# Supplementary material for: Associations Between Serum Soluble α-Klotho and the Prevalence of Specific Cardiovascular Disease
Source: Front Cardiovasc Med. 2022 Jun 20;9:899307. doi: 10.3389/fcvm.2022.899307 (PMC9251131; doi:10.3389/fcvm.2022.899307)
Supplement: Supplementary file 1 [file Data_Sheet_1.CSV]

GENDR	AGE	OVER60	RACE	RACEWBO	EDUCATION	BMI	DM	HBP	CHF	CHD	UAP	AMI	STROKE	SSKLOTH	LNSSK	EGFR	CKD	SCA	SPH	WBC	LYM	NENO	NLR	PLT	HBA1C	HDL	TC	TR	LDL	DR1TKCAL	DR1TTFAT	DRINKING	CURRENT_PAST_SMOKING	PALEVEL	SMOKING	DR1TALCO	ACEI	ARB	CCB	LNJ	BETA	ANTIHYPERTENSION	STATIN	ANTIDM	URAMGL
1	62	1	5	2	1	58.04	0	1	1	1	1	1	0	544.3	6.299500565	102.73	0	2.375	0.969	8.5	1.7	6.3	3.705882353	366	5.7	1.22	4.63	1.276	2.896	1598	65.64	0	0	0	0	0	0	0	0	1	1	0	1	0	7.9
0	71	1	3	0	1	30.05	1	1	0	0	0	0	0	643.8	6.467388119	91.79	0	2.5	1.324	9.6	3.2	4.6	1.4375	273	9.5	0.88	4.94	1.276	2.896	914	42.56	0	2	0	1	0	1	0	0	0	0	1	0	1	160.3
0	64	1	1	2	0	33.64	0	1	0	0	0	0	0	1060.9	6.966872883	99.73	0	2.275	1.259	9.4	2.1	6.6	3.142857143	239	7	1.11	4.09	1.276	2.896	2210	52.61	0	2	0	1	0	0	0	1	1	0	1	0	0	16.6
0	66	1	4	1	2	44.06	1	1	0	0	0	0	0	539.7	6.29101343	62.24	0	2.225	1.195	9.8	2.4	6.1	2.541666667	205	6.5	0.93	3.67	1.276	2.896	2341	69.84	0	0	0	0	0	1	0	0	1	0	1	1	1	2.4
1	61	1	1	2	0	31.21	0	1	0	0	0	0	0	733.7	6.598100226	97.64	0	2.475	1.098	5.6	2	2.8	1.4	295	6.1	0.96	5.02	2.631	2.845	1547	42.56	0	0	0	0	0	0	1	0	1	0	1	0	0	8.8
1	66	1	4	1	2	27.69	0	0	0	0	0	0	0	1052.3	6.958733524	100.92	0	2.35	1.162	6.1	2.6	3	1.153846154	253	5.9	2.33	5.82	1.276	2.896	1411	66.42	1	2	0	1	3	0	0	0	0	0	0	0	0	1
1	77	1	3	0	0	19.96	0	0	0	0	0	0	0	629.1	6.444290227	39.3	1	2.15	1.615	5.7	1.8	3.1	1.722222222	303	6.2	1.89	6.05	1.276	2.896	1680	59.74	0	1	0	1	0	0	0	0	1	0	0	0	0	21.6
0	61	1	3	0	2	25.53	0	0	0	0	0	0	0	822.7	6.712591614	95.44	0	2.225	1.162	9.3	2	6.1	3.05	213	5.5	1.22	4.34	1.716	2.353	3251	158.48	1	2	0	1	28.1	0	0	0	0	0	0	1	0	1.4
0	68	1	4	1	0	28.16	0	1	0	0	0	0	0	479.5	6.172743894	86.9	0	2.3	1.066	6.2	1.7	3.9	2.294117647	281	5.8	1.22	3.85	0.802	2.276	1711	33.37	0	0	0	0	0	1	0	1	1	0	1	0	0	37.4
0	70	1	3	0	0	36.27	1	1	0	0	0	0	0	688.2	6.534079493	74.12	0	2.35	1.227	7.1	1.8	4.5	2.5	280	6.3	1.24	4.09	1.885	1.991	771	32.68	0	2	1	1	0	1	1	0	1	1	1	1	1	12
0	63	1	3	0	2	23.32	0	1	0	0	0	0	1	1026.7	6.934105054	62.7	0	2.35	1.292	5.1	1.9	2.6	1.368421053	249	5.2	1.73	4.45	1.276	2.896	2466	103.32	1	2	1	1	30.3	1	0	0	0	0	1	1	0	3.7
0	48	0	2	2	2	34.28	0	0	0	0	0	0	0	745.2	6.613652639	91.93	0	2.375	1.195	12.9	5.3	6.7	1.264150943	243	7.8	1.24	5.77	1.276	2.896	5402	151.89	0	1	1	1	0	0	0	0	0	0	0	0	0	14
0	70	1	3	0	2	29.65	1	1	0	1	0	1	0	1108.7	7.010943437	72.4	0	2.4	1.259	6.8	1.6	4.3	2.6875	263	6.8	1.42	3.23	1.276	2.896	1469	63.61	0	2	1	1	0	1	0	0	1	1	1	1	1	13
1	74	1	3	0	0	36.95	1	1	0	0	0	0	0	866.4	6.764346696	70.72	0	2.55	1.227	5.1	1.7	2.7	1.588235294	162	5.8	0.93	5.43	5.803	2.896	1605	81.6	0	2	0	1	0	0	0	0	0	0	0	0	1	183.5
0	72	1	3	0	2	26.28	0	1	0	0	0	0	0	890.2	6.791446157	85.42	0	2.35	1.227	5.6	1.7	3.3	1.941176471	215	5.9	1.19	5.92	2.235	3.698	1595	60.01	0	0	0	0	0	0	1	0	0	0	1	0	0	32.9
1	64	1	3	0	1	25.84	0	0	0	0	0	0	0	1005.2	6.912941806	79.36	0	2.45	1.518	6.1	2.6	2.7	1.038461538	149	5.9	0.88	4.4	1.276	2.896	1601	71.7	0	2	0	1	0	0	0	0	0	0	0	0	0	3.1
0	44	0	3	0	1	26.89	0	1	0	0	0	0	0	1132	7.031741259	79.46	0	2.425	1.453	6.3	2.1	3.5	1.666666667	174	5.4	0.57	6.34	1.276	2.896	2616	91.44	0	0	1	0	0	0	0	0	0	0	0	0	0	2.2
1	44	0	3	0	2	28.83	0	1	0	0	0	0	0	642.9	6.465989191	107.25	0	2.3	1.195	6.1	1.7	3.6	2.117647059	361	5.2	1.24	5.95	1.208	4.163	2195	61.17	0	0	0	0	0	1	0	0	1	0	1	0	0	7.7
1	43	0	3	0	2	35.7	0	1	0	0	0	0	0	766.6	6.641965153	108.54	0	2.25	1.518	8.2	3.7	3.6	0.972972973	446	5.5	1.27	4.71	0.869	3.051	2332	126	0	0	0	0	0	1	0	0	0	0	1	0	0	8.5
1	45	0	3	0	2	30.81	0	0	0	0	0	0	0	1383	7.232010332	86.7	0	2.3	1.388	8.5	2.1	5.3	2.523809524	269	5.5	1.29	4.09	1.276	2.896	1906	38.21	0	0	0	0	0	0	0	0	0	0	0	0	0	2.5
0	49	0	3	0	2	32.7	0	1	0	0	0	0	0	760.4	6.633844611	97.32	0	2.25	1.001	2.8	1.1	1.4	1.272727273	140	4.1	0.98	3.54	1.513	1.862	3527	210.99	0	0	0	0	0	0	1	0	0	0	1	0	0	2.8
0	45	0	1	2	1	23.26	0	0	0	0	0	0	0	786.7	6.667846981	119.8	0	2.25	1.066	5.3	1.9	2.5	1.315789474	301	5.3	1.22	5.28	1.31	3.465	1885	68.05	0	2	1	1	0	0	0	0	0	0	0	0	0	1.3
1	78	1	4	1	0	37.82	0	0	0	0	0	0	0	490	6.194405391	60.88	0	2.525	1.195	6	2.7	2.6	0.962962963	298	5.4	1.63	6.39	1.276	2.896	1429	55.36	0	0	0	0	0	0	0	0	0	0	0	0	0	0.7
1	46	0	3	0	2	29.54	0	1	0	0	0	0	0	674.8	6.514416351	91.46	0	2.375	1.292	7.5	2.7	4	1.481481481	215	5	2.38	7.06	1.852	3.827	1336	56.71	1	0	1	0	15.1	0	1	0	0	0	1	0	0	5.2
0	55	0	3	0	0	20.62	0	0	0	1	0	1	0	717.3	6.575494163	118.2	0	2.4	1.421	16.3	2.3	12.8	5.565217391	423	6	1.01	5.3	1.592	3.569	859	37.43	0	1	0	1	0	0	0	0	0	0	0	0	0	10.2
0	57	0	3	0	2	25.16	0	0	0	0	0	0	0	1068.1	6.973636648	92	0	2.275	1.033	7.2	1.7	4.6	2.705882353	336	5.8	1.14	7.06	2.258	4.888	1868	50.34	0	1	0	1	0	0	0	0	0	0	0	0	0	6.5
0	76	1	1	2	0	27.77	0	0	0	0	0	0	0	896.1	6.798052014	50.19	1	2.4	1.13	4.7	1.3	2.7	2.076923077	230	5.5	1.37	4.91	1.276	2.896	1448	52.77	0	2	0	1	0	0	0	0	0	0	0	0	0	18.8
0	68	1	4	1	0	34.2	1	0	0	0	0	0	0	1082.5	6.98702846	106.11	0	2.425	0.904	6.8	1.6	4.4	2.75	183	8.5	1.63	5.33	1.276	2.896	875	31.63	0	1	0	1	0	0	0	0	0	0	0	1	1	10.5
1	67	1	3	0	2	19.69	0	1	0	0	0	0	0	577.1	6.358015562	50.95	1	2.275	1.292	5.6	1.5	3.3	2.2	248	4.8	2.51	4.68	1.276	2.896	1060	26.63	1	0	0	0	31.2	1	0	0	0	0	1	0	0	3.6
1	71	1	3	0	1	19.12	0	0	0	0	0	0	0	946.6	6.852876617	74.41	0	2.35	1.162	4.4	2.1	1.8	0.857142857	198	5.8	2.15	6.93	1.694	4.008	1702	54.96	0	2	1	1	0	0	0	0	0	0	0	0	0	10
1	44	0	4	1	2	26.34	0	0	0	0	0	0	0	816.9	6.705516688	95.01	0	2.375	1.55	4.1	1.9	1.8	0.947368421	230	5.5	2.3	5.77	0.689	3.155	2716	132.87	0	0	0	0	0	0	0	0	0	0	0	0	0	2.2
0	76	1	1	2	2	29.83	0	0	0	0	0	0	0	1034	6.941190055	63.47	0	2.325	1.292	5	1.4	2.5	1.785714286	169	5.4	1.53	4.27	1.276	2.896	1866	64.92	0	2	0	1	0	0	0	0	0	0	0	0	0	4.4
1	76	1	3	0	0	18.49	0	0	0	0	0	0	0	810.4	6.697527953	60.67	0	2.4	1.162	9.1	2.6	5.6	2.153846154	393	5.6	1.55	4.71	1.276	2.896	1503	51.47	0	1	0	1	0	0	0	0	0	0	0	0	0	81
1	52	0	2	2	2	31.63	0	1	0	1	1	0	0	857.1	6.753554598	99.94	0	2.325	1.13	6	2.6	3	1.153846154	176	5.3	0.96	6.52	1.276	2.896	1363	29.33	0	0	1	0	0	0	0	0	0	0	0	0	0	1.1
1	46	0	3	0	1	26.7	0	0	0	0	0	0	0	931.2	6.836474077	109.07	0	2.2	1.098	7.4	1.2	5.5	4.583333333	277	5.7	2.77	6.44	1.727	2.87	797	39.85	0	2	1	1	0	0	0	0	0	0	0	0	0	1.6
0	71	1	4	1	2	32.42	1	0	0	0	0	0	0	577.1	6.358015562	86.11	0	2.35	1.066	5.9	1.9	3.4	1.789473684	220	6.5	1.01	4.03	1.061	2.534	2061	63.67	0	2	0	1	0	0	0	0	0	0	0	1	1	4
1	67	1	4	1	0	33.37	0	1	0	0	0	0	0	522.4	6.258433578	89.58	0	2.225	1.292	4.4	2.1	1.6	0.761904762	271	5	1.22	4.01	0.926	2.379	1534	51.04	0	2	0	1	0	1	0	0	0	0	1	1	0	0.8
1	46	0	3	0	2	37.79	1	0	0	0	0	0	0	536.6	6.285252938	80.14	0	2.475	1.356	11	3.3	6.5	1.96969697	349	5.8	1.09	5.97	1.276	2.896	1259	35.4	0	0	1	0	0	0	0	0	1	0	0	0	0	6.1
1	68	1	2	2	0	25.83	1	1	0	0	0	0	0	1037.2	6.944280054	96.12	0	2.375	1.227	9	2.3	5.6	2.434782609	167	5.6	1.27	5.25	3.071	2.586	1388	45.39	1	0	1	0	0.1	1	0	0	0	0	1	1	1	4.7
1	61	1	1	2	1	26.44	0	0	0	0	0	0	0	698.7	6.549221466	93.81	0	2.5	1.356	7.1	2	4	2	308	5.4	1.29	8.35	1.276	2.896	2093	77.17	0	0	0	0	0	0	0	0	0	0	0	0	0	1.4
1	73	1	3	0	1	27.16	0	0	0	0	0	0	0	903.4	6.806165423	71.22	0	2.375	1.55	5.7	1.6	3.4	2.125	268	6	1.71	5.38	1.276	2.896	1960	108.91	0	0	1	0	0	0	0	0	0	0	0	1	0	1.7
0	58	0	3	0	1	28.51	0	1	0	0	0	0	0	758.2	6.630947203	55.96	1	2.2	1.711	6.8	1.8	4.2	2.333333333	447	5.3	1.09	3.1	1.276	2.896	2299	67.87	0	0	1	0	0	0	0	0	0	0	0	1	0	169
1	70	1	5	2	2	26.43	0	1	0	0	0	0	0	805.2	6.691090694	91.17	0	2.2	1.066	6.2	2	3	1.5	287	5.6	1.66	5.3	1.513	2.948	1740	53.01	0	0	0	0	0	0	1	0	0	0	1	0	0	6
1	43	0	3	0	2	32.41	0	1	0	0	0	0	0	802.4	6.687607237	87.92	0	2.375	0.969	5.6	2.3	2.7	1.173913043	350	4.6	2.2	7.73	1.287	4.939	1531	51.43	0	2	1	1	0	0	0	0	1	0	0	0	0	20.4
0	66	1	4	1	2	28.28	0	0	0	0	0	0	0	723.7	6.584376942	92.5	0	2.175	1.001	4.6	1.3	2.7	2.076923077	268	5.8	0.96	3.8	1.276	2.896	1547	87.29	1	0	0	0	6.2	0	0	0	0	0	0	1	0	1.8
1	63	1	1	2	0	23.42	0	1	0	0	0	0	0	156.6	5.053694784	66.48	0	2.375	0.904	8.5	1.9	6	3.157894737	281	6.1	0.78	4.78	1.276	2.896	1664	60.16	1	0	1	0	1.3	0	0	0	1	0	0	1	0	1.5
1	71	1	3	0	1	24.53	1	0	0	1	0	1	0	740.6	6.607460668	87.45	0	2.3	1.098	8.9	1.5	6.7	4.466666667	292	6.3	1.37	4.58	2.54	2.043	1130	36.83	0	1	0	1	0	0	0	1	0	1	1	0	1	5.3
1	61	1	3	0	2	23.31	0	0	0	0	0	0	0	727.9	6.590163676	90.67	0	2.4	1.324	5.3	1.8	2.8	1.555555556	214	5.3	1.99	5.69	1.276	2.896	1165	36.46	0	2	1	1	0	0	0	0	0	0	0	0	0	4.8
0	71	1	3	0	1	36.98	0	1	0	0	0	0	0	1257.9	7.137198943	65.03	0	2.25	1.033	8.1	2.8	4.5	1.607142857	204	6	0.59	4.86	1.276	2.896	1877	81.58	0	0	0	0	0	1	0	0	0	0	1	1	0	18.5
1	44	0	3	0	2	29.41	0	0	0	0	0	0	0	931.4	6.836688831	87.31	0	2.35	1.259	4.7	1.6	2.6	1.625	237	5.4	1.29	5.22	1.468	3.258	2192	65.07	1	2	0	1	21.2	0	0	0	0	0	0	0	0	3.2
0	72	1	3	0	2	27.19	0	1	0	0	0	0	0	512.3	6.238910391	56.61	1	2.275	1.162	9.2	2.6	5.7	2.192307692	230	6.1	0.83	4.5	1.276	2.896	1651	76.55	0	0	1	0	0	1	0	0	1	0	1	1	0	2.4
0	49	0	3	0	0	29.28	0	0	0	0	0	0	0	958.4	6.865265227	109.54	0	2.275	1.033	6.4	2.3	3.6	1.565217391	142	5.6	1.14	6.78	2.066	4.681	3076	92.57	1	1	0	1	133.9	0	0	0	0	0	0	0	0	18.1
0	60	1	3	0	1	31.98	0	1	0	0	0	0	0	908.2	6.811464619	75.9	0	2.175	0.807	5.7	2	2.8	1.4	251	5.6	0.93	4.73	1.174	3.258	1385	44.46	0	0	1	0	0	1	0	0	1	0	1	1	0	7.6
0	42	0	3	0	2	34.52	0	0	0	0	0	0	0	1019.6	6.927165673	90.23	0	2.325	1.292	10.8	4	5.8	1.45	331	5.7	0.78	5.66	1.276	2.896	984	28.35	1	0	0	0	22.4	0	0	0	0	0	0	0	0	16.9
0	51	0	4	1	2	41.12	1	1	0	0	0	0	0	698.5	6.548935179	78.86	0	2.4	1.259	5.9	1.5	4.1	2.733333333	232	6	1.22	4.55	1.276	2.896	683	31.4	0	2	1	1	0	1	0	0	0	0	1	0	0	6.6
0	55	0	3	0	0	26.47	0	1	1	0	0	0	0	449.5	6.108135854	93.3	0	2.35	1.195	10	1.5	7.5	5	285	6	1.22	5.2	1.05	3.491	2455	73.34	1	1	0	1	80.6	1	0	0	0	0	1	0	0	62.1
1	55	0	4	1	1	45.13	0	0	0	0	0	0	0	700.8	6.55222254	93.16	0	2.475	1.001	7.9	2.3	4.8	2.086956522	296	6.4	1.32	6.26	1.66	4.189	2110	89.78	0	0	0	0	0	0	0	0	0	0	0	0	0	58.9
1	73	1	3	0	1	29.08	0	1	0	1	1	0	0	661.9	6.495114487	44.05	1	2.425	1.356	6.3	2.1	3.4	1.619047619	258	5.3	0.91	4.86	1.276	2.896	2257	76.33	1	0	0	0	12.9	0	0	0	1	1	0	0	0	6.6
0	42	0	3	0	2	17.89	0	0	0	0	0	0	0	489.7	6.193792959	72.67	0	2.35	1.356	7.1	1.6	4.9	3.0625	279	5.5	1.03	4.65	1.276	2.896	694	14.72	0	1	0	1	0	0	0	0	0	0	0	0	0	1342
1	74	1	3	0	1	24.33	0	1	0	0	0	0	0	965.4	6.872542523	61.53	0	2.6	1.485	4.8	1.5	2.5	1.666666667	249	5.6	1.73	5.43	1.276	2.896	1297	36.02	0	0	0	0	0	0	1	0	0	0	1	0	0	2.8
1	72	1	3	0	0	23.87	1	1	0	0	0	0	0	625.2	6.438071599	83.93	0	2.425	1.55	7	3.1	3.2	1.032258065	309	7.2	1.03	3.8	1.276	2.896	1001	36.37	0	2	1	1	0	0	1	0	0	0	1	1	1	6.1
1	50	0	1	2	0	35.28	0	0	0	0	0	0	0	827.5	6.718409107	119.9	0	2.275	1.098	5.9	2.2	3.1	1.409090909	285	5.7	1.34	5.64	1.773	3.491	2135	106.74	0	0	0	0	0	0	0	0	0	0	0	0	0	21.6
1	77	1	3	0	1	26.36	0	0	0	0	0	0	0	852.5	6.748173209	69.24	0	2.45	1.227	5.1	1.1	3.1	2.818181818	308	5.4	0.91	4.55	2.473	2.508	1720	62	0	0	1	0	0	0	0	0	0	0	0	0	0	15.8
0	53	0	3	0	0	38.63	0	1	0	0	0	0	0	774.5	6.65221766	79.73	0	2.325	1.13	6.3	2.8	3	1.071428571	256	5.7	0.67	5.17	3.737	2.793	3888	215.83	0	2	0	1	0	1	0	0	1	1	1	0	0	138
1	64	1	3	0	2	25.4	0	1	0	0	0	0	0	1058	6.964135612	92.74	0	2.4	1.13	7.7	2	5.2	2.6	331	5.6	1.89	5.28	1.276	2.896	685	48.53	0	0	0	0	0	0	1	0	1	0	1	0	0	20
0	69	1	4	1	0	30.93	1	1	1	1	0	1	0	1116.7	7.018133186	40.17	1	2.325	1.195	5.8	1.2	3.7	3.083333333	170	6.5	1.66	5.12	0.96	3.026	1047	59.02	0	0	0	0	0	1	1	0	1	0	1	0	0	110
0	79	1	4	1	2	28.18	0	1	0	0	0	0	0	694.3	6.542904144	79.49	0	2.35	1.292	5.1	1.7	2.7	1.588235294	374	6.1	1.34	6.23	1.276	2.896	1678	42.17	0	0	0	0	0	1	0	1	1	0	1	0	0	10.5
1	73	1	3	0	1	40.45	1	1	0	0	0	0	0	1082.2	6.986751285	71.22	0	2.65	1.066	8.4	3.3	4.1	1.242424242	220	6.8	1.16	3.13	1.276	2.896	760	16.07	0	0	0	0	0	1	0	0	1	0	1	1	1	19.5
1	79	1	3	0	0	25.79	0	1	0	0	0	0	0	688.8	6.534950953	18.45	1	2.35	1.55	8	2	5	2.5	217	5.8	1.11	5.4	1.276	2.896	1399	46.38	0	2	0	1	0	1	1	1	0	1	1	1	0	35.7
1	73	1	3	0	1	28.2	0	1	0	0	0	0	0	726.8	6.588651337	71.22	0	2.475	1.227	6.1	2.2	3	1.363636364	290	5.4	1.16	5.17	2.913	2.664	1355	37.75	0	0	0	0	0	1	0	0	0	1	1	1	0	4.1
0	54	0	3	0	2	26.09	0	1	0	0	0	0	0	741.4	6.608540291	82.94	0	2.35	1.033	3.6	1.3	1.7	1.307692308	219	5.7	1.16	5.22	1.084	3.569	1271	21.21	1	2	0	1	14	1	0	0	0	0	1	0	0	1.2
1	57	0	1	2	2	28.5	0	1	0	0	0	0	0	769.4	6.64561099	100.42	0	2.4	1.259	8	2.6	4.6	1.769230769	231	5.5	1.99	5.15	1.276	2.896	2000	65.18	0	0	0	0	0	0	1	0	1	0	1	1	0	5.5
1	71	1	2	2	0	31.13	0	1	0	0	0	0	0	775.1	6.652992053	84.52	0	2.15	0.84	5.3	1.4	3.3	2.357142857	299	5.4	1.01	6.67	1.276	2.896	1320	24.19	0	0	0	0	0	0	1	0	0	0	1	0	0	9.6
0	69	1	2	2	0	25.95	0	0	0	0	0	0	0	853.9	6.749814091	86.84	0	2.35	1.066	4.6	1.5	2.4	1.6	137	6.2	1.19	3.93	1.231	2.172	820	30.14	0	2	0	1	0	0	0	0	0	1	0	1	0	9
0	66	1	3	0	1	32.03	0	0	1	1	1	1	0	986	6.893656355	61.4	0	2.425	1.066	8.2	2	5.4	2.7	340	6.8	0.7	4.03	1.276	2.896	3575	79.71	0	1	0	1	0	0	0	0	0	1	0	1	0	28.4
0	78	1	3	0	0	35.68	0	1	0	0	0	0	0	980.8	6.888368565	70.07	0	2.35	0.969	7.1	1.9	4.6	2.421052632	209	6	0.88	3.75	1.276	2.896	2736	98.92	0	2	0	1	0	0	0	1	0	0	1	1	0	43.6
0	43	0	3	0	1	39.23	0	1	0	0	0	0	0	743.1	6.610830625	108.31	0	2.15	1.292	7.3	2.2	4.2	1.909090909	207	4.9	1.58	4.86	0.994	2.819	4584	219.73	0	0	0	0	0	0	0	0	0	0	0	0	0	8.4
0	69	1	3	0	1	28.15	0	1	0	0	0	0	0	516.4	6.246881659	84.56	0	2.425	1.227	6.8	1.5	4.5	3	200	5.4	1.06	6.03	1.276	2.896	1990	68.95	1	2	1	1	43.6	0	1	0	1	0	1	0	0	2.9
0	78	1	3	0	2	25.65	0	0	0	0	0	0	0	468.9	6.150389526	62.58	0	2.45	1.033	10.6	1.9	7.3	3.842105263	443	5.6	1.71	6.96	1.276	2.896	676	16.41	1	0	0	0	40.3	0	0	0	0	0	0	1	0	151
0	43	0	3	0	2	27.36	0	0	0	0	0	0	0	492.5	6.199494461	121.49	0	2.325	1.227	3.6	1.4	1.7	1.214285714	222	4.7	1.27	3.62	1.276	2.896	3438	62.18	1	1	1	1	51.9	0	0	0	0	0	0	0	0	1
1	58	0	3	0	0	36.21	0	1	0	0	0	0	0	428.4	6.060057339	96.73	0	2.35	1.292	7.3	1.8	4.6	2.555555556	223	6.8	1.11	5.69	1.276	2.896	2722	126.9	0	0	0	0	0	0	0	0	0	1	0	0	0	10.5
1	75	1	3	0	0	30.19	1	1	0	0	0	0	0	1011.9	6.919585031	55.24	1	2.45	1.356	6.9	2.1	3.9	1.857142857	260	6.5	1.01	4.03	1.276	2.896	2352	137.85	0	0	0	0	0	0	0	0	1	0	0	1	1	1.2
0	65	1	3	0	1	25.09	0	0	0	0	0	0	0	941.5	6.847474348	76.77	0	2.225	1.259	5.8	1.3	3.9	3	191	5.7	1.06	3.13	1.276	2.896	3018	158.46	0	2	0	1	0	0	0	0	0	0	0	0	0	12.5
0	60	1	3	0	2	20.83	0	0	0	0	0	0	0	1287.5	7.160457633	100.26	0	2.2	1.195	7.6	2.2	4.2	1.909090909	266	6.4	1.5	5.46	1.276	2.896	1321	55.76	1	1	1	1	33.5	0	0	0	0	0	0	0	0	10.7
1	48	0	4	1	1	29.9	0	0	0	0	0	0	0	828.7	6.719858208	100.82	0	2.525	1.388	5.9	2.2	3	1.363636364	319	5.5	2.02	4.53	1.998	1.603	1524	38.93	1	2	0	1	22.3	0	0	0	0	0	0	1	0	10.7
0	44	0	1	2	2	32.64	0	1	0	0	0	0	0	1051.6	6.958068093	98.21	0	2.45	1.421	8.6	3.2	4	1.25	313	5	0.83	7.01	1.276	2.896	3391	141.93	1	0	0	0	67	0	0	0	0	1	0	0	0	14.8
0	76	1	4	1	2	28.03	0	1	0	0	0	0	0	1036.9	6.943990772	81.19	0	2.4	1.098	4.5	1.5	2.4	1.6	335	6.7	1.22	4.58	1.377	2.741	1539	60.68	0	2	1	1	0	0	1	0	1	1	1	1	0	65.4
0	78	1	3	0	0	29.9	0	0	0	1	0	1	0	1234.4	7.118340301	65.39	0	2.225	1.195	6.6	1.5	3.9	2.6	243	6	0.98	3.31	1.276	2.896	2069	61.83	0	2	0	1	0	0	0	0	0	1	0	1	0	4
1	65	1	3	0	2	19.65	0	0	0	0	0	0	0	449.9	6.109025336	74.24	0	2.525	1.292	7.2	2.4	3.9	1.625	256	5.3	1.94	4.6	1.276	2.896	2485	105.43	0	0	1	0	0	0	0	0	0	0	0	0	0	32.1
1	51	0	2	2	0	30.82	1	0	0	0	0	0	0	1000.5	6.908255154	72.32	0	2.3	1.356	5.3	2	2.8	1.4	313	11.6	1.53	6.41	1.276	2.896	964	33.1	0	0	0	0	0	0	0	0	0	0	0	0	1	7.1
0	70	1	3	0	1	29.87	0	1	0	0	0	0	0	768.4	6.644310431	66.2	0	2.35	1.292	5	1.6	2.7	1.6875	205	5.6	1.37	4.24	1.073	2.379	1641	53.11	1	2	1	1	44.6	1	0	0	0	0	1	1	0	24.5
1	59	0	1	2	0	34.91	0	1	0	0	0	0	0	723.3	6.583824074	97.99	0	2.4	1.292	8	2.7	4.7	1.740740741	324	11.1	1.09	4.32	1.276	2.896	1435	40.19	1	2	0	1	0.2	0	0	0	0	0	0	1	1	7.9
1	42	0	2	2	2	59.13	0	0	0	0	0	0	0	1412.9	7.253399609	95.54	0	2.3	1.033	10.6	2.5	6.7	2.68	329	5.9	1.01	3.96	2.021	2.017	1263	46.36	0	0	0	0	0	0	0	0	0	0	0	0	0	2
0	71	1	3	0	1	28.65	0	0	0	0	0	0	0	495.3	6.20516364	65.73	0	2.625	1.292	8.5	2.4	5	2.083333333	291	6	1.01	5.74	1.276	2.896	2597	99.23	1	1	0	1	82.8	1	0	0	1	0	1	0	0	5.2
0	53	0	3	0	1	20.41	0	0	0	0	0	0	0	493.6	6.201725473	79.73	0	2.375	1.55	9.8	1.2	7.6	6.333333333	217	5.1	1.27	6.52	1.276	2.896	2419	107.2	0	1	0	1	0	0	0	0	0	0	0	0	0	2.1
0	77	1	3	0	2	30.81	0	1	0	0	0	0	0	794.9	6.678216321	85.73	0	2.3	1.033	7.1	1.4	4.5	3.214285714	209	4.8	1.14	4.84	0.824	3.31	1652	36.17	1	2	0	1	38.8	0	1	0	0	0	1	1	0	102.4
1	54	0	4	1	2	29.9	1	0	0	0	0	0	0	504	6.222576268	113.6	0	2.5	1.13	4.5	2.2	1.9	0.863636364	231	10.7	1.29	4.78	1.276	2.896	2263	77.87	1	0	0	0	13.7	0	0	0	0	0	0	0	1	17.3
1	70	1	3	0	1	38.48	1	1	0	1	0	1	0	470.6	6.154008476	76.09	0	2.25	1.001	8.1	2.2	5	2.272727273	232	6.3	1.58	3.85	1.276	2.896	1498	27.2	0	2	0	1	0	1	0	0	1	1	1	1	1	4.4
1	55	0	1	2	0	33.64	1	0	0	0	0	0	0	844.5	6.738744736	107.91	0	2.35	1.453	8.2	2.8	4.7	1.678571429	277	6.8	1.14	4.97	1.276	2.896	1293	66.19	0	0	0	0	0	0	0	0	0	0	0	0	1	4.2
1	63	1	3	0	2	26.65	0	0	0	0	0	0	0	618.9	6.427943709	71.12	0	2.325	1.259	4.6	2	1.8	0.9	251	5.3	2.2	6	1.276	2.896	1609	91.14	0	2	0	1	0	0	0	0	0	0	0	0	0	4.5
1	53	0	1	2	2	24.88	0	0	0	0	0	0	0	430.7	6.065411792	103.28	0	2.225	1.033	5.1	1.9	2.8	1.473684211	308	5.5	1.42	4.29	0.723	2.534	1666	68.52	1	0	0	0	31.2	0	0	0	0	0	0	0	0	3.6
1	60	1	3	0	2	25.77	0	1	0	0	0	0	0	1137.9	7.036939737	78.03	0	2.45	1.259	3.4	0.9	2.1	2.333333333	258	5.7	1.89	5.79	0.948	3.465	1888	92.23	0	0	1	0	0	1	0	0	1	0	1	0	0	4.2
1	44	0	4	1	2	40.25	0	1	0	0	0	0	0	944.7	6.850867417	91.16	0	2.4	1.324	9.3	2.5	6	2.4	265	6.1	0.98	4.32	1.276	2.896	1787	77.86	0	1	1	1	0	0	0	0	1	0	0	0	0	5.6
1	44	0	3	0	2	23.66	0	0	0	0	0	0	0	2051.7	7.626423997	102.17	0	2.3	1.356	10	2.7	6.5	2.407407407	391	5.3	1.78	5.43	1.276	2.896	424	14.95	0	1	1	1	0	0	0	0	0	0	0	0	0	3.3
1	65	1	4	1	1	32.26	0	1	0	0	0	0	0	665.8	6.500989325	83.15	0	2.325	1.227	5.5	1.7	2.4	1.411764706	289	6.5	1.09	4.53	1.456	2.767	1094	44.53	0	2	0	1	0	0	1	0	1	0	1	0	0	9.8
0	46	0	3	0	1	30.45	1	0	0	0	0	0	0	1020.8	6.928341913	114.53	0	2.3	1.098	6.8	2.7	3.3	1.222222222	208	7.7	0.93	3.8	1.276	2.896	4167	226.09	0	0	0	0	0	0	0	0	0	0	0	1	1	5.6
0	48	0	3	0	1	29.51	0	1	0	0	0	0	0	695.3	6.544343407	86.51	0	2.3	0.936	7.6	2	4.4	2.2	233	5.3	1.11	4.86	2.213	2.741	3479	136.91	1	0	1	0	42.1	1	0	0	0	0	1	0	0	3.7
0	66	1	1	2	0	24.84	0	1	0	0	0	0	0	650.4	6.477587558	92.15	0	2.15	1.162	6	1.3	4.2	3.230769231	228	5.7	1.4	3.62	0.452	2.017	2832	97.37	0	2	0	1	0	1	0	0	0	1	1	0	0	18.7
0	42	0	3	0	2	36.47	0	0	0	0	0	0	0	761	6.634633358	115.06	0	2.3	1.033	6.6	1.8	4	2.222222222	157	5.1	0.88	5.92	1.829	4.215	1983	88.8	0	2	0	1	0	0	0	0	0	0	0	0	0	4.7
0	62	1	5	2	1	21.36	0	1	0	1	1	0	1	593.7	6.386374141	74	0	2.4	1.098	7.3	2.1	4.6	2.19047619	223	5.4	1.22	4.45	1.276	2.896	760	26.28	0	2	0	1	0	1	0	0	0	0	1	1	0	218.5
1	61	1	3	0	1	32.58	0	1	0	0	0	0	0	1659.6	7.414331888	86.31	0	2.225	1.195	10.4	2.3	7.3	3.173913043	372	5.6	1.47	5.43	2.145	2.974	2023	67.22	0	0	0	0	0	0	1	0	1	1	1	1	0	12.3
0	66	1	4	1	1	19.93	0	1	1	1	0	1	0	749.1	6.618872486	50.37	1	2.325	1.227	9.8	2.7	6.1	2.259259259	286	6.6	1.34	3.28	1.276	2.896	1330	40.48	0	1	0	1	0	1	0	0	1	0	1	1	1	1.1
0	71	1	3	0	2	32.71	1	1	0	1	0	0	1	1214.3	7.101923058	73.6	0	2.475	1.162	10.9	2.7	7.2	2.666666667	192	5.5	1.03	3.93	1.276	2.896	2680	155.54	0	1	0	1	0	1	0	0	1	0	1	1	1	72.7
1	55	0	1	2	2	48.47	0	1	0	0	0	0	0	1071.6	6.976908138	101.84	0	2.325	1.259	7.7	2.4	4.7	1.958333333	302	6.2	1.29	6.1	2.473	3.672	3177	149.72	0	0	0	0	0	0	1	0	0	0	1	1	0	17.1
1	78	1	2	2	2	34.91	0	1	0	0	0	0	0	421.7	6.044294161	91.81	0	2.325	1.356	5.1	2.1	2.3	1.095238095	269	6.5	1.37	4.01	2.156	1.655	254	10.1	0	0	0	0	0	1	1	1	0	0	1	0	0	15.4
0	52	0	4	1	2	31.25	0	1	0	0	0	0	0	778	6.656726524	71.2	0	2.475	1.098	6.1	1.3	4.2	3.230769231	285	5.3	1.71	6.78	1.614	4.319	1634	69.09	1	0	1	0	18.6	0	0	0	1	0	0	0	0	3.7
0	68	1	1	2	0	25.31	0	1	0	0	0	0	0	323.9	5.780434826	55.04	1	1.75	1.808	7.8	2	5	2.5	277	6.2	0.93	5.51	1.276	2.896	1198	38.4	0	0	0	0	0	0	0	0	0	0	0	0	0	363.5
1	79	1	3	0	2	20.31	0	1	0	0	0	0	0	971.2	6.87853242	67.28	0	2.45	1.033	7.5	2.4	4.3	1.791666667	352	5.7	1.42	4.14	1.276	2.896	1550	34.1	0	0	1	0	0	0	0	1	0	0	1	1	0	12.2
0	44	0	1	2	0	26.03	0	1	0	0	0	0	0	1305.8	7.174571159	100.8	0	2.425	1.227	6.2	1.7	3.6	2.117647059	209	5.6	1.14	4.11	1.264	2.405	1789	72.83	0	2	1	1	0	1	0	1	1	0	1	0	0	1.1
0	71	1	3	0	0	35.84	0	1	0	0	0	0	0	1266.5	7.144012469	88.97	0	2.225	0.969	5.1	1.6	2.7	1.6875	266	5.5	1.16	5.02	1.276	2.896	596	16.28	0	0	0	0	0	0	0	0	1	0	0	0	0	12.3
0	45	0	4	1	1	17.96	0	1	0	0	0	0	0	665	6.499787041	79.11	0	2.5	1.324	6.1	2.6	2.4	0.923076923	167	6.1	1.58	4.86	0.745	2.948	1219	68.97	0	0	0	0	0	1	0	0	1	0	1	0	0	9.6
0	53	0	3	0	2	26.3	0	0	0	0	0	0	0	1056.4	6.96262218	100.96	0	2.275	1.227	5.9	2.3	2.8	1.217391304	201	5.5	1.34	6.36	1.694	4.241	2217	97.31	0	2	0	1	0	0	0	0	0	0	0	0	0	6.6
1	52	0	3	0	1	36.27	0	0	0	0	0	0	0	1422.7	7.260311754	65.72	0	2.25	1.259	6.4	2	3.9	1.95	206	5.4	1.55	5.09	0.824	3.155	1466	57.38	0	0	0	0	0	0	0	0	0	0	0	0	0	4.7
0	52	0	3	0	2	26.49	1	0	0	0	0	0	0	954.1	6.860768488	75.12	0	2.375	0.484	4.6	1.8	2.2	1.222222222	286	7	1.27	5.74	1.502	3.776	1687	48.61	0	0	1	0	0	0	0	0	0	0	0	0	1	5.2
1	57	0	3	0	2	33.81	0	0	0	0	0	0	0	804	6.689599269	63.46	0	2.45	1.711	4.9	1.8	2.4	1.333333333	233	5.8	1.53	5.9	3.613	2.715	1643	86.79	1	2	0	1	45.4	0	0	0	0	0	0	1	0	2
0	46	0	3	0	2	24.76	0	0	0	0	0	0	0	673.8	6.512933331	106.05	0	2.4	1.324	5.6	1.3	3.6	2.769230769	284	5.4	1.6	6.03	1.276	2.896	2579	121.69	0	0	0	0	0	0	0	0	0	0	0	1	0	28.5
1	59	0	1	2	1	28.02	0	0	0	0	0	0	0	697.7	6.547789211	91.96	0	2.475	1.615	7.3	3	3.5	1.166666667	209	5.7	1.14	5.69	1.276	2.896	1976	94.63	1	0	0	0	12.5	0	0	0	0	0	0	1	0	1.4
1	44	0	3	0	1	27.06	0	1	0	0	0	0	0	592.4	6.384182082	102.17	0	2.225	1.033	4.9	1.6	2.4	1.5	247	5.4	1.22	3.85	1.219	2.069	2961	119.6	1	1	0	1	84.8	1	0	0	0	0	1	1	0	3.6
0	77	1	3	0	2	25.47	1	0	0	0	0	0	0	748.5	6.618071204	70.57	0	2.35	1.259	7.1	1.6	4.8	3	183	5.3	1.37	4.58	1.276	2.896	3315	119.62	1	2	1	1	15.6	0	0	0	0	1	0	0	0	2.4
0	46	0	3	0	1	33.09	0	1	0	0	0	0	0	1108.7	7.010943437	113.84	0	2.275	1.227	12.1	4.4	6.3	1.431818182	209	8.8	0.75	3.57	1.276	2.896	2726	37.79	0	1	0	1	0	0	0	0	0	0	0	1	0	48
0	49	0	3	0	1	28.05	0	0	0	0	0	0	0	552.9	6.315177153	97.32	0	2.325	1.13	10.8	2.4	7.4	3.083333333	300	5.7	1.01	6.31	1.276	2.896	2256	83.95	0	1	1	1	0	0	0	0	0	0	0	0	0	5.2
1	55	0	4	1	0	31.09	0	1	0	0	0	0	0	1712.2	7.445534372	117.4	0	2.375	1.582	3.7	1.6	1.7	1.0625	156	5.5	1.34	4.86	1.276	2.896	1258	36.73	0	0	0	0	0	0	0	0	0	1	0	0	0	5.1
0	66	1	3	0	2	36.66	0	1	0	0	0	0	0	564.4	6.33576322	61.4	0	2.35	0.904	6.8	1.8	4.2	2.333333333	302	5.7	1.24	4.22	2.043	2.043	231	20.42	0	2	1	1	0	1	0	0	1	1	1	1	0	5.8
1	67	1	4	1	1	29.17	0	1	0	0	0	0	0	687.2	6.532625371	85.63	0	2.475	1.098	4.3	1.4	2.4	1.714285714	239	5.5	2.2	4.27	0.926	1.655	1252	55.34	0	2	0	1	0	0	1	0	0	0	1	0	0	15.4
0	78	1	3	0	2	25.7	0	1	0	0	0	0	0	411.3	6.019322875	56.43	1	2.375	1.195	4.9	0.8	3.2	4	321	6	1.37	5.87	1.276	2.896	1410	50.66	0	2	1	1	0	0	0	0	1	0	0	0	0	2.1
1	44	0	3	0	1	34.99	1	1	0	0	0	0	0	879.5	6.779353564	107.25	0	2.3	1.388	12.2	3.7	7.5	2.027027027	353	7.3	0.8	4.99	1.276	2.896	1861	92.46	0	1	0	1	0	1	0	1	1	0	1	1	1	266.5
0	72	1	5	2	2	23.57	0	0	0	0	0	0	0	753.9	6.625259733	65.27	0	2.3	1.033	4.9	1.5	2.7	1.8	205	5.9	1.81	5.09	1.073	2.793	2182	95.2	0	0	1	0	0	0	0	0	0	0	0	1	0	8.1
0	61	1	2	2	2	26.51	0	1	0	0	0	0	0	668.6	6.505185974	95.44	0	2.5	1.324	7.8	2	5.3	2.65	302	4.7	1.24	4.63	1.287	2.793	1053	27.63	0	0	1	0	0	1	0	0	0	0	1	0	0	41.2
1	60	1	2	2	0	28.77	0	1	0	0	0	0	0	546.2	6.302985209	91.31	0	2.375	1.292	6	1.9	3.4	1.789473684	285	5.2	1.5	5.2	2.19	2.689	1741	64.7	0	0	0	0	0	0	0	1	0	1	1	0	0	3.7
1	41	0	3	0	1	23.33	0	0	0	0	0	0	0	955.3	6.862025427	113.58	0	2.225	1.162	8.9	3.1	4.8	1.548387097	205	5.1	1.47	4.32	1.276	2.896	2450	88.75	1	0	0	0	0.2	0	0	0	0	0	0	0	0	2.3
1	53	0	3	0	0	28.82	0	0	0	0	0	0	0	734	6.598509029	91.3	0	2.3	1.227	11.1	1.8	8.3	4.611111111	297	5.5	1.42	4.03	1.276	2.896	3696	254.34	0	1	0	1	0	0	0	0	0	0	0	0	0	7.7
1	51	0	1	2	0	23.74	0	0	0	0	0	0	0	907.6	6.810803753	110.98	0	2.6	1.324	10.3	3.9	5.4	1.384615385	368	5.7	0.7	6.08	6.492	2.896	3039	127.34	0	1	0	1	0	0	0	0	0	0	0	0	0	5
0	75	1	3	0	0	25.31	1	1	0	0	0	0	0	892.9	6.794474593	74.19	0	2.425	0.807	6	1.3	4.1	3.153846154	96	6.4	0.83	2.61	1.998	0.879	843	36.46	0	0	0	0	0	1	0	0	0	0	1	0	0	20.6
1	43	0	3	0	2	24.19	0	0	0	0	0	0	0	764.2	6.638829535	106.96	0	2.325	1.162	6.7	1.8	4.2	2.333333333	296	5.8	2.12	5.9	1.276	2.896	1601	107.62	0	0	1	0	0	0	0	0	0	0	0	1	0	8.7
1	43	0	1	2	0	30.47	0	0	0	0	0	0	0	688.8	6.534950953	111.39	0	2.2	1.292	8.9	3.1	5.2	1.677419355	255	6.5	1.37	4.34	1.185	2.431	1347	82.14	0	0	1	0	0	0	0	0	0	0	0	0	0	0.5
0	67	1	4	1	0	36.16	0	1	0	0	0	0	0	625	6.43775165	89.63	0	2.4	1.13	7.8	3.7	3.4	0.918918919	202	6.7	1.03	4.09	0.914	2.638	641	21.08	0	1	0	1	0	0	1	0	0	0	1	0	0	194.8
0	79	1	3	0	0	28.96	0	0	0	1	0	1	0	704.6	6.557630266	71.27	0	2.35	1.292	5.2	1.7	3	1.764705882	189	6	1.37	3.98	1.276	2.896	2356	105.12	0	0	0	0	0	1	0	0	0	0	1	1	0	16.5
1	71	1	4	1	1	34.31	1	1	0	0	0	0	0	558.4	6.325075551	85.78	0	2.4	1.195	9	2.7	5.6	2.074074074	216	6.9	2.28	4.09	0.519	1.577	1021	38.4	0	0	0	0	0	0	1	1	1	0	1	1	1	4.6
0	50	0	5	2	2	27.14	0	0	0	0	0	0	0	974.6	6.88202713	97.92	0	2.3	0.936	5.3	1.9	2.6	1.368421053	224	5.8	1.22	4.37	1.219	2.586	2811	121.55	1	0	1	0	24.9	0	1	0	0	0	1	1	0	10.6
0	74	1	3	0	1	37.21	1	0	0	0	0	0	0	961.3	6.868286535	59.21	1	2.275	1.195	11.6	4.1	6	1.463414634	150	6.6	1.4	5.07	1.276	2.896	1899	57.31	0	0	0	0	0	0	0	0	1	1	0	1	1	0.8
0	57	0	3	0	2	29.78	0	0	0	0	0	0	0	1056.8	6.963000753	40.33	1	2.35	0.807	5.9	2.4	2.7	1.125	193	5.3	1.53	4.65	1.276	2.896	2462	88.84	0	2	0	1	0	0	0	0	0	0	0	0	0	22.6
0	50	0	1	2	0	25.76	0	0	0	0	0	0	0	772.1	6.649114075	103.11	0	2.275	1.001	4.9	1.5	2.7	1.8	224	8.7	0.96	4.84	1.671	3.103	2058	55.78	0	0	1	0	0	0	0	0	0	0	0	1	1	13.5
0	61	1	3	0	2	37.8	0	1	0	0	0	0	0	516.9	6.247849432	92.28	0	2.325	1.388	6.6	1.4	4.5	3.214285714	283	5.5	1.34	4.42	1.276	2.896	1350	66.92	1	2	0	1	5.6	1	0	0	0	0	1	1	0	2.4
0	65	1	1	2	2	28.47	0	1	0	1	0	0	0	936.6	6.842256297	86.97	0	2.4	1.388	5.1	1.5	2.8	1.866666667	183	5.9	1.5	4.27	1.75	1.965	1858	60.66	0	0	1	0	0	0	1	0	0	1	1	1	0	13
0	65	1	3	0	1	33.45	1	0	0	0	0	0	0	960.7	6.867662185	96.26	0	2.3	1.292	6.1	2.1	3.2	1.523809524	137	6.4	0.72	2.84	1.276	2.896	1502	79.56	0	0	0	0	0	0	0	0	0	0	0	1	1	9.1
0	69	1	3	0	2	28.57	1	1	0	0	0	0	0	1161.1	7.057123111	101.21	0	2.425	1.195	8.7	3	4.6	1.533333333	230	9.3	0.98	4.47	1.276	2.896	1300	59.22	1	2	1	1	0.6	1	0	0	0	0	1	1	1	8.7
0	63	1	5	2	2	23.77	0	0	0	0	0	0	0	825.7	6.716231511	88.2	0	2.3	1.324	5.4	2.2	2.3	1.045454545	184	5.5	1.11	4.47	1.953	2.457	736	23.5	1	0	0	0	4.8	0	0	0	0	0	0	0	0	2.4
0	50	0	3	0	1	29.78	0	0	0	0	0	0	0	749.8	6.619806504	89.53	0	2.3	1.066	7.5	2.3	4.6	2	215	5.4	0.91	4.37	1.276	2.896	2569	102.74	0	0	0	0	0	0	0	0	0	0	0	0	0	7.6
0	60	1	2	2	1	31.22	0	0	0	0	0	0	0	543.5	6.298029707	86.65	0	2.325	1.227	5.4	1.6	2.9	1.8125	268	5.6	1.4	5.17	0.553	3.517	1645	78.67	0	2	0	1	0	0	0	0	0	0	0	0	0	6.5
1	69	1	2	2	0	27.88	1	1	0	0	0	0	0	763.9	6.638436891	73.25	0	2.4	1.162	9.8	2.7	6.1	2.259259259	313	9.7	1.11	4.68	1.276	2.896	1720	49.37	0	0	0	0	0	1	0	0	0	0	1	1	1	95.2
1	63	1	2	2	2	25.41	0	1	0	0	0	0	0	901.9	6.804503649	96.27	0	2.3	1.292	6.6	2.7	3.4	1.259259259	302	6.1	1.42	5.64	1.682	3.439	1810	90.32	0	0	1	0	0	1	0	0	0	0	1	0	0	2.7
1	58	0	3	0	1	19.81	0	0	0	0	0	0	0	652.9	6.481423978	107.74	0	2.275	1.195	4.8	1.4	2.9	2.071428571	211	5.5	1.81	4.68	1.276	2.896	1101	28.5	0	0	0	0	0	0	0	1	0	0	1	0	0	1.7
1	66	1	4	1	2	24.83	0	0	0	0	0	0	0	2047.3	7.624277131	69.52	0	2.525	1.162	5.8	1.4	3.9	2.785714286	223	6.6	1.68	4.14	1.332	1.836	912	16.04	1	1	1	1	15.6	0	0	0	0	0	0	1	0	12.9
0	63	1	1	2	2	22.56	0	0	0	1	1	0	0	773.7	6.651184202	88.2	0	2.525	1.421	5.2	1.7	2.6	1.529411765	237	5.7	1.86	5.77	1.219	3.336	2234	67.36	1	2	0	1	28.1	0	0	0	0	0	0	0	0	1
1	65	1	3	0	1	26.59	0	1	0	0	0	0	0	1254.9	7.134811167	94.93	0	2.325	1.227	3.8	0.9	2.5	2.777777778	114	5.7	1.29	3.98	0.881	2.276	1313	60.91	0	0	0	0	0	1	0	0	1	0	1	1	0	5.8
1	66	1	3	0	1	33.36	1	0	0	0	0	0	0	522.1	6.25785914	94.27	0	2.45	0.936	8.1	1.9	5.4	2.842105263	263	8	1.09	3.28	1.276	2.896	1537	64.52	0	2	0	1	0	0	0	0	0	0	0	1	1	13.8
1	67	1	3	0	2	25.48	0	0	0	0	0	0	0	868.7	6.766997841	86.93	0	2.175	1.033	3.7	1.5	1.5	1	175	5.4	1.76	4.32	0.937	2.121	1880	49.87	1	2	1	1	32.7	0	0	0	0	0	0	0	0	3.5
1	62	1	3	0	2	29.21	1	1	0	0	0	0	0	762.1	6.636077781	66.95	0	2.275	1.098	5.6	1.6	3.5	2.1875	249	4.9	1.66	4.97	1.185	2.767	1499	63.3	0	0	0	0	0	1	0	0	1	0	1	0	0	8.6
1	61	1	4	1	2	28.04	0	1	0	0	0	0	0	1245	7.126890809	55.25	1	2.425	1.13	5.1	1.9	2.6	1.368421053	308	5.7	2.43	6.44	1.276	2.896	1611	53.52	0	0	1	0	0	0	1	0	1	0	1	0	0	2.5
0	64	1	4	1	2	47.09	1	1	1	1	1	1	0	748.9	6.618605463	87.3	0	2.35	1.033	10.7	3.7	5.6	1.513513514	378	10.6	1.45	4.97	1.276	2.896	2068	88.46	0	2	0	1	0	1	0	1	0	1	1	1	1	31.4
1	60	1	1	2	0	32.35	0	1	0	0	0	0	0	473.9	6.160996329	98.32	0	2.25	1.292	5.1	1.8	2.8	1.555555556	344	5.1	1.58	5.33	1.976	2.845	702	32.34	0	0	0	0	0	0	0	0	0	0	0	0	0	173.5
0	54	0	3	0	1	30.3	0	1	0	0	0	0	0	530.3	6.273442884	84.95	0	2.325	1.324	10.2	2.4	6.7	2.791666667	227	6.6	1.16	4.5	0.519	3.103	1071	37.64	0	0	1	0	0	0	1	0	1	0	1	1	1	3.4
1	47	0	3	0	2	21.86	0	0	0	0	0	0	0	1164.8	7.060304677	100.04	0	2.3	1.485	10.2	1.9	7.6	4	311	5.4	1.84	6.13	1.276	2.896	1925	85.07	0	1	0	1	0	0	0	0	0	0	0	0	0	5.7
1	64	1	1	2	0	30.6	0	0	0	0	0	0	0	762.7	6.636864769	100.04	0	2.375	1.388	5.5	1.7	3.3	1.941176471	207	5.8	1.45	4.34	1.185	2.353	873	20.86	0	2	0	1	0	0	0	0	0	0	0	1	0	15
0	77	1	1	2	0	27.91	0	1	0	0	0	0	0	828.1	6.71913392	90.5	0	2.375	1.356	5.3	1.4	3.1	2.214285714	225	5.3	0.98	6.41	1.276	2.896	1549	44.84	0	0	0	0	0	0	0	0	0	0	0	1	0	6.6
1	58	0	3	0	2	33.98	0	0	0	0	0	0	0	1426.9	7.263259538	65.4	0	2.35	1.388	5.5	2.5	2.4	0.96	260	6	1.53	6.47	1.231	4.37	2293	82.31	0	0	0	0	0	0	0	0	0	0	0	0	0	4.1
1	47	0	3	0	2	24.18	0	1	0	0	0	0	0	1195.6	7.08640343	72.48	0	2.275	1.162	6.9	2.6	3.7	1.423076923	309	5.2	1.68	5.04	1.276	2.896	1370	25.2	1	0	1	0	0.2	0	0	0	0	0	0	0	0	93.8
1	46	0	3	0	1	27.56	0	0	0	0	0	0	0	557	6.32256524	92.89	0	2.2	1.227	6.3	1.7	3.9	2.294117647	345	5.3	1.4	6.08	1.129	4.163	1711	73.97	1	0	1	0	0.1	0	0	0	0	0	0	0	0	2.6
1	65	1	4	1	0	49.76	0	1	0	0	0	0	0	1119.2	7.020369423	101.63	0	2.55	1.033	8.1	4.2	2.5	0.595238095	297	5	0.93	5.69	1.276	2.896	948	23.63	0	0	0	0	0	0	0	0	1	0	0	0	0	8.4
0	56	0	2	2	1	31.16	0	1	0	0	0	0	0	809.7	6.696663809	55.77	1	2.225	1.324	7.8	2	4.9	2.45	248	6.7	1.06	4.47	1.276	2.896	2471	74.32	0	0	0	0	0	0	0	0	0	1	0	0	0	9.7
0	79	1	3	0	1	23.67	1	1	0	0	0	0	0	1018.1	6.925693424	44.73	1	2.225	1.227	5.8	1.1	4	3.636363636	233	8.8	1.34	4.68	0.903	2.922	1104	48.2	0	2	0	1	0	1	0	1	0	0	1	0	1	1123
1	71	1	3	0	1	29.05	0	1	0	1	1	0	0	927.6	6.832600605	55.47	1	2.3	1.292	4.7	0.9	3.1	3.444444444	193	5.3	1.63	5.97	1.276	2.896	1400	58.45	0	2	1	1	0	0	0	0	1	1	0	0	0	4.7
0	62	1	4	1	1	26.26	1	1	0	0	0	0	1	490.4	6.195221385	7.84	1	2.05	1.97	5.3	1.9	2.2	1.157894737	157	5.7	1.55	2.84	0.994	0.828	3177	126.22	0	2	0	1	0	1	0	0	0	1	1	0	1	8.4
0	62	1	4	1	2	35.07	0	0	0	0	0	0	0	625.1	6.437911637	68.24	0	2.2	1.388	9.4	3.6	4.6	1.277777778	324	6	1.47	5.04	1.276	2.896	1417	39.29	0	2	1	1	0	0	0	0	0	0	0	0	0	44.2
0	57	0	3	0	1	22.16	0	0	0	0	0	0	0	698.7	6.549221466	81.21	0	2.475	1.518	7.2	2.9	3.6	1.24137931	258	5.9	1.19	4.55	1.276	2.896	2575	148.03	0	1	1	1	0	0	0	0	0	0	0	1	0	0.4
0	55	0	1	2	1	29.61	1	1	0	0	0	0	1	756.6	6.628834712	93.3	0	2.475	0.969	7.6	2.8	3.9	1.392857143	287	6.5	1.11	5.12	2.461	2.87	3258	140.91	1	0	0	0	22.3	1	0	1	1	0	1	1	1	21.7
0	51	0	1	2	0	23.68	1	1	0	1	0	0	0	756.5	6.628702533	116.41	0	2.275	1.13	9.9	2.1	7	3.333333333	205	12	1.19	10.65	4.719	2.896	2852	58.72	1	2	0	1	133.9	1	0	0	0	1	1	1	1	644.5
1	64	1	4	1	2	30.81	1	1	0	1	1	0	1	895.9	6.7978288	71.38	0	2.5	1.162	8	1.5	5.9	3.933333333	258	6.3	1.14	4.06	1.276	2.896	1411	46.44	0	2	0	1	0	1	0	0	0	1	1	1	1	1.3
1	46	0	3	0	2	33.21	0	0	0	0	0	0	0	1030.5	6.9377994	86.09	0	2.35	1.356	6.3	2.1	3.5	1.666666667	260	5.3	1.63	4.73	1.276	2.896	2643	112.49	0	0	1	0	0	0	0	0	0	0	0	0	0	8.3
1	73	1	3	0	2	22.19	0	0	0	0	0	0	0	746.5	6.615395617	74.5	0	2.45	1.453	5.9	1.4	3.6	2.571428571	246	5.3	1.47	4.76	1.276	2.896	1607	54.39	0	2	0	1	0	0	0	0	0	0	0	0	0	0.5
0	53	0	3	0	2	28.31	0	1	0	0	0	0	0	1208.3	7.096969692	107.74	0	2.325	1.13	8.1	2.3	4.9	2.130434783	263	5.7	1.11	3.57	0.982	2.017	2772	95.31	1	1	0	1	28.1	1	0	0	0	0	1	1	0	5.4
0	53	0	1	2	0	27.31	0	1	1	1	1	1	0	778	6.656726524	67.27	0	2.175	1.356	8.8	1.4	6.9	4.928571429	185	5.1	1.11	3.44	1.276	2.896	906	23.88	1	1	0	1	22.3	0	0	1	0	0	1	1	0	9.9
0	52	0	3	0	1	44.17	0	0	0	0	0	0	0	504.7	6.223964193	95.29	0	2.375	1.098	7.3	2	4.6	2.3	406	6.2	1.14	5.22	1.276	2.896	2244	57.5	0	0	0	0	0	0	0	0	0	1	0	0	0	7.8
0	64	1	5	2	1	30.77	0	0	0	0	0	0	0	644.9	6.469095266	93.45	0	2.375	1.324	6.1	1.6	3.5	2.1875	202	5.7	0.83	4.65	1.276	2.896	1101	50.09	0	1	1	1	0	0	1	0	1	0	1	1	0	6.1
0	54	0	5	2	2	31.58	0	1	0	0	0	0	0	909.9	6.813334703	100.25	0	2.375	0.969	6.6	2	3.9	1.95	201	5.4	1.16	4.81	2.597	2.457	2449	73.54	0	2	0	1	0	0	0	0	0	0	0	1	0	8.7
0	74	1	3	0	0	35.15	0	1	0	0	0	0	0	792	6.674561392	46.71	1	2.25	1.066	5.4	2	2.6	1.3	212	5.8	0.85	4.73	2.45	2.767	2147	86.63	0	2	0	1	0	1	0	0	1	1	1	1	0	6
1	57	0	3	0	2	27	0	0	0	0	0	0	0	725.2	6.586447479	58.42	1	2.375	1.259	6.4	1.8	3.9	2.166666667	214	5.4	1.63	4.89	1.276	2.896	1547	49.21	0	0	1	0	0	0	0	0	0	0	0	1	0	2.8
0	59	0	4	1	2	41.79	1	1	0	0	0	0	0	620.1	6.429880755	74.55	0	2.325	1.227	5.1	2.2	2.1	0.954545455	230	6.3	0.88	4.91	1.276	2.896	4000	111.83	0	0	0	0	0	1	1	1	1	0	1	1	1	10.3
0	50	0	3	0	2	27.38	0	1	0	0	0	0	0	758.7	6.631606442	96.64	0	2.4	1.388	4.9	1.4	2.9	2.071428571	218	5.8	1.4	5.28	1.513	3.181	2713	152.98	0	0	1	0	0	1	0	0	0	0	1	1	0	7.7
1	55	0	4	1	1	43.5	1	1	0	0	0	0	0	841.6	6.735304842	109.02	0	2.475	0.969	6.4	1.7	4.5	2.647058824	350	6.6	1.29	5.61	1.039	3.853	1862	64.37	0	0	0	0	0	1	0	1	0	0	1	1	1	5.7
1	72	1	3	0	2	42.44	1	1	0	1	0	1	1	822.9	6.712834687	40.33	1	2.3	1.711	9.4	2.8	5.2	1.857142857	287	7	1.68	3.65	1.129	1.448	1475	97.82	0	0	0	0	0	1	0	0	0	1	1	1	1	40.1
0	48	0	4	1	1	33.71	0	1	0	0	0	0	0	874.5	6.773652294	118.54	0	2.4	0.936	6.1	2.3	3.2	1.391304348	245	5.8	1.24	3.9	1.276	2.896	2440	118.25	0	1	0	1	0	0	1	1	0	0	1	1	0	15.1
0	41	0	5	2	0	23.6	0	0	0	0	0	0	0	692.3	6.540019388	102.94	0	2.35	1.227	9.8	2.5	6.3	2.52	211	5.4	1.27	3.39	1.276	2.896	4634	184.08	1	1	0	1	98.3	0	0	0	0	0	0	1	0	8.6
0	64	1	2	2	2	35.89	0	1	0	0	0	0	0	928.3	6.833354956	79.19	0	2.325	1.195	7.5	3.5	2.9	0.828571429	227	4.9	1.22	4.65	1.276	2.896	1673	47.9	1	0	0	0	15.6	1	0	1	0	0	1	0	0	107
0	64	1	3	0	1	28.03	0	1	0	1	0	0	0	608.2	6.410503775	87.59	0	2.425	1.098	5.3	1.3	3.3	2.538461538	157	5.2	1.06	4.71	2.574	2.457	1590	77.35	0	2	0	1	0	0	0	1	0	1	1	1	0	6.5
1	53	0	2	2	0	32.26	0	1	0	0	0	0	0	620.6	6.430686752	103.28	0	2.475	1.388	4.6	1.7	2.4	1.411764706	302	5.7	1.14	6.1	1.694	4.189	937	33.86	0	0	0	0	0	0	1	0	1	0	1	0	0	2.4
0	71	1	3	0	0	39.7	1	0	0	1	1	0	1	825.8	6.716352613	74.49	0	2.3	1.292	6.5	1	4.6	4.6	262	8	0.91	3.57	1.039	2.198	1847	93.85	1	1	0	1	11.2	0	0	0	1	0	0	0	1	173.7
1	67	1	1	2	1	28.39	1	0	0	0	0	0	0	503.8	6.222179364	60.63	0	2.425	1.582	7.3	1.4	4.9	3.5	351	6	1.14	4.94	1.276	2.896	1277	36.73	0	1	1	1	0	0	0	1	1	0	1	0	1	24.3
1	66	1	3	0	0	24.8	0	1	0	0	0	0	0	1057	6.963189986	57.46	1	2.35	1.162	5.1	2.2	1.9	0.863636364	298	5.6	1.78	4.86	1.027	2.612	1484	46.28	0	0	0	0	0	0	0	0	1	1	0	0	0	8.5
1	62	1	4	1	2	29.85	0	1	0	0	0	0	0	692.8	6.540741357	68.12	0	2.4	1.162	8.6	2.9	3.6	1.24137931	205	5.5	1.42	5.02	1.276	2.896	1714	59.11	0	0	0	0	0	0	0	0	1	0	0	0	0	8.9
0	50	0	3	0	2	27.9	0	0	0	0	0	0	0	716	6.573680167	87.37	0	2.4	1.195	5.6	2.4	2.6	1.083333333	229	4.6	1.19	3.65	0.971	2.017	3953	117.98	1	0	1	0	29.1	0	0	0	0	0	0	0	0	5.4
1	67	1	1	2	0	35.99	0	1	0	0	0	0	0	478.1	6.169819916	86.93	0	2.425	1.001	5.7	2.1	3	1.428571429	259	6.1	0.93	4.22	3.703	1.577	1532	53.01	0	0	0	0	0	0	1	0	1	0	1	1	1	5.5
1	74	1	3	0	1	36.97	0	0	0	0	0	0	0	495	6.204557763	61.53	0	2.25	1.453	6.6	1.4	4.6	3.285714286	233	5.3	0.98	4.73	1.276	2.896	1292	53.98	0	0	0	0	0	0	0	1	1	0	1	1	0	5.3
0	51	0	3	0	0	42.4	0	1	1	0	0	0	0	1214.8	7.102334733	84.71	0	2.3	0.936	8.6	2.5	5.2	2.08	214	5.4	1.16	4.01	0.892	2.431	1887	61.43	0	2	0	1	0	0	1	0	0	0	1	0	0	2
1	79	1	3	0	1	21.34	0	1	0	0	0	0	0	951.9	6.858459987	59.41	1	2.55	1.356	9.1	1.7	6.5	3.823529412	244	5.7	2.22	4.5	1.276	2.896	1509	60.45	0	0	1	0	0	0	1	1	0	0	1	1	0	7.6
1	68	1	3	0	1	46.97	1	1	1	1	0	1	1	719.9	6.579112313	32.38	1	2.45	1.518	8.4	1.4	6	4.285714286	179	7.7	1.06	4.16	1.276	2.896	1040	35.8	0	0	0	0	0	0	1	0	1	1	1	1	1	287
0	59	0	3	0	2	21.94	0	1	0	0	0	0	0	726.7	6.588513738	64.49	0	2.4	1.066	9.5	3	5.5	1.833333333	329	5.6	1.55	4.94	1.276	2.896	2824	135.21	1	1	0	1	28.1	0	0	0	0	1	0	0	0	0.3
1	41	0	3	0	1	26.88	0	0	0	0	0	0	0	559.1	6.326328348	100.95	0	2.175	1.098	2.8	1.1	1.3	1.181818182	147	4.7	1.81	4.11	1.208	1.758	1356	17.41	0	1	1	1	0	0	0	0	0	0	0	0	0	1.9
1	69	1	4	1	0	31.84	1	1	0	0	0	0	0	866.1	6.764000375	84.44	0	2.4	1.421	6.4	3	2.6	0.866666667	251	6.3	0.75	4.76	1.276	2.896	465	14.62	0	0	0	0	0	0	1	0	0	1	1	0	1	4.2
0	48	0	3	0	1	29.12	0	0	0	0	0	0	0	686.6	6.531751881	98	0	2.25	1.098	9.3	1.5	6	4	184	5.2	2.07	5.48	1.276	2.896	3803	147.94	1	2	0	1	127.3	0	0	0	1	0	0	0	0	14.8
0	52	0	3	0	2	29.31	0	1	0	0	0	0	0	469.7	6.152094193	64.53	0	2.25	1.195	6.1	2.6	2.8	1.076923077	222	4.9	0.98	4.81	1.276	2.896	1345	57.87	0	2	0	1	0	0	0	0	0	1	0	1	0	7.9
0	59	0	3	0	2	42.61	1	1	0	1	1	0	0	1059.3	6.965363592	102.11	0	2.325	1.324	7.6	2.1	4.7	2.238095238	150	5.9	0.91	5.64	1.276	2.896	1194	48.54	0	1	0	1	0	1	0	0	1	1	1	0	1	12.3
1	68	1	4	1	2	23.65	0	1	0	0	0	0	0	464.7	6.141392036	58.33	1	2.35	0.969	6.1	2.1	3.3	1.571428571	365	5.7	1.55	6.96	1.276	2.896	1476	41.17	0	0	1	0	0	0	0	0	1	0	0	0	0	5.4
1	53	0	1	2	1	28.44	0	0	0	0	0	0	0	936.1	6.841722308	95.91	0	2.3	1.13	7.1	3.2	3.3	1.03125	233	5.7	1.09	5.64	1.569	3.827	1907	75.27	0	1	0	1	0	0	0	0	0	0	0	1	0	5.6
0	64	1	3	0	1	33.64	0	1	0	0	0	0	0	643.3	6.466611178	84.25	0	2.375	1.066	8.1	1.6	5.4	3.375	177	6.2	1.4	6.15	1.276	2.896	4255	142.87	1	2	0	1	44.6	0	0	1	0	0	1	0	0	1.6
1	67	1	3	0	1	29.61	0	0	0	0	0	0	0	782.8	6.662877236	64.63	0	2.25	1.292	6.1	1.8	3.4	1.888888889	356	6	1.66	5.35	1.106	3.181	1756	87.6	0	2	0	1	0	0	0	0	0	0	0	1	0	13.2
1	43	0	3	0	2	25.57	0	0	0	0	0	0	0	1092.1	6.995857727	112	0	2.275	1.162	4.9	1.5	3	2	345	5.5	2.17	7.29	0.824	4.732	2105	93.43	0	2	1	1	0	0	0	0	0	0	0	0	0	2.4
0	71	1	5	2	2	23.43	0	0	0	0	0	0	0	993.6	6.901334711	90.34	0	2.325	1.13	6.4	2.2	2.5	1.136363636	198	6.3	1.06	5.69	1.377	4.008	2159	98.36	0	0	0	0	0	0	0	0	0	0	0	0	0	10.6
0	54	0	3	0	1	34.62	1	1	0	1	1	0	0	806.4	6.692579897	98.78	0	2.125	1.066	7.9	2	5.2	2.6	312	8.5	0.85	3.8	1.276	2.896	1744	67.06	0	0	0	0	0	1	0	0	0	1	1	0	1	10.8
1	55	0	4	1	0	42.1	0	1	0	0	0	0	0	1083.3	6.987767217	50.53	1	2.325	1.292	6.2	2.5	3.1	1.24	294	5.5	2.48	5.97	0.576	3.233	1938	85.02	0	2	0	1	0	0	0	0	1	0	0	0	0	11.1
1	60	1	1	2	0	36.06	1	1	0	0	0	0	0	774.4	6.652088536	111.76	0	2.35	1.227	8.8	2.8	5.1	1.821428571	239	6.4	1.11	5.09	1.773	3.181	956	41.79	0	0	0	0	0	1	0	0	0	0	1	0	0	4.3
1	65	1	3	0	2	27.38	0	1	0	0	0	0	1	893.7	6.795370148	65.55	0	2.3	1.324	5.6	2.1	2.8	1.333333333	297	5.7	1.45	5.77	1.919	3.439	1257	59.53	1	0	1	0	7.6	1	0	0	0	0	1	0	0	2.2
0	55	0	2	2	2	34.17	0	1	0	0	0	0	0	670.4	6.507874549	97.16	0	2.275	0.936	5.5	1.5	3.5	2.333333333	223	5.8	0.98	5.61	2.021	3.698	2810	111.86	0	0	0	0	0	1	0	0	0	0	1	0	0	24.9
1	79	1	3	0	2	25.28	0	0	0	0	0	0	0	492.5	6.199494461	68.28	0	2.225	1.259	2.6	1.1	1	0.909090909	41	4.6	1.03	2.51	0.711	1.138	1237	43.95	0	0	0	0	0	0	1	0	0	1	1	0	0	11.5
1	58	0	3	0	2	35.22	0	1	0	0	0	0	0	649	6.475432717	77.98	0	2.4	1.162	6.8	2.1	4.2	2	330	5.7	1.11	5.79	1.276	2.896	1754	75.47	1	0	0	0	30.3	1	0	0	1	0	1	1	0	2.8
0	48	0	1	2	2	26.45	0	0	0	0	0	0	0	947.1	6.853404684	78.1	0	2.225	1.001	6.2	1.8	3.6	2	186	5.5	0.91	5.35	3.026	3.051	2689	110.94	0	0	0	0	0	0	0	0	0	0	0	0	0	4.2
1	49	0	4	1	2	42.05	1	1	0	0	0	0	0	1273	7.149131599	122.45	0	2.425	1.195	7.3	3.1	3.2	1.032258065	360	7.1	1.11	5.97	1.276	2.896	2800	166.42	0	2	0	1	0	1	0	0	1	0	1	1	1	117.5
0	76	1	3	0	1	30	0	0	0	0	0	0	0	731.7	6.595370594	85.9	0	2.375	1.259	10.4	1.7	7.4	4.352941176	282	5.5	0.96	4.5	1.276	2.896	3808	193.05	1	2	0	1	29.1	0	0	0	0	0	0	1	0	9.6
1	55	0	1	2	1	35.94	0	1	0	0	0	0	0	779.5	6.658652688	94.58	0	2.2	1.292	8.4	1.8	5.7	3.166666667	279	6.2	1.03	4.01	2.552	1.81	1214	31.57	0	0	1	0	0	0	0	0	1	1	0	0	0	6.5
1	60	1	2	2	2	28.44	0	0	0	0	0	0	0	754.1	6.625524985	91.31	0	2.25	1.259	6.9	2.6	3.5	1.346153846	272	5.6	1.89	6.05	1.276	2.896	2378	134.45	0	2	0	1	0	0	0	0	0	0	0	0	0	9.2
0	53	0	4	1	2	22.24	0	1	1	1	0	1	0	903.2	6.805944013	96.56	0	2.325	1.227	6.7	2.5	3.4	1.36	166	5.2	1.4	3.57	0.723	1.836	1574	61	1	1	0	1	37.4	1	0	1	0	0	1	0	0	5.4
1	75	1	3	0	0	33.2	1	1	0	0	0	0	0	1461.1	7.286944856	87.13	0	2.225	1.001	6.9	3.1	2.7	0.870967742	251	7.6	1.01	4.84	1.276	2.896	2539	93.45	0	0	0	0	0	0	0	0	1	1	0	0	0	12.3
0	78	1	4	1	0	38.48	1	1	1	0	0	0	0	881.6	6.781738438	43.68	1	2.75	0.969	3.6	1.2	2	1.666666667	132	5.2	1.32	4.03	1.276	2.896	2502	111.8	0	2	0	1	0	0	0	0	1	0	0	0	1	0.6
1	65	1	3	0	1	21.93	0	1	0	0	0	0	0	567.3	6.340888264	57.86	1	2.275	1.195	4.7	1.8	2	1.111111111	222	6	1.16	5.4	3.082	2.819	1832	56.79	0	0	0	0	0	0	1	0	1	0	1	1	0	4.2
1	62	1	3	0	1	29.29	0	1	0	0	0	0	0	822.3	6.712105292	90.04	0	2.45	1.388	6	1.9	3.5	1.842105263	222	5.9	1.01	3.93	1.276	2.896	1901	58.45	0	1	1	1	0	0	1	0	0	0	1	0	0	5.6
1	64	1	4	1	0	22.15	0	1	0	0	0	0	0	1811.9	7.502131297	76.1	0	2.375	1.356	3.1	0.8	1.8	2.25	210	5.7	1.71	5.02	0.418	3.129	2167	106.28	0	2	0	1	0	0	0	0	0	0	0	0	0	4.5
0	59	0	4	1	1	30.08	0	1	0	0	0	0	0	772.7	6.649890875	27.42	1	2.4	0.936	5.6	1.6	3	1.875	292	5.7	2.02	6.75	1.14	4.215	2243	36.22	0	0	0	0	0	0	0	1	0	0	1	0	0	4220
0	75	1	3	0	2	33.98	0	0	0	0	0	0	0	873.5	6.77250813	86.5	0	2.55	1.55	9.6	3.1	5	1.612903226	241	5.4	0.54	7.11	1.276	2.896	1240	41.14	0	2	0	1	0	0	0	0	0	0	0	0	0	24.5
1	49	0	3	0	2	32.65	0	0	0	0	0	0	0	783.9	6.664281461	71.46	0	2.325	1.582	4.9	1.6	2.7	1.6875	252	5.5	1.53	5.3	1.784	2.948	2127	97.24	0	2	0	1	0	0	0	0	0	0	0	0	1	4.4
1	63	1	1	2	0	31.09	0	0	0	0	0	0	0	492.3	6.199088287	96.27	0	2.3	1.259	6.4	2.2	3.4	1.545454545	238	5.6	1.42	5.92	1.423	3.853	873	38	0	0	0	0	0	0	0	0	0	0	0	0	0	21.9
0	50	0	5	2	1	23.37	0	0	0	0	0	0	0	1003.9	6.911647694	106.96	0	2.275	0.84	8.1	2.4	4.3	1.791666667	273	5.9	0.98	5.3	1.276	2.896	2072	59.69	0	0	0	0	0	0	0	0	0	0	0	0	0	9.4
0	78	1	3	0	1	28.82	1	0	0	0	0	0	0	1085.9	6.990164415	83.06	0	2.225	1.227	3.9	0.9	2.4	2.666666667	126	6.5	0.65	2.84	1.276	2.896	981	26.3	1	2	0	1	1.7	1	0	0	0	1	1	1	1	8.5
1	70	1	3	0	1	35.76	0	1	0	0	0	0	0	1432	7.266827348	85.12	0	2.45	1.356	5.9	2.1	3.2	1.523809524	269	5.6	1.34	4.09	0.711	2.405	2136	151.85	0	1	0	1	0	0	1	0	0	0	1	1	0	9.9
1	54	0	4	1	2	40.85	0	1	0	0	0	0	0	994.2	6.901938394	109.79	0	2.3	0.84	9	3.5	4.7	1.342857143	299	5.7	1.55	5.82	1.276	2.896	2599	78.05	0	0	0	0	0	0	0	1	0	0	1	0	0	119.4
0	51	0	3	0	2	37.6	0	0	0	0	0	0	0	854.8	6.750867523	79.05	0	2.35	1.324	6.4	1.7	3.8	2.235294118	147	5.4	1.4	5.84	1.276	2.896	3719	122.78	1	2	0	1	67	0	0	0	0	0	0	1	0	6.4
0	68	1	4	1	0	44.78	0	1	0	0	0	0	0	308	5.730099783	82.01	0	2.375	1.227	10.4	2.4	7.4	3.083333333	319	7	1.16	5.46	1.276	2.896	2418	83.66	0	0	0	0	0	1	0	0	0	0	1	1	1	81.5
0	61	1	1	2	0	28.19	0	1	0	1	0	0	0	647.2	6.472655366	100.68	0	2.325	1.098	7.2	2	4.6	2.3	232	5.3	1.16	7.21	1.276	2.896	1568	42.73	0	0	0	0	0	0	0	0	0	1	0	0	0	7.8
0	73	1	3	0	2	27.93	0	1	0	0	0	0	0	665.5	6.500538638	57.88	1	2.275	1.162	9.9	2.6	6.1	2.346153846	243	5.8	0.98	5.72	2.732	3.491	2116	78.66	0	0	0	0	0	0	0	0	1	0	0	0	0	35.7
0	58	0	1	2	2	22.5	0	1	0	0	0	0	0	1001.3	6.909054435	76.98	0	2.3	1.162	7.3	1.6	4.8	3	377	5.9	1.81	4.55	1.016	2.276	2704	154.04	0	1	1	1	0	0	1	0	1	0	1	0	0	2.4
1	51	0	1	2	2	40.53	1	1	0	1	1	0	0	566.2	6.338947373	63.84	0	2.3	1.195	4.9	1.7	2.5	1.470588235	231	6.7	1.5	4.16	1.231	2.095	941	38.6	0	0	0	0	0	0	1	0	1	0	1	1	1	207
1	69	1	3	0	2	21.22	0	0	0	0	0	0	0	515	6.244166901	50.24	1	2.3	1.259	7.6	1.8	5	2.777777778	220	5.3	1.29	6.1	1.863	3.957	1243	38.24	0	0	1	0	0	0	0	0	0	1	0	0	0	7.8
0	76	1	3	0	1	34.52	1	1	0	1	0	1	0	509.5	6.233429853	43.87	1	2.475	1.356	6.8	1.6	4.3	2.6875	170	6.9	1.11	4.32	1.897	2.327	1462	68.44	0	2	0	1	0	1	0	0	1	0	1	1	1	82.8
1	63	1	4	1	0	36.65	1	1	1	1	0	1	0	923.9	6.828603841	76.63	0	2.35	1.356	3.3	1.2	1.7	1.416666667	215	14.4	1.63	6.57	1.389	4.293	2143	77.7	0	2	0	1	0	0	1	0	1	1	1	0	0	140
1	68	1	4	1	0	23.56	0	1	0	0	0	0	0	1064.3	6.970072585	50.59	1	2.3	1.162	7.4	2	4.8	2.4	293	5.4	2.4	4.19	0.723	1.448	386	9.78	1	1	1	1	14	0	1	0	0	0	1	0	0	0.6
1	73	1	3	0	2	26.7	0	1	0	0	0	0	0	865.4	6.763191828	88.81	0	2.3	1.195	5.1	1.5	3.1	2.066666667	225	5.7	1.66	8.09	0.971	6	1114	33.14	0	2	0	1	0	0	0	0	0	1	0	0	0	1.6
1	65	1	3	0	1	36.37	0	0	0	0	0	0	0	1109.4	7.011574608	73.17	0	2.475	1.421	8	2.2	4.8	2.181818182	357	5.3	1.47	5.4	1.276	2.896	1067	47.97	0	0	0	0	0	0	0	0	0	0	0	1	0	8.4
1	71	1	3	0	2	34.06	0	1	0	0	0	0	0	731.7	6.595370594	62.84	0	2.4	1.453	7.3	3	3.7	1.233333333	316	6.6	1.4	4.63	1.276	2.896	987	33.95	0	2	1	1	0	1	0	0	0	0	1	0	0	3.6
0	66	1	3	0	1	26.4	0	0	1	1	0	1	1	1090.2	6.994116445	86.36	0	2.325	1.066	4.2	1.5	2	1.333333333	176	5.5	1.37	4.55	1.423	2.534	2924	134.83	0	2	0	1	0	1	0	0	0	0	1	1	0	3.6
0	63	1	1	2	0	27.69	0	1	0	0	0	0	0	1537	7.337587744	98.17	0	2.375	0.84	7.6	3.4	3.5	1.029411765	156	5.6	0.52	4.24	1.276	2.896	1863	66.55	0	2	0	1	0	1	0	0	0	0	1	0	0	11.5
0	62	1	1	2	1	36.8	0	1	0	0	0	0	0	521.7	6.25709271	95.25	0	2.2	1.292	6.9	2.1	4.2	2	178	5.7	1.5	4.42	1.389	2.276	3268	144.8	1	0	0	0	56.2	0	0	0	1	0	0	0	0	4.1
0	51	0	1	2	1	26.13	1	1	0	0	0	0	0	968.9	6.876161407	81.79	0	2.35	1.033	6.9	2.2	3.8	1.727272727	228	7	1.22	4.58	2.213	2.353	1214	60.06	0	2	0	1	0	0	0	0	0	1	0	0	1	9
1	77	1	3	0	0	23.77	0	0	0	0	0	0	0	745.8	6.614457468	69.24	0	2.575	1.259	5.9	1.5	3.6	2.4	231	5.2	2.04	6.62	1.976	3.672	1705	58.66	1	1	1	1	40.3	0	0	0	0	0	0	0	0	16.1
0	68	1	3	0	0	19.88	0	0	0	0	0	0	0	508.9	6.232251534	86.29	0	2.35	1.259	7.5	2	4.3	2.15	316	5.5	1.27	4.34	1.276	2.896	1987	97.43	0	2	1	1	0	0	0	0	0	0	0	1	0	5.6
0	49	0	2	2	0	26.75	0	0	0	0	0	0	0	603.1	6.40208302	83.91	0	2.25	1.001	5.9	1.6	3.8	2.375	239	5.4	1.01	4.86	1.276	2.896	4451	159.11	1	1	0	1	0.7	0	0	0	0	0	0	0	0	1.4
0	61	1	3	0	1	28.01	0	1	0	0	0	0	0	405	6.003887067	94.97	0	2.35	1.356	4.7	1.1	3.1	2.818181818	206	5.8	0.83	6.1	7.293	2.896	3130	112.78	1	2	0	1	55.8	0	1	0	0	0	1	1	0	21
1	69	1	1	2	2	29	0	0	0	0	0	0	0	807.4	6.693819208	80.29	0	2.4	1.162	6.4	2.5	3.3	1.32	272	5.3	1.81	6.65	1.671	4.06	847	22.6	0	0	1	0	0	0	0	0	0	0	0	0	0	6.4
1	65	1	4	1	0	38.88	1	1	1	1	1	0	0	926.3	6.831198156	75.56	0	2.2	0.84	7.8	2.2	5.2	2.363636364	334	8	1.14	5.3	1.603	3.439	737	25.51	0	2	0	1	0	1	0	1	1	0	1	1	1	954.5
0	64	1	3	0	0	27.47	0	1	0	0	0	0	0	529.2	6.271366432	70.57	0	2.4	1.098	8.1	1.9	5.6	2.947368421	209	5.6	1.53	4.19	1.276	2.896	2337	101.16	0	2	0	1	0	1	0	0	0	0	1	1	0	2
1	54	0	5	2	1	31.73	0	0	0	0	0	0	0	823.6	6.713684975	102.56	0	2.225	1.485	11.9	3.1	7.3	2.35483871	177	5.8	1.11	5.33	2.856	2.896	1614	70.74	1	1	0	1	11.2	0	0	0	0	0	0	0	0	5.9
1	63	1	3	0	2	27.58	0	1	0	0	0	0	0	516	6.246106765	52.41	1	2.525	1.324	8.6	2.6	5.2	2	232	5.6	1.55	5.15	1.276	2.896	2006	114.98	0	2	1	1	0	0	0	1	0	1	1	1	0	5
0	53	0	3	0	0	25.65	1	0	0	0	0	0	0	965.9	6.873060309	99.48	0	2.45	1.098	8.8	1.8	6.2	3.444444444	342	6.6	1.09	4.11	1.027	2.56	1999	93.95	0	1	0	1	0	0	1	0	0	0	1	1	1	24.2
0	68	1	4	1	2	25.27	0	0	1	0	0	0	0	555.9	6.320588422	50.81	1	2.55	1.421	8.4	1.6	6.1	3.8125	266	5.4	1.11	6.08	2.089	4.008	1151	12.19	0	1	0	1	0	1	0	0	1	0	1	0	0	263
0	43	0	3	0	2	43.7	0	1	0	0	0	0	0	767.6	6.643268764	101.51	0	2.325	1.259	6.6	1.8	4.2	2.333333333	281	5.7	0.98	4.78	2.314	2.741	2786	132	0	0	0	0	0	0	0	0	0	1	0	1	0	6.4
0	45	0	3	0	0	22.21	0	0	0	0	0	0	0	607.2	6.408858226	111.4	0	2.275	1.615	5.9	2	3.3	1.65	275	5.6	1.32	4.06	1.276	2.896	1325	49.44	0	0	0	0	0	0	0	0	0	0	0	0	0	1.1
1	63	1	4	1	1	30.75	1	0	0	0	0	0	0	454.7	6.119637861	103.07	0	2.425	1.485	6.9	2.5	3.6	1.44	261	6.3	1.24	4.09	1.716	2.069	1604	49.98	0	1	0	1	0	1	0	0	0	0	1	1	1	8.5
0	63	1	4	1	2	36.77	1	1	0	0	0	0	0	1029.7	6.937022777	72.49	0	2.275	0.807	4.1	1.5	2	1.333333333	187	6.4	1.09	5.46	1.603	3.646	1518	73.43	1	0	1	0	11.2	0	1	1	1	1	1	1	1	1202
0	70	1	2	2	1	29.2	0	1	0	0	0	0	0	575.9	6.355934035	66.2	0	2.35	1.356	6.1	2	3.3	1.65	268	5.7	1.22	5.38	1.998	3.258	4211	111.29	1	2	1	1	201.6	1	0	0	1	0	1	1	0	8.4
1	61	1	1	2	2	24.03	0	0	0	0	0	0	0	1054.1	6.960442601	97.64	0	2.45	1.324	6.7	2.6	3.6	1.384615385	105	5.1	1.06	4.65	1.276	2.896	2115	46.02	0	2	0	1	0	0	0	0	0	0	0	0	0	3.8
1	42	0	3	0	2	23.17	0	0	0	0	0	0	0	639.3	6.460373828	78.07	0	2.3	1.259	6.9	2.1	3.8	1.80952381	249	5.6	1.68	4.34	1.276	2.896	2420	90.2	0	0	1	0	0	0	0	0	0	0	0	0	0	27.7
1	59	0	3	0	2	28.31	0	1	0	0	0	0	0	907	6.81014245	91.96	0	2.575	1.227	6.2	2	3.4	1.7	258	5.3	2.09	6.72	1.276	2.896	1987	84.26	0	2	0	1	0	0	1	0	0	0	1	0	0	1.3
0	66	1	3	0	0	21.11	0	1	0	0	0	0	0	618	6.426488457	77.15	0	2.475	1.259	8.6	2.5	5.4	2.16	283	5.7	1.53	6.36	1.276	2.896	3118	113.78	1	2	0	1	42.1	0	0	0	0	1	0	0	0	3.2
0	41	0	3	0	2	32.93	1	0	0	0	0	0	0	1099	7.002155954	102.94	0	2.35	1.518	6.4	2.2	3.2	1.454545455	186	6.7	0.98	4.29	2.134	2.327	1605	56.5	1	0	1	0	31.2	1	0	0	0	0	1	0	1	376
1	60	1	3	0	2	28.68	0	0	0	0	0	0	0	853.1	6.748876774	67.89	0	2.45	1.421	5.3	1.8	2.7	1.5	251	5.3	1.4	7.03	1.276	2.896	1252	36.85	0	0	0	0	0	0	0	0	0	0	0	1	0	2.6
1	40	0	3	0	2	36.25	0	0	0	0	0	0	0	1246.9	7.12841575	100.02	0	2.375	0.969	9.2	2.5	5.8	2.32	280	5.4	1.24	5.02	1.276	2.896	2976	116.15	0	2	0	1	0	0	0	0	0	0	0	0	0	4.5
1	59	0	3	0	1	24.75	0	0	0	0	0	0	0	1039.6	6.946591303	68.37	0	2.35	1.259	5.9	1.6	3.5	2.1875	354	5.5	1.91	7.4	1.524	4.784	1193	60.96	0	0	1	0	0	0	0	0	0	0	0	0	0	3.3
0	79	1	3	0	0	26.35	0	1	0	1	1	1	0	645.1	6.469405344	27.17	1	2.35	1.356	6.5	1.1	4.3	3.909090909	193	5.3	0.91	3.49	1.276	2.896	2062	50.28	0	0	0	0	0	0	0	0	0	1	0	1	0	27.3
1	65	1	1	2	0	28.62	0	0	0	0	0	0	0	590.4	6.380800273	65.55	0	2.375	1.195	6.1	1.8	3.7	2.055555556	266	5.5	1.22	4.89	2.021	2.741	835	38.14	0	2	0	1	0	0	0	0	0	0	0	1	0	6.3
0	63	1	3	0	0	25.75	1	1	0	0	0	0	0	724.8	6.585895755	77.86	0	2.625	1.324	8	2.9	4.5	1.551724138	296	7.8	1.09	5.04	1.276	2.896	2417	19.05	0	2	0	1	0	0	0	0	0	0	0	0	1	18.7
1	61	1	3	0	2	32.38	0	1	0	0	0	0	0	706.7	6.560606248	67.42	0	2.275	1.098	6.1	1.8	3.5	1.944444444	337	5.4	1.55	4.34	1.276	2.896	2869	139.55	1	2	0	1	10.6	0	0	0	0	1	0	0	0	0.6
0	55	0	2	2	1	33	0	1	0	0	0	0	0	419.1	6.038109555	41.17	1	2.425	1.485	8.2	2.6	4.5	1.730769231	260	5.3	0.88	5.95	1.276	2.896	7324	187.15	1	1	0	1	337	1	0	0	1	0	1	1	0	39.9
1	57	0	4	1	2	19.91	0	1	0	0	0	0	0	887	6.787844982	91.86	0	2.375	1.582	12.9	1.3	11	8.461538462	192	5.9	2.77	7.14	0.677	4.06	949	35.05	0	0	1	0	0	0	1	0	0	0	1	0	0	6.8
1	64	1	3	0	0	38.93	0	1	0	0	0	0	0	665.7	6.500839119	66.01	0	2.475	1.324	9.1	2.1	6.1	2.904761905	310	5.6	1.16	7.63	1.276	2.896	2140	78.19	0	0	1	0	0	1	0	0	0	0	1	0	0	2
1	73	1	3	0	1	21.92	0	1	0	0	0	0	0	878.4	6.778102071	68.19	0	2.35	1.356	5.4	1.2	3.5	2.916666667	288	5.4	1.24	5.2	1.66	3.207	1098	41.42	0	2	0	1	0	0	1	0	0	1	1	0	0	0.6
1	68	1	1	2	0	35	0	1	0	0	0	0	0	2734.3	7.913630741	86.32	0	2.4	1.13	7.6	3.8	2.8	0.736842105	159	5.9	1.66	5.4	0.937	3.31	1563	52.75	0	0	0	0	0	1	0	0	0	1	1	0	0	3
0	60	1	3	0	0	30.22	1	1	0	0	0	0	0	780.8	6.660319035	43.81	1	2.3	1.195	8	2.9	3.9	1.344827586	222	12.1	0.83	3.8	5.272	2.896	2352	98.6	0	0	0	0	0	1	0	0	0	0	1	0	1	68.1
1	46	0	4	1	0	25.45	0	1	0	1	0	1	0	686	6.530877628	116.14	0	2.325	0.969	6.8	2.1	4.2	2	305	6	1.24	5.46	1.276	2.896	2106	123.9	0	2	0	1	0	1	0	0	0	1	1	0	0	1187
1	61	1	1	2	1	31.71	0	1	0	0	0	0	1	719	6.577861358	77.48	0	2.3	1.227	8.9	2.7	5.3	1.962962963	233	5.7	1.27	4.63	1.276	2.896	1297	41.04	1	0	0	0	44.2	0	0	0	0	1	0	1	0	12.8
1	50	0	2	2	2	30.56	0	1	0	0	0	0	0	842.6	6.73649235	112.48	0	2.35	1.162	8.5	2.4	5	2.083333333	325	5.6	1.47	6.41	2.608	3.75	2679	148.64	0	1	0	1	0	1	0	0	0	0	1	0	0	9.5
0	72	1	3	0	1	30.89	0	1	0	0	0	0	0	744.2	6.612309816	72.23	0	2.3	1.066	8.1	2	5.3	2.65	251	6	1.89	5.51	2.021	2.689	2329	78.93	1	0	0	0	67	0	1	0	0	0	1	0	0	32.3
1	56	0	4	1	2	64.8	0	1	0	0	0	0	0	958.2	6.865056524	80.5	0	2.225	1.162	8	3.9	3.4	0.871794872	295	6.6	1.03	6.52	1.468	4.81	945	28.86	0	0	0	0	0	1	0	0	1	0	1	1	0	2.8
1	73	1	4	1	0	40.26	0	1	1	0	0	0	0	565.7	6.338063902	90	0	2.275	1.098	8.5	1.8	6.1	3.388888889	200	6	1.32	4.5	1.276	2.896	1109	47.24	0	0	0	0	0	0	0	1	1	1	1	1	0	8.1
0	75	1	3	0	1	26.23	0	0	0	0	0	0	0	817.7	6.706495521	75.11	0	2.35	1.066	7.4	2.1	4.8	2.285714286	247	5.5	1.4	4.4	1.423	2.353	1994	80.58	1	2	0	1	12.5	0	0	0	0	0	0	1	0	10.2
0	68	1	3	0	2	27.28	0	0	0	0	0	0	0	914.5	6.818377468	75.17	0	2.375	1.195	6.3	2	3.4	1.7	173	5.6	1.06	4.22	1.276	2.896	1756	37.3	1	0	1	0	11.2	0	0	0	0	0	0	1	1	9.2
0	68	1	3	0	1	32.06	0	1	0	0	0	0	0	810.1	6.697157697	65.02	0	2.375	0.969	10.2	1.7	6.5	3.823529412	303	5.9	0.7	3.52	1.276	2.896	2718	140.32	0	2	0	1	0	0	1	0	1	0	1	1	0	18.8
0	73	1	4	1	0	30.04	0	0	0	0	0	0	0	580.5	6.363889801	81.01	0	2.3	1.066	7.7	2.6	4.2	1.615384615	218	6.4	1.24	4.97	1.276	2.896	3238	128.19	0	2	0	1	0	0	0	0	0	0	0	1	0	16.1
1	42	0	3	0	2	24.91	0	0	0	0	0	0	0	657.2	6.487988386	88.54	0	2.3	1.356	4.6	1.5	2.5	1.666666667	239	5.2	2.4	5.56	1.073	2.664	2027	71.25	1	0	1	0	18.7	0	0	0	0	0	0	0	0	5.4
0	70	1	3	0	0	27.53	1	0	0	0	0	0	0	863.8	6.761341261	80.78	0	2.175	1.485	7.7	2.5	4.4	1.76	164	9.6	0.83	4.5	1.276	2.896	2167	100.8	0	2	0	1	0	0	0	0	0	0	0	1	1	4.3
0	46	0	3	0	0	30.74	0	1	0	0	0	0	0	959.4	6.866308089	102.54	0	2.3	1.324	6.9	2.2	4	1.818181818	290	6.2	1.24	5.09	0.745	3.517	2135	67.42	0	0	0	0	0	0	0	1	0	0	1	1	0	6.9
1	46	0	3	0	0	44.4	0	1	0	0	0	0	0	816.1	6.704536896	105.75	0	2.25	0.84	5.2	1.2	3.4	2.833333333	278	5.3	2.02	5.66	0.406	3.465	1825	67.38	0	0	0	0	0	0	0	0	1	0	0	0	0	17.6
1	53	0	4	1	2	29.04	0	1	1	0	0	0	0	1067.9	6.973449382	82.21	0	2.275	1.13	5.9	1.6	3.5	2.1875	252	5.1	2.46	6.57	1.276	2.896	5291	205.07	0	0	0	0	0	0	0	0	0	0	0	0	0	23.3
0	64	1	3	0	1	33.9	0	1	0	1	0	0	0	700.3	6.551508815	89.94	0	2.325	1.001	9	2.3	5.3	2.304347826	187	5.7	0.78	5.43	1.276	2.896	2365	78.14	1	2	1	1	44.6	0	0	0	0	1	0	1	0	23.4
0	46	0	3	0	2	28.45	0	1	0	0	0	0	0	807.2	6.693571469	70.66	0	2.325	1.162	10.6	2.9	6.9	2.379310345	197	5.7	0.75	6.31	3.093	4.138	4281	160.77	0	1	0	1	0	0	0	0	0	0	0	0	0	1.9
0	46	0	4	1	2	25.35	0	0	0	0	0	0	0	694.9	6.54376795	129.33	0	2.275	1.162	3.7	0.9	2	2.222222222	128	5	1.4	3.34	1.276	2.896	776	22.12	0	0	0	0	0	0	0	0	0	0	0	0	0	10.3
0	41	0	3	0	1	40.26	0	1	0	0	0	0	0	635.4	6.454254722	101.61	0	2.3	1.13	6.2	1.7	3.6	2.117647059	139	4.5	0.67	3.8	1.276	2.896	2565	74.47	0	0	0	0	0	0	0	1	0	0	1	1	0	8.5
0	48	0	1	2	0	29.89	0	0	0	1	1	0	0	811.2	6.698514633	88.61	0	2.3	1.227	6.1	1.4	3.6	2.571428571	121	5.7	0.98	3.78	0.971	2.353	1629	81.38	0	2	1	1	0	0	0	0	0	0	0	1	0	36.4
0	50	0	4	1	1	26.73	1	0	0	0	0	0	0	660	6.492239835	111.71	0	2.375	1.066	6.3	2.2	3.4	1.545454545	247	6.4	1.58	5.53	0.847	3.569	4497	278.99	1	1	0	1	55.8	0	0	0	0	0	0	0	1	50.1
1	52	0	2	2	0	22.69	0	1	0	0	0	0	0	744.1	6.612175434	101.39	0	2.325	1.162	6.9	1.6	4.7	2.9375	394	6	1.58	4.42	1.276	2.896	791	15.84	1	1	0	1	21.8	0	0	0	0	0	0	0	0	4.7
1	49	0	3	0	1	25.05	0	0	0	0	0	0	0	606.6	6.407869595	105.12	0	2.25	1.033	10.1	3.4	5.5	1.617647059	286	5.2	1.19	4.22	1.185	2.483	1578	58.58	1	1	1	1	0.3	0	0	0	0	0	0	0	0	21.7
0	50	0	3	0	2	29.21	0	0	0	0	0	0	0	688.9	6.535096123	96.64	0	2.25	1.162	6	2.4	2.9	1.208333333	310	5	1.22	5.38	1.276	2.896	3441	70.87	1	2	0	1	82.1	0	0	0	0	0	0	0	0	3.4
0	48	0	3	0	2	28.93	0	1	0	0	0	0	0	970	6.877296071	88.61	0	2.425	1.13	5.4	1.9	2.9	1.526315789	230	4.8	1.47	4.84	1.106	2.845	3351	158.43	0	0	1	0	0	0	0	1	0	0	1	0	0	8.6
1	64	1	4	1	2	35.64	0	1	0	0	0	0	0	930.9	6.83615186	76.1	0	2.35	1.453	4.1	1.5	2	1.333333333	226	5.8	1.78	4.34	0.406	2.379	1208	40.66	0	0	0	0	0	0	0	1	1	1	1	0	0	5.1
0	77	1	3	0	2	20.59	0	0	0	0	0	0	0	673.2	6.512042462	98.34	0	2.5	1.453	4.9	1.7	2.1	1.235294118	142	5	1.16	4.16	1.276	2.896	1711	69.95	1	2	0	1	28.1	0	0	0	0	0	0	0	0	1.9
0	67	1	3	0	2	32.72	1	1	0	0	0	0	0	701.9	6.553790944	95.45	0	2.45	1.098	6.4	1.7	3.8	2.235294118	163	5.8	0.91	4.68	1.919	2.896	1776	70.68	0	2	0	1	0	0	0	0	0	0	0	0	0	5.9
0	48	0	3	0	2	28.6	0	1	0	0	0	0	0	829	6.720220155	86.51	0	2.35	1.066	4.5	1.9	2	1.052631579	215	5.4	0.93	5.9	3.06	3.569	1410	45.76	1	2	0	1	30.3	1	0	0	0	1	1	0	0	7.9
1	54	0	3	0	2	37.15	0	1	0	0	0	0	0	1073.8	6.978959038	95.24	0	2.35	1.162	10	4.9	3.9	0.795918367	465	6.6	0.8	4.97	1.547	3.465	1283	55.13	0	2	0	1	0	0	1	0	1	1	1	0	0	5
1	42	0	3	0	2	33.41	0	0	0	0	0	0	0	655.5	6.485398303	65.67	0	2.375	0.743	7.1	2	4.5	2.25	322	5.6	1.53	4.71	1.276	2.896	3235	132	0	0	0	0	0	0	0	0	0	0	0	0	0	19.9
0	53	0	5	2	2	28.27	0	1	0	0	0	0	0	486.6	6.18744243	74.59	0	2.425	1.098	9.1	2.7	5.3	1.962962963	207	5.7	0.8	5.35	1.276	2.896	556	24.97	0	1	0	1	0	1	0	0	0	0	1	0	0	26.6
0	40	0	1	2	2	28.34	0	0	0	0	0	0	0	786.6	6.66771986	106.95	0	2.325	0.904	15	2.9	11.1	3.827586207	234	6.4	0.88	5.38	1.095	4.008	1671	58.38	0	1	0	1	0	0	0	0	0	0	0	0	0	4.2
0	66	1	1	2	2	32.46	0	1	1	0	0	0	0	968.8	6.876058192	66.64	0	2.325	1.195	6.4	1.2	4.8	4	141	6.7	0.72	4.22	1.276	2.896	1750	43.16	1	0	0	0	34.3	0	1	1	1	0	1	0	0	658
0	68	1	3	0	1	23.35	0	0	0	0	0	0	0	409.4	6.014692673	90.86	0	2.475	1.227	4.6	1.3	2.8	2.153846154	216	5.6	1.11	4.84	1.276	2.896	1635	44.54	0	2	1	1	0	0	0	0	0	0	0	0	0	32.8
1	72	1	2	2	0	32.79	0	1	0	0	0	0	0	1055.9	6.962148763	71.72	0	2.375	1.259	5.6	1.5	3.4	2.266666667	322	6.1	1.5	5.66	1.773	3.362	1618	72.5	0	2	0	1	0	0	0	0	1	1	0	1	0	22.9
0	53	0	3	0	0	21.7	0	1	0	0	0	0	0	740.6	6.607460668	113.25	0	2.3	1.033	6.9	2	4.1	2.05	248	5.7	1.78	5.33	0.395	3.362	5185	205.52	0	0	0	0	0	0	0	0	0	0	0	0	0	8.7
0	57	0	3	0	2	33.18	0	0	0	0	0	0	0	701.5	6.5532209	72.53	0	2.325	1.388	4.9	1.6	2.5	1.5625	296	5.6	1.01	3.7	1.276	2.896	2173	99.73	0	0	0	0	0	0	0	0	0	0	0	1	0	3.4
0	62	1	3	0	0	39.03	0	1	1	1	1	1	0	849.6	6.74476565	81.29	0	2.3	1.066	11	3.4	6.3	1.852941176	202	6.1	0.67	4.16	3.071	2.095	1715	55.86	0	1	0	1	0	1	0	0	1	1	1	1	0	44.5
0	52	0	1	2	1	21.06	0	0	0	0	0	0	0	398.4	5.987456526	95.29	0	2.375	1.227	5.2	1.5	3	2	213	5.1	1.94	4.68	1.276	2.896	3989	166.39	1	0	0	0	95.5	0	0	0	0	0	0	0	0	2.1
1	67	1	3	0	1	28.4	0	1	0	0	0	0	0	1115.8	7.017326915	93.61	0	2.35	1.453	7	2.5	3.7	1.48	261	5.7	1.4	6.21	1.276	2.896	985	33.62	0	0	0	0	0	0	0	0	0	1	0	0	0	6.7
0	71	1	3	0	2	23.79	0	0	0	0	0	0	0	907.7	6.810913928	87.66	0	2.325	1.098	5.8	1	4.4	4.4	201	5.3	1.22	6.54	1.637	4.577	3406	194.39	1	2	0	1	22.3	0	0	0	0	0	0	1	0	5
1	53	0	1	2	0	31.6	1	1	0	0	0	0	0	561.5	6.330611774	109.43	0	2.025	0.969	11.2	2.3	7.8	3.391304348	454	11.6	1.24	5.12	1.276	2.896	2073	86.58	0	0	0	0	0	0	0	1	0	0	1	1	1	2.1
0	62	1	4	1	2	30.14	1	1	1	1	1	1	0	479	6.171700597	11.67	1	2.4	1.195	4.4	0.9	2.5	2.777777778	191	6.5	1.45	6.47	1.276	2.896	1188	54.81	0	2	0	1	0	0	0	0	0	0	0	0	1	924.5
1	70	1	1	2	0	25.19	0	0	0	0	0	0	0	740.8	6.607730683	92.15	0	2.325	1.356	6.6	2.1	3.5	1.666666667	251	6	1.73	3.93	0.847	1.81	2087	68.02	0	1	0	1	0	0	0	0	0	0	0	1	0	7
1	65	1	3	0	1	36.76	0	1	1	0	0	0	0	675.9	6.516045136	65.55	0	2.225	1.453	18.1	14	3.2	0.228571429	226	6.1	1.09	6.05	1.874	4.112	2417	84.62	0	0	0	0	0	0	0	0	0	0	0	0	0	1.4
1	53	0	3	0	2	46.09	0	1	0	1	1	0	0	1524.1	7.329159351	62.95	0	2.25	1.098	8.2	2.1	5.5	2.619047619	261	5.4	1.14	4.42	0.779	2.922	1484	79.76	0	2	0	1	0	0	0	0	0	0	0	0	0	6.8
0	46	0	3	0	2	30.37	1	1	0	0	0	0	0	668.1	6.504437863	109.41	0	2.2	1.227	5.9	1.1	4.1	3.727272727	179	5.7	1.06	4.29	1.129	2.715	3169	162.17	0	0	0	0	0	1	0	0	0	0	1	0	1	3.7
1	51	0	2	2	0	37.54	0	1	0	0	0	0	0	670.4	6.507874549	81.91	0	2.3	1.421	8.8	2	6.1	3.05	146	5.6	0.78	3.9	1.276	2.896	2431	76.51	0	0	0	0	0	1	0	0	1	0	1	0	0	70
1	52	0	1	2	0	28.12	0	0	0	0	0	0	0	1334.1	7.196012186	110.2	0	2.3	1.324	7.8	3.6	3.4	0.944444444	355	5.9	1.19	5.74	1.355	3.931	1842	96.31	0	2	0	1	0	0	0	0	0	0	0	1	0	20.2
1	65	1	3	0	1	21.4	0	0	0	0	0	0	0	1055.2	6.961485601	93	0	2.25	1.421	5.7	1.9	3.2	1.684210526	226	5.7	1.06	5.12	1.242	3.491	1404	64.1	0	0	0	0	0	0	0	0	0	0	0	0	0	20.8
0	67	1	1	2	0	31.5	0	1	0	0	0	0	0	1055.2	6.961485601	91.5	0	2.425	1.098	6.1	2.1	3.4	1.619047619	197	5.4	1.34	5.46	1.694	3.336	2577	81.93	0	0	0	0	0	0	0	0	0	1	0	0	0	5.4
1	68	1	3	0	1	39.98	1	1	1	0	0	0	0	1087.3	6.991452838	71.64	0	2.375	1.388	4.1	1.6	1.9	1.1875	213	6.6	1.55	5.46	1.321	3.31	1455	86.93	0	2	0	1	0	1	0	0	0	0	1	0	0	4.7
1	77	1	3	0	0	31.37	1	1	0	1	1	1	1	933.4	6.838833834	89.19	0	2.375	1.259	7.6	1.8	5.3	2.944444444	295	6	1.16	4.53	2.292	2.302	429	6.47	0	1	0	1	0	0	0	1	1	0	1	0	1	51.8
0	78	1	3	0	0	34.44	0	1	0	0	0	0	0	591.8	6.38316874	62.58	0	2.35	1.647	8.4	2	4.8	2.4	320	5.7	1.06	4.81	1.276	2.896	1241	40.18	0	2	0	1	0	0	0	0	1	1	0	0	0	13.6
1	68	1	3	0	2	24.96	0	0	0	0	0	0	0	736.5	6.601909236	84.89	0	2.375	1.356	3.5	1.2	2	1.666666667	179	5.8	1.47	4.89	1.276	2.896	2669	64.27	0	0	1	0	0	0	0	0	0	0	0	1	0	1.2
1	49	0	1	2	1	26.49	0	0	0	0	0	0	0	1426	7.262628601	89.55	0	2.45	1.195	6.6	1.7	3.9	2.294117647	224	5.4	2.77	5.07	1.276	2.896	1778	61.15	0	0	0	0	0	0	0	0	0	0	0	0	0	3.9
1	60	1	3	0	1	22.96	0	1	0	0	0	0	0	1199.4	7.089576711	78.03	0	2.4	1.518	4.5	1.3	2.5	1.923076923	214	5.8	2.33	5.43	0.892	2.689	1566	72.36	0	2	1	1	0	0	0	0	0	0	0	1	0	8.9
1	63	1	3	0	2	25.47	0	1	0	0	0	0	0	868	6.766191715	58.68	1	2.475	1.421	7	2.3	4.1	1.782608696	374	5.7	1.01	6.21	2.19	4.189	846	26.21	0	1	0	1	0	0	0	0	1	0	0	0	0	5.8
0	69	1	2	2	0	33.19	0	1	0	1	1	0	1	623.3	6.435027944	64.57	0	2.375	1.13	5.7	2	2.8	1.4	148	5.6	1.03	4.27	1.773	2.431	1751	80.36	0	2	0	1	0	1	0	1	0	0	1	0	0	25.9
1	72	1	3	0	0	39.45	1	1	0	0	0	0	0	1093	6.996681488	64.08	0	2.375	1.098	3.5	1.4	1.7	1.214285714	141	7.6	1.34	4.53	1.773	2.379	1365	67.92	0	2	0	1	0	0	0	0	1	0	0	1	1	10.9
1	59	0	2	2	0	31.8	1	1	0	0	0	0	1	1267.4	7.144722837	98.5	0	2.375	1.324	6.6	2.6	3.5	1.346153846	198	7.2	0.93	6.9	1.276	2.896	513	13.64	0	0	0	0	0	0	0	0	0	0	0	0	0	12.8
0	42	0	3	0	2	31.79	0	0	0	0	0	0	0	1554.4	7.348844898	75.66	0	2.425	1.259	8.4	2.6	5	1.923076923	308	5.2	0.96	3.98	1.276	2.896	3023	91.55	0	0	0	0	0	0	0	0	0	0	0	0	0	1.9
1	71	1	3	0	1	17.52	0	1	0	0	0	0	0	563.1	6.333457232	55.47	1	2.375	1.292	7.1	1.2	5	4.166666667	646	5.4	2.69	5.59	0.881	2.483	1978	73.73	1	2	1	1	19.7	0	0	0	1	0	0	0	0	11.5
0	71	1	4	1	0	29.37	0	0	0	0	0	0	0	604.5	6.40440167	85.09	0	2.275	0.872	6.5	1.9	3.8	2	249	4.7	1.42	5.25	1.434	3.181	1836	61.56	0	2	0	1	0	0	0	0	0	0	0	0	0	2.8
1	61	1	1	2	0	32.79	0	0	0	0	0	0	0	2997.1	8.005400433	97.64	0	2.65	0.807	4.6	0.9	3.4	3.777777778	331	5.2	0.98	3.78	1.276	2.896	975	30.44	0	0	0	0	0	0	0	0	0	0	0	0	0	8.2
1	47	0	3	0	2	30.23	0	0	0	0	0	0	0	873.4	6.772393641	108.89	0	2.25	1.033	6.1	1.7	3.4	2	261	5.2	1.86	5.02	1.084	2.664	2750	117.57	0	2	1	1	0	0	0	0	0	0	0	0	0	3.1
0	52	0	3	0	1	29.34	0	0	0	0	0	0	0	823.9	6.714049163	96.56	0	2.275	1.162	4.9	1.5	3	2	204	4.7	0.85	5.97	1.276	2.896	3494	138.02	0	0	0	0	0	0	0	0	0	0	0	0	0	9.9
1	46	0	3	0	2	31.55	0	0	0	0	0	0	0	634.9	6.453467506	84.84	0	2.325	1.937	7.8	2.6	4.5	1.730769231	226	5	1.63	4.5	1.276	2.896	2151	92.95	0	0	1	0	0	0	0	0	0	0	0	0	0	7.4
1	60	1	3	0	2	27.6	0	1	0	0	0	0	0	1656.7	7.412582951	75.79	0	2.325	1.292	6.6	2.9	3	1.034482759	326	6.4	1.71	5.9	0.971	3.75	1568	55.32	0	0	0	0	0	0	0	0	1	0	0	0	0	11.4
0	70	1	4	1	0	27.81	0	1	0	0	0	0	0	1289.2	7.16177715	109.26	0	2.4	1.259	5.3	2.8	2	0.714285714	251	9.1	2.12	6.72	1.276	2.896	2352	123.29	0	2	0	1	0	0	0	0	0	0	0	0	0	180.5
0	71	1	3	0	0	31.6	0	0	0	0	0	0	0	768.6	6.644570678	79.2	0	2.425	1.421	11	2.9	6.7	2.310344828	254	6.1	1.47	4.76	1.276	2.896	1934	81.7	0	2	0	1	0	0	0	0	0	0	0	0	0	22.1
1	55	0	1	2	0	24.87	0	1	0	0	0	0	0	699.4	6.550222825	107.91	0	2.5	1.227	8.2	2.4	5	2.083333333	419	6.1	1.27	7.06	2.71	4.551	3491	140.76	0	2	0	1	0	0	1	0	0	0	1	0	0	14.8
1	61	1	3	0	2	33.55	0	0	0	0	0	0	0	1350.8	7.208452289	79.83	0	2.3	1.227	8.2	2.6	4.9	1.884615385	335	5.8	1.16	5.04	1.806	3.051	1578	63.06	0	1	0	1	0	0	0	0	0	0	0	0	0	14.9
0	67	1	4	1	2	21.93	0	0	0	0	0	0	0	730.2	6.593318469	64.67	0	2.475	1.388	6.8	2.6	3.4	1.307692308	284	6.1	1.99	4.94	0.892	2.534	1431	43.26	0	1	1	1	0	0	0	0	0	0	0	0	0	14.3
0	52	0	3	0	1	34.21	1	1	0	0	0	0	0	1189.3	7.081120178	94.05	0	2.25	1.066	6.1	1.9	3.7	1.947368421	170	9.5	1.27	4.01	1.027	2.276	2674	161.55	0	0	0	0	0	1	0	0	0	0	1	1	1	108
1	63	1	4	1	2	33.01	0	0	0	0	0	0	0	909.4	6.812785041	103.07	0	2.325	1.55	6.7	3.6	2.3	0.638888889	262	5.7	1.06	5.69	1.276	2.896	2716	61.73	1	2	1	1	61.8	0	0	0	0	0	0	0	0	14.3
0	74	1	3	0	0	32.47	0	0	0	0	0	0	0	814.3	6.702328848	77.55	0	2.35	0.807	8	1.3	6	4.615384615	199	5.8	1.22	4.6	1.592	2.664	2487	107.32	0	2	0	1	0	0	0	0	0	0	0	1	0	8.4
0	64	1	3	0	2	27.61	0	0	0	0	0	0	0	619.1	6.428266811	98.58	0	2.35	1.324	6.1	1.6	3.4	2.125	210	5.5	0.96	4.19	1.276	2.896	3748	184.07	0	2	1	1	0	0	0	0	0	0	0	1	0	5.6
1	55	0	3	0	2	21.77	0	1	0	0	0	0	0	558.1	6.324538158	80.82	0	2.625	1.292	4.8	1.5	2.6	1.733333333	229	5.1	2.51	5.56	1.276	2.896	1911	76.75	1	0	0	0	37.3	0	0	0	1	1	0	0	0	3.4
1	77	1	3	0	0	30.26	0	1	0	1	0	1	1	820.7	6.710157635	42.83	1	2.475	1.582	5.5	2.2	2.5	1.136363636	190	5.1	1.06	4.19	1.276	2.896	546	20.34	0	1	0	1	0	0	0	0	1	0	0	1	0	84.9
1	63	1	3	0	0	32.66	0	0	0	0	0	0	0	923.1	6.827737571	95.77	0	2.425	1.388	5.3	1.4	3	2.142857143	300	5.8	1.71	5.82	1.524	3.414	897	46.05	0	2	0	1	0	0	0	0	0	0	0	0	0	15.2
1	54	0	4	1	2	38.91	0	1	0	0	0	0	0	1351.7	7.209118338	109.79	0	2.575	1.324	6.9	4	2.2	0.55	261	5.4	1.37	5.12	1.276	2.896	1528	55.19	0	0	0	0	0	1	0	1	0	0	1	1	0	15.6
1	76	1	3	0	2	22.49	0	1	0	0	0	0	0	723.6	6.584238754	81.6	0	2.175	1.162	5.7	1.2	3.7	3.083333333	180	4.8	1.86	4.58	1.185	2.172	1370	41.47	1	2	1	1	24.2	0	1	0	1	0	1	0	0	8.4
1	62	1	1	2	0	27.58	0	1	0	0	0	0	0	1109.9	7.0120252	74.73	0	2.4	1.259	5.5	2.2	2.6	1.181818182	226	6.3	1.37	4.45	1.276	2.896	1111	26.5	0	0	0	0	0	0	1	1	1	0	1	1	0	21.2
0	76	1	3	0	2	27.02	0	0	1	1	1	1	0	861.8	6.759023225	86.77	0	2.475	1.13	7.1	1.9	4.4	2.315789474	171	5.6	1.29	4.29	1.276	2.896	2045	70.52	0	0	0	0	0	0	0	0	0	1	0	1	0	15.3
1	49	0	4	1	0	23.31	0	1	0	0	0	0	0	2526.1	7.83443189	68.12	0	2.45	1.582	6.2	1.9	3.3	1.736842105	241	5.3	1.99	5.35	1.276	2.896	2787	165.93	0	0	0	0	0	0	0	0	1	0	0	0	0	5.1
1	47	0	3	0	2	29.94	0	0	0	0	0	0	0	1273.6	7.149602815	108.3	0	2.4	1.227	5.5	2.3	2.5	1.086956522	219	5.5	1.37	4.29	0.869	2.534	1093	37.69	0	0	1	0	0	0	0	0	0	0	0	0	0	3.7
0	78	1	3	0	1	29.49	0	0	0	0	0	0	0	521.3	6.256325692	56.43	1	2.325	1.388	6.4	1.6	3.9	2.4375	323	5.5	1.42	5.02	1.106	3.077	2391	93.6	0	0	0	0	0	0	0	0	0	1	0	0	0	5.2
1	69	1	3	0	2	31.14	0	1	0	0	0	0	0	1449.6	7.279042935	89.54	0	2.15	1.195	6.4	1.3	4.3	3.307692308	232	5.5	1.86	4.71	0.711	2.508	735	32.26	0	0	0	0	0	0	1	0	1	0	1	1	0	60.5
0	50	0	3	0	1	23.96	0	0	0	0	0	0	0	934.9	6.840439572	101.11	0	2.475	1.227	7.6	3.5	3.2	0.914285714	214	5.4	1.66	5.38	1.276	2.896	4484	239.7	1	2	0	1	55.8	0	0	0	0	0	0	0	0	1.8
1	46	0	4	1	2	29.17	0	1	0	0	0	0	0	1386.2	7.234321469	120.16	0	2.4	1.356	6.1	2.7	2.5	0.925925926	228	4.8	1.53	3.21	1.276	2.896	1004	24.24	0	0	0	0	0	0	0	1	0	0	1	0	0	7.7
1	51	0	3	0	2	25.39	0	0	0	0	0	0	0	1533.4	7.335242771	88.3	0	2.375	1.356	4.9	2	2.2	1.1	182	5.3	1.47	3.98	0.666	2.198	1550	51.43	1	2	0	1	30.3	0	0	0	0	0	0	0	0	9.5
0	43	0	4	1	1	30.47	0	0	0	0	0	0	0	794.4	6.677587113	90.55	0	2.55	1.388	6.8	1.9	4	2.105263158	221	5.2	1.27	6	1.163	4.189	1242	66.37	0	0	1	0	0	0	0	0	0	0	0	0	0	5.5
0	78	1	2	2	0	27.46	0	1	0	0	0	0	1	492.9	6.200306314	70.07	0	2.375	1.615	8.4	2.8	4.6	1.642857143	301	5.7	1.19	4.99	1.276	2.896	568	10.73	0	2	0	1	0	0	0	0	1	0	0	0	0	2.7
0	63	1	3	0	2	27.68	0	0	0	0	0	0	0	675.6	6.515601185	77.86	0	2.3	1.13	5.3	1.7	2.9	1.705882353	194	6.1	1.11	5.02	1.705	3.129	2098	110.45	0	2	1	1	0	0	0	0	0	0	0	1	0	17.9
1	56	0	4	1	1	34.07	1	1	0	0	0	0	1	852.9	6.748642307	108.26	0	2.35	1.066	5.1	1.3	3.6	2.769230769	249	9.5	1.19	5.35	1.276	2.896	714	31.73	0	1	0	1	0	1	0	0	0	0	1	1	1	9.6
1	45	0	3	0	0	26.74	0	1	0	0	0	0	0	981.1	6.888674391	101.46	0	2.425	1.098	8.5	1.8	5.9	3.277777778	290	4.9	1.11	5.82	1.818	3.879	1769	69.57	0	1	1	1	0	1	0	0	0	0	1	0	0	5.8
1	68	1	4	1	2	25.28	1	1	0	0	0	0	0	1133.5	7.03306547	85.03	0	2.4	1.259	7.9	2.9	4.2	1.448275862	247	6	1.45	6.28	1.276	2.896	1597	76.83	0	1	0	1	0	0	0	0	0	0	0	1	1	9
1	74	1	4	1	0	26.18	0	1	0	0	0	0	1	806.1	6.692207804	28.25	1	2.25	1.066	5.4	1.5	3.4	2.266666667	255	5.3	1.32	4.24	1.276	2.896	1808	78.07	0	2	0	1	0	1	0	0	0	0	1	0	0	8.4
0	67	1	1	2	2	30.95	1	1	0	0	0	0	0	449.3	6.107690816	85.76	0	2.35	1.647	6.5	1.4	3.8	2.714285714	240	5.9	1.11	3.83	1.389	2.069	3055	128.02	1	1	1	1	67	1	0	1	1	1	1	1	1	20.7
0	69	1	4	1	0	31.31	1	1	0	0	0	0	0	710.1	6.565405805	86.29	0	2.5	0.904	5.6	1.9	3	1.578947368	313	6.4	2.79	5.38	1.276	2.896	1723	49.36	1	2	0	1	18.7	1	0	0	0	0	1	1	1	6.3
1	45	0	3	0	1	22.2	0	1	0	0	0	0	0	649.7	6.476510718	85.44	0	2.325	0.969	6.2	1.6	3.9	2.4375	315	5.1	1.11	7.24	1.276	2.896	1736	42.15	0	0	0	0	0	0	0	0	0	1	0	0	0	0.7
0	71	1	3	0	2	30.97	0	1	0	1	0	0	0	851.8	6.747351757	89.88	0	2.4	1.292	5.8	1	4.1	4.1	245	5	1.66	4.71	1.276	2.896	2156	46.3	0	2	0	1	0	1	0	1	0	1	1	1	0	9.2
0	74	1	3	0	2	31.13	0	0	1	1	0	1	0	633.1	6.450628388	70.4	0	2.325	0.969	7.6	1.8	4.8	2.666666667	234	5.6	0.96	7.14	2.405	5.069	1678	57.7	0	1	1	1	0	1	0	0	1	1	1	0	0	3.2
1	60	1	3	0	2	21.14	0	0	0	0	0	0	0	963	6.870053412	104.18	0	2.45	1.582	3.4	1.3	1.6	1.230769231	203	5.7	3.05	6.62	0.429	3.362	1059	52.97	0	0	0	0	0	0	0	0	0	0	0	0	0	14.2
0	67	1	1	2	1	33.25	0	1	0	1	0	1	0	789.7	6.671653127	85.76	0	2.275	1.066	7.4	1.7	4.8	2.823529412	214	5.8	0.91	3.88	1.276	2.896	3841	139.42	1	0	0	0	78.2	1	0	1	0	0	1	0	0	14.2
1	72	1	4	1	2	23.88	0	1	0	0	0	0	0	675	6.514712691	82.68	0	2.4	1.066	6.1	2.2	3	1.363636364	419	5.4	1.94	5.92	0.881	3.569	1662	43.79	0	0	0	0	0	1	0	1	1	0	1	0	0	25.4
0	74	1	4	1	2	40.41	0	1	0	0	0	0	0	433.1	6.070968648	51.03	1	2.125	1.001	9.4	1.3	7.7	5.923076923	343	6.5	1.19	4.03	1.163	2.302	1335	75.37	1	2	0	1	22.3	0	1	0	0	0	1	0	1	30.4
1	45	0	3	0	2	23.48	0	0	0	0	0	0	0	726.7	6.588513738	109.25	0	2.325	1.098	5.1	1.7	2.7	1.588235294	303	5.5	1.19	5.02	1.016	3.362	2053	65.44	1	1	0	1	59.4	0	0	0	0	0	0	0	0	11.8
0	69	1	3	0	2	24.15	1	1	0	1	0	1	0	657	6.487684018	70.45	0	2.15	1.001	5.6	2.1	2.1	1	157	6	1.5	3.57	0.576	1.81	1462	40.02	1	2	0	1	20.2	1	1	0	1	0	1	0	0	925.5
1	47	0	4	1	2	17.93	0	1	0	0	0	0	0	918.5	6.822741905	115.33	0	2.425	1.485	5.6	2.7	2.4	0.888888889	235	4.9	1.37	4.09	0.903	2.302	2086	78.83	0	1	0	1	0	0	0	1	0	0	1	1	0	62.7
0	45	0	2	2	2	27.72	0	0	0	0	0	0	0	837.9	6.730898762	106.8	0	2.425	1.356	9.3	2	5.4	2.7	336	5.5	0.98	6	1.276	2.896	3363	72.75	0	2	0	1	0	0	0	0	0	0	0	0	0	7.7
1	45	0	3	0	0	25.68	0	0	0	0	0	0	0	1032	6.939253946	92.1	0	2.4	1.066	11.1	3.1	7.1	2.290322581	238	5.1	1.29	6.65	1.276	2.896	1221	22.54	0	1	0	1	0	0	0	0	0	0	0	0	0	1.1
0	77	1	3	0	1	26.26	1	0	0	1	1	1	0	770.9	6.647558663	78.9	0	2.45	1.227	11.4	2.6	7.7	2.961538462	193	8.4	1.11	4.27	2.235	2.121	2846	98.64	0	2	1	1	0	1	0	0	0	1	1	1	1	16.6
0	50	0	3	0	1	34.98	1	1	0	1	0	0	1	1020.3	6.927851981	85.3	0	2.3	1.356	7.4	2.4	4.1	1.708333333	199	8.8	0.57	6.59	1.276	2.896	1532	53.63	0	1	0	1	0	1	0	0	0	1	1	1	1	11.4
1	47	0	4	1	1	50.82	1	0	0	0	0	0	0	893.5	6.795146335	85.75	0	2.25	1.13	5.3	2	2.7	1.35	201	5.2	1.19	4.71	1.276	2.896	1972	79.77	0	2	0	1	0	0	0	0	0	0	0	0	0	26.8
0	40	0	1	2	0	22.77	0	0	0	0	0	0	0	474.2	6.161629174	81.73	0	2.475	1.388	8.1	2.2	5.1	2.318181818	349	5.5	1.4	5.9	2.224	3.491	2778	143.75	1	1	0	1	22.3	0	0	0	0	0	0	0	0	6
1	45	0	1	2	1	37.12	0	0	0	0	0	0	0	608.6	6.411161237	112.97	0	2.25	1.227	8.1	2.6	4.8	1.846153846	251	5.8	1.16	4.22	1.276	2.896	2914	134.54	0	1	0	1	0	0	0	0	0	0	0	0	0	14.4
1	42	0	3	0	2	46.33	0	0	0	0	0	0	0	728.9	6.591536548	111.58	0	2.325	1.227	13.4	3.8	8.8	2.315789474	405	5.6	1.27	6	1.276	2.896	1639	45.79	0	1	0	1	0	0	0	0	0	0	0	0	0	33.3
0	51	0	3	0	2	33	0	1	0	0	0	0	0	966	6.873163834	101.88	0	2.325	0.743	6.7	0.9	5.2	5.777777778	257	5.2	1.06	3.41	1.276	2.896	4142	193.61	0	2	1	1	0	0	0	0	0	1	0	1	0	1.5
1	44	0	3	0	1	54.9	0	1	0	0	0	0	0	723.7	6.584376942	102.17	0	2.3	1.066	7.3	1.9	4.9	2.578947368	286	5.4	0.91	3.31	1.14	1.888	1147	50.97	0	0	0	0	0	0	1	1	0	0	1	1	0	174.5
1	69	1	3	0	1	27.09	0	1	0	0	0	0	0	868.7	6.766997841	90.88	0	2.375	1.292	9.9	2.3	6.9	3	235	6.1	1.16	4.45	2.393	2.198	933	48.22	0	2	1	1	0	0	1	1	0	0	1	1	0	98
0	49	0	3	0	2	29.17	0	0	1	1	0	1	0	1182.7	7.075555239	110.17	0	2.425	1.13	7.1	3.2	2.6	0.8125	163	5.7	1.19	4.53	1.276	2.896	1925	54.1	0	2	1	1	0	1	0	0	0	0	1	1	0	4.2
0	65	1	2	2	0	29.06	1	1	0	1	0	1	0	514.1	6.242417799	76.77	0	2.275	1.13	9.1	2	6.1	3.05	376	7.7	1.06	7.78	1.276	2.896	1432	18.39	0	2	0	1	0	0	0	1	0	1	1	0	1	192.5
0	48	0	3	0	1	18.4	0	0	0	0	0	0	0	1495.8	7.31041646	74.05	0	2.3	1.485	9.2	3	5.2	1.733333333	260	5.7	1.45	3.93	1.276	2.896	2559	118.87	0	1	1	1	0	0	0	0	0	0	0	0	0	10.1
1	54	0	3	0	2	26.75	0	1	0	0	0	0	0	758.2	6.630947203	70.82	0	2.375	1.259	5.7	1.8	3.3	1.833333333	277	5.2	1.53	4.53	1.05	2.508	2362	85.8	0	0	0	0	0	1	0	0	1	0	1	1	0	23.1
0	51	0	1	2	2	43.72	1	1	0	0	0	0	0	487.9	6.190110467	108.01	0	2.25	1.033	6.9	1.9	4.3	2.263157895	254	6.8	1.06	5.07	1.773	3.207	3010	104.14	0	2	0	1	0	1	0	0	0	0	1	0	1	215
1	56	0	4	1	0	26.88	1	1	0	0	0	0	0	841.4	6.735067171	92.51	0	2.525	1.227	9.5	3.5	5.1	1.457142857	366	6.4	0.93	6.03	1.276	2.896	1015	53.25	0	1	0	1	0	1	0	1	0	0	1	0	0	21.5
1	47	0	4	1	2	34.07	0	1	0	0	0	0	0	400.6	5.992963423	77.53	0	2.5	1.841	10.7	3.9	5.8	1.487179487	409	6.3	1.22	6.21	3.127	3.569	2308	100.56	0	1	0	1	0	0	1	0	1	0	1	1	0	3.2
1	58	0	2	2	0	26.33	1	1	0	0	0	0	0	1256.9	7.136403651	60.78	0	2.3	1.259	7.2	2.4	3.9	1.625	260	6.6	1.03	6.03	1.276	2.896	1080	30.54	0	0	0	0	0	0	1	0	1	1	1	1	1	0.8
0	53	0	4	1	0	37.79	1	1	0	0	0	0	0	646.3	6.471263792	130.07	0	2.375	1.259	6.3	1.1	4.4	4	222	9.9	1.11	4.22	1.276	2.508	3796	182.56	0	0	0	0	0	1	0	0	0	1	1	0	1	13.1
1	65	1	2	2	1	35.33	0	0	0	0	0	0	0	775.3	6.653250051	75.33	0	2.275	1.098	6.4	1.2	4	3.333333333	289	5.5	1.6	4.42	1.219	2.25	865	36.71	0	0	0	0	0	0	0	0	0	0	0	1	0	10.9
0	77	1	3	0	2	29.3	0	0	0	0	0	0	0	826	6.716594774	56.83	1	2.325	0.775	9.3	1.8	6.3	3.5	336	5.6	0.96	3.96	1.276	2.896	1652	64.5	0	2	0	1	0	0	0	0	0	0	0	1	0	12.7
0	75	1	3	0	0	37.63	0	1	0	0	0	0	1	672.4	6.510853402	45.26	1	2.25	1.001	5.8	1.1	4.2	3.818181818	235	5.6	0.83	3.96	1.276	2.896	2003	85.07	0	0	0	0	0	1	0	1	1	0	1	1	0	35.7
1	57	0	4	1	0	38.93	0	1	1	0	0	0	0	624.1	6.436310612	56.82	1	2.325	1.324	5.9	1.4	3.8	2.714285714	398	6.2	1.16	5.92	1.276	2.896	3407	168.14	0	0	0	0	0	1	0	0	1	1	1	0	0	8.4
0	43	0	3	0	2	38.85	0	1	0	0	0	0	0	712.4	6.568639551	101.51	0	2.2	1.033	6.8	2.4	3.6	1.5	296	4.9	0.96	4.68	3.139	2.276	3651	125.57	1	0	0	0	14.9	1	0	0	0	0	1	0	0	20.7
1	57	0	2	2	2	31.17	0	0	0	0	0	0	0	868	6.766191715	100.42	0	2.325	1.453	5.4	1.9	2.8	1.473684211	293	5.5	1.03	6.78	1.208	5.198	1163	57.63	1	0	1	0	15.1	0	0	0	0	0	0	0	0	26.9
0	54	0	3	0	2	25.56	0	0	0	0	0	0	0	718.1	6.576608835	82.94	0	2.25	0.936	6.9	1.9	4.2	2.210526316	303	5.7	1.4	6.34	1.411	4.293	5102	192.96	1	0	0	0	70.2	0	0	0	0	0	0	0	0	2
0	79	1	3	0	2	25.3	0	0	0	0	0	0	0	977.6	6.885100588	84.11	0	2.375	1.001	5.1	1.6	3	1.875	192	5	1.45	5.66	1.276	2.896	2841	129.45	1	2	0	1	15.1	0	0	0	0	0	0	0	0	8.6
0	50	0	3	0	2	38.22	1	1	0	0	0	0	0	758.8	6.631738238	105.25	0	2.3	1.292	7.1	1.6	4.7	2.9375	190	6.2	1.03	4.4	2.179	2.353	2606	100.4	1	0	0	0	0.2	0	0	0	0	0	0	1	1	12.3
0	61	1	4	1	0	45.66	1	1	1	1	0	1	0	980.4	6.887960652	53.78	1	2.325	1.195	8.4	1.2	6.4	5.333333333	240	5.8	0.91	4.34	1.276	2.896	2865	113.13	0	2	0	1	0	0	1	1	1	1	1	1	1	281
0	64	1	4	1	2	41.02	1	1	0	0	0	0	0	648.9	6.475278622	86.3	0	2.375	1.195	7.1	2.2	3.8	1.727272727	233	7.4	1.11	3.96	0.824	2.457	2287	112.53	0	1	0	1	0	0	1	1	1	0	1	1	1	299
1	51	0	3	0	0	25.94	0	0	0	0	0	0	0	660.7	6.493299879	59.58	1	2.45	1.582	7.1	2.3	4	1.739130435	374	5.8	1.78	7.42	1.276	2.896	1849	80.58	0	0	0	0	0	0	0	0	0	0	0	0	0	0.9
1	76	1	4	1	2	30.46	1	1	0	1	1	0	1	1448	7.277938573	31.71	1	2.375	1.162	6	1.4	3.9	2.785714286	262	5.3	1.01	3.59	1.276	2.896	577	18.57	0	0	0	0	0	1	0	1	0	1	1	0	1	1119
0	63	1	2	2	1	21.04	0	0	0	0	0	0	0	926.6	6.831521973	77.86	0	2.4	0.807	5.2	1.9	2.4	1.263157895	228	4.9	1.29	4.5	1.603	2.483	1220	45.87	0	1	0	1	0	0	0	0	0	0	0	0	0	11.8
0	64	1	1	2	0	29.69	0	0	0	0	0	0	0	770.5	6.647039655	81.14	0	2.4	0.969	6.1	1.7	3.7	2.176470588	257	6	1.34	4.76	1.005	2.948	1521	54.15	0	2	0	1	0	0	0	0	0	0	0	0	0	5.8
0	60	1	4	1	0	27.02	0	1	0	0	0	0	0	741.9	6.609214463	91.92	0	2.325	1.033	5.3	2.6	1.9	0.730769231	255	5.2	1.32	6.26	1.276	2.896	1099	35.75	0	0	0	0	0	1	0	0	0	0	1	0	0	7.5
1	67	1	3	0	2	21.02	0	1	0	1	1	0	0	1299.4	7.169657898	86.93	0	2.375	1.388	9	1.9	6.4	3.368421053	242	5.8	1.6	4.24	1.276	2.896	1248	40.54	0	0	0	0	0	0	0	1	0	1	1	1	0	16.4
1	58	0	3	0	1	26.94	1	1	0	0	0	0	0	631.4	6.447939576	102.51	0	2.275	1.259	8.6	2.4	5.3	2.208333333	299	5.9	1.09	4.09	2.111	2.043	1302	58.16	0	1	0	1	0	0	1	1	1	0	1	0	0	6.1
1	43	0	3	0	2	25.19	0	0	0	0	0	0	0	658.9	6.490571778	115.25	0	2.35	1.195	4.1	1.8	1.8	1	227	5.1	1.89	5.51	0.835	3.233	2905	126.68	0	2	1	1	0	0	0	0	0	0	0	0	0	1.6
1	68	1	1	2	1	26.8	0	1	0	0	0	0	0	502	6.21860012	41.48	1	2.375	1.292	5.3	0.9	3.8	4.222222222	301	5.6	1.91	6.15	1.569	3.517	2370	115.97	0	0	0	0	0	0	0	0	1	1	0	1	0	56.7
1	58	0	3	0	1	29.02	0	1	0	0	0	0	0	736	6.601230119	71.67	0	2.425	1.259	5.5	2.3	2.5	1.086956522	224	5.7	1.19	5.25	1.355	3.439	2981	121.74	0	0	0	0	0	0	1	0	0	1	1	0	0	2.8
1	50	0	1	2	2	35.58	1	0	0	0	0	0	0	1093.8	6.997413151	105.48	0	2.325	1.066	7.9	2.6	4.5	1.730769231	208	5.7	1.22	4.4	1.276	2.896	1844	90.05	0	0	0	0	0	0	0	0	0	0	0	0	0	7.7
0	75	1	3	0	2	30.33	0	0	0	0	0	0	0	421.7	6.044294161	71.56	0	2.35	1.098	8.1	2.1	4.9	2.333333333	211	6.7	1.14	4.24	1.276	2.896	2717	112.36	1	2	0	1	11.2	0	0	0	0	0	0	1	0	209
1	70	1	2	2	2	44.11	0	1	0	0	0	0	0	954.5	6.861187643	40.9	1	2.3	1.292	9.1	3.7	4.1	1.108108108	241	5.8	1.4	4.47	1.276	2.896	911	24.45	0	2	0	1	0	0	1	0	0	1	1	0	0	19.5
0	72	1	3	0	2	29.81	0	0	0	0	0	0	0	1112.6	7.014454898	74.86	0	2.25	1.001	5.9	1.9	3	1.578947368	153	5.3	1.06	5.22	2.653	2.948	2511	55.3	1	2	0	1	18.7	0	0	0	0	1	0	0	0	45.1
0	64	1	4	1	1	22.96	0	1	0	0	0	0	0	585.8	6.372978434	101.25	0	2.375	1.259	4.4	2.3	1.6	0.695652174	239	6	1.03	3.93	1.276	2.896	2000	85.65	0	2	1	1	0	0	0	1	0	0	1	0	0	88.7
0	73	1	3	0	2	27.56	0	1	0	1	1	1	0	635.6	6.454569435	59.03	1	2.275	1.259	7.6	1.8	4.9	2.722222222	216	6.2	1.22	3.41	0.858	1.81	2912	148.35	1	0	1	0	0.2	0	0	0	0	1	0	1	0	5.7
1	77	1	3	0	2	36	1	1	0	1	0	0	0	787.1	6.668355305	87.26	0	2.425	1.356	5.6	1.8	3	1.666666667	200	7.6	1.16	3.28	1.321	1.526	2254	139.53	0	2	0	1	0	1	0	0	1	0	1	1	1	90.8
1	49	0	3	0	2	31.01	1	1	0	0	0	0	0	862.3	6.759603238	78.47	0	2.375	1.485	11.4	3.5	7.1	2.028571429	363	5.8	0.8	5.12	1.276	2.896	1460	84.49	0	1	0	1	0	1	0	0	1	0	1	0	1	14.1
1	79	1	3	0	1	26.08	0	0	0	0	0	0	0	539.8	6.291198701	41.01	1	2.55	1.421	7.3	2.9	3.4	1.172413793	231	5.6	1.89	4.42	1.276	2.896	1045	40.19	1	0	1	0	11.2	0	0	0	1	0	0	0	0	1.1
0	49	0	4	1	0	28.87	1	1	0	0	0	0	1	1330.2	7.193084586	89.66	0	2.275	1.066	5.6	1.6	3.2	2	194	7.2	1.27	5.25	1.276	2.896	1321	51.87	0	2	0	1	0	1	0	0	0	0	1	1	0	278
0	60	1	3	0	2	26.87	0	0	0	0	0	0	0	659.1	6.490875268	98.63	0	2.35	0.936	3.7	1.3	1.8	1.384615385	169	5.4	1.32	4.27	0.824	2.56	1456	56.7	0	2	0	1	0	0	0	0	0	0	0	0	0	4
0	60	1	3	0	2	29	0	1	0	0	0	0	0	1272.6	7.148817331	59.31	1	2.425	1.227	10	2.5	5.8	2.32	108	5.4	0.88	4.97	6.21	2.896	3317	128.68	0	0	0	0	0	0	1	0	1	1	1	0	0	5.7
1	44	0	1	2	2	34.2	0	0	0	0	0	0	0	1141.4	7.040010858	87.31	0	2.4	1.259	4.9	2.1	2.3	1.095238095	259	6.4	1.09	5.61	2.168	3.543	1585	92.11	0	1	0	1	0	0	0	0	0	0	0	0	0	35.9
0	77	1	3	0	2	36.37	0	0	0	0	0	0	0	734.4	6.599053839	56.83	1	2.275	1.388	6.5	1.7	4.1	2.411764706	226	6	0.96	5.33	1.276	2.896	1251	61.09	0	0	0	0	0	0	0	0	0	0	0	1	0	65.2
0	52	0	4	1	2	24.22	1	1	0	0	0	0	0	692.9	6.540885689	84.11	0	2.325	1.066	6.6	1.3	4.8	3.692307692	289	6.5	1.14	4.09	1.276	2.896	3448	160.33	0	0	1	0	0	0	1	0	1	1	1	0	1	4.3
1	61	1	3	0	2	30.69	0	0	0	0	0	0	0	572.6	6.350187393	90.67	0	2.425	1.453	5.9	1.7	3.2	1.882352941	214	5.1	1.03	6.36	1.276	2.896	3120	105.9	0	0	1	0	0	0	0	0	0	0	0	0	0	9.2
1	65	1	1	2	0	33.47	1	1	0	0	0	0	0	872.4	6.771248034	100.59	0	2.325	1.453	5.9	2.6	2.5	0.961538462	300	6.6	1.37	5.77	2.01	3.465	1844	41.75	1	2	0	1	2.1	0	1	0	1	0	1	1	0	17.5
1	52	0	4	1	0	50.47	1	1	0	0	0	0	0	953.4	6.860034543	111.35	0	2.45	1.162	9.4	2.8	6.1	2.178571429	383	9.9	1.14	4.73	1.671	2.819	944	27.44	0	0	0	0	0	1	0	1	1	0	1	0	0	975
0	77	1	2	2	0	29.09	1	1	0	0	0	0	0	704.3	6.557204402	63.02	0	2.375	1.227	8.1	1.9	5.5	2.894736842	279	6.3	0.93	3.78	1.276	2.896	1923	56.57	1	2	0	1	20.3	0	1	0	0	0	1	1	1	62.5
0	79	1	3	0	0	33.46	1	0	0	0	0	0	0	765.7	6.640790448	50.95	1	2.375	1.066	7.6	2.2	4.4	2	197	6	0.85	3.1	1.276	2.896	2318	110.53	0	2	0	1	0	0	1	0	0	1	1	1	1	12
1	65	1	3	0	1	23.18	0	0	0	0	0	0	0	672.3	6.510704669	46.6	1	2.425	1.259	6.9	1.5	4.7	3.133333333	255	5.7	1.76	4.99	0.802	2.87	1755	68.73	0	2	0	1	0	0	0	0	0	0	0	0	0	4
1	58	0	4	1	2	31.43	0	0	0	0	0	0	0	1131	7.030857476	79.37	0	2.275	1.292	6.1	1.8	3.7	2.055555556	175	5.7	1.53	5.2	1.276	2.896	1563	67.37	0	0	1	0	0	0	0	0	0	0	0	0	0	9.3
0	64	1	3	0	2	30.34	0	1	0	0	0	0	0	701.9	6.553790944	73.8	0	2.225	0.904	5.6	1.5	3.2	2.133333333	185	5.7	1.29	4.47	1.242	2.612	2875	140.07	0	0	0	0	0	0	0	1	0	0	1	1	0	7.1
1	50	0	4	1	1	28.86	1	0	0	0	0	0	0	1060	6.966024187	116.83	0	2.3	1.066	8	2.6	4.7	1.807692308	300	9.8	1.24	5.82	1.05	4.086	2523	108.23	0	2	0	1	0	0	0	0	0	0	0	0	1	10.2
1	45	0	4	1	2	39.41	1	1	0	0	0	0	0	378.7	5.936744335	10.42	1	2.4	1.259	7.8	2.6	4.8	1.846153846	339	9.1	1.03	6.23	1.919	4.319	1844	65.65	0	0	0	0	0	0	0	1	0	0	1	1	1	24440
1	50	0	3	0	2	36.39	0	1	0	1	1	1	0	713.1	6.569621663	102.82	0	2.175	1.162	6.7	2.4	3.4	1.416666667	283	5.6	1.37	4.47	1.434	2.457	1305	40.97	1	2	1	1	21.8	0	0	1	0	1	1	1	0	13
1	48	0	3	0	2	30.51	0	0	0	0	0	0	0	1054.7	6.961011645	113.34	0	2.3	1.324	5.7	2.6	2.6	1	319	5.8	1.45	7.45	1.456	5.327	2420	96.5	1	1	1	1	37.4	0	0	0	0	0	0	0	0	5.7
0	70	1	3	0	0	25.44	1	1	0	0	0	0	0	1191.1	7.082632529	91.46	0	2.2	1.13	6.8	1.4	4.2	3	254	6.1	1.19	3.93	2.518	1.577	1433	62.05	0	0	0	0	0	1	0	0	0	0	1	1	1	3
0	68	1	4	1	0	43.69	1	1	0	0	0	0	0	695.4	6.54448722	98.45	0	2.35	1.13	8.9	2.8	5.2	1.857142857	279	8.7	1.5	3.98	1.276	2.896	1731	54.4	1	2	0	1	0.2	0	1	1	0	0	1	1	1	104.5
0	60	1	3	0	2	28.58	0	1	0	0	0	0	0	793.6	6.676579556	79.52	0	2.35	1.195	7.2	2.9	3.9	1.344827586	274	6.4	1.37	5.2	1.276	2.896	2788	71.46	0	1	0	1	0	0	1	0	1	0	1	0	0	1657
1	54	0	2	2	2	33.47	0	1	0	1	0	0	0	502.2	6.218998447	99.97	0	2.275	1.259	8.4	2.5	4.8	1.92	278	6.2	1.27	4.76	2.416	2.379	1433	31.93	0	0	0	0	0	0	1	0	0	0	1	1	0	11.4
1	55	0	3	0	0	24.31	0	0	0	0	0	0	0	724.3	6.585205671	77.38	0	2.55	1.227	7.8	2.3	4.7	2.043478261	305	5.6	1.71	4.86	1.795	2.327	1014	48.3	0	1	0	1	0	0	0	0	0	0	0	1	0	8.9
1	43	0	4	1	2	27.12	0	1	0	0	0	0	0	1337	7.198183577	99.88	0	2.3	0.969	8.8	3.5	4.6	1.314285714	223	5.7	1.4	4.37	1.276	2.896	1901	64.01	0	0	0	0	0	0	0	0	1	0	0	0	0	59.4
1	47	0	3	0	0	24.9	1	0	0	0	0	0	0	684.2	6.528250273	107.73	0	2.475	1.098	11.3	3.6	6.8	1.888888889	430	7.1	1.47	3.98	1.276	2.896	2204	125.7	0	1	0	1	0	0	0	0	0	0	0	1	1	2.4
0	62	1	3	0	2	31.22	0	0	0	0	0	0	0	1035.3	6.942446519	79.35	0	2.325	1.227	6.6	1.8	4.1	2.277777778	266	5.4	0.65	5.33	1.276	2.896	3034	124.07	0	1	0	1	0	0	0	0	0	0	0	0	0	3.7
0	70	1	3	0	1	31.12	0	1	0	0	0	0	1	631.1	6.447464329	61.52	0	2.175	0.936	8.9	2.9	4.7	1.620689655	225	5.9	1.06	5.25	2.845	2.896	1799	64.46	0	0	0	0	0	0	0	0	1	0	0	0	0	10.7
1	57	0	3	0	1	24.18	0	0	0	0	0	0	0	1308.5	7.176636722	97.41	0	2.4	1.324	3.4	1.5	1.5	1	272	5.6	1.55	5.59	1.727	3.233	1733	61.06	0	2	1	1	0	0	0	0	0	0	0	0	0	6.6
0	74	1	3	0	1	27.59	1	0	0	0	0	0	0	732.1	6.595917117	72.07	0	2.4	1.227	5.6	1.5	3.2	2.133333333	225	5.9	1.81	4.73	1.276	2.896	1461	43.92	1	2	0	1	22.3	1	0	0	0	0	1	0	1	197.3
0	52	0	3	0	2	25.03	0	1	0	0	0	0	0	592.9	6.385025751	71.26	0	2.325	1.292	8.4	2.3	5.4	2.347826087	308	5.6	1.03	5.79	1.671	3.982	1757	92.22	0	2	0	1	0	0	0	0	0	0	0	0	0	20.1
1	62	1	3	0	0	26.06	0	1	0	1	1	0	0	1059.5	6.965552378	76.94	0	2.25	1.388	7.5	2.9	3.6	1.24137931	206	5.6	1.86	6.36	1.276	2.896	2686	98.95	0	1	0	1	0	0	0	0	0	0	0	0	0	1.3
1	61	1	2	2	0	41.43	0	0	0	0	0	0	0	744.1	6.612175434	94.71	0	2.25	1.001	5.3	2.2	2.5	1.136363636	231	6.2	1.09	4.4	1.637	2.56	1238	35.16	0	0	0	0	0	0	0	0	1	0	0	1	0	10.7
0	60	1	2	2	2	31.09	0	1	0	0	0	0	0	627.9	6.442380918	41.98	1	2.35	1.195	9.1	1.8	6.5	3.611111111	254	5.5	0.7	4.47	1.276	2.896	1561	52.75	0	0	0	0	0	1	0	0	1	0	1	0	0	905.5
1	72	1	1	2	0	33.93	1	1	0	0	0	0	0	911.2	6.814762412	64.08	0	2.3	1.485	6.8	2.8	3.2	1.142857143	201	7.7	1.45	4.27	1.174	2.276	2665	88.1	0	0	0	0	0	0	0	1	0	0	1	1	1	79
1	48	0	3	0	1	35.13	0	0	0	0	0	0	0	1315	7.181591945	90.18	0	2.275	1.259	5.9	2.9	2.4	0.827586207	194	5.4	1.5	5.4	2.495	2.767	2286	62.51	0	2	0	1	0	0	0	0	0	0	0	0	0	4.5
1	51	0	3	0	1	25.57	0	0	0	0	0	0	0	580.6	6.364062052	102.1	0	2.3	1.195	9.2	3	5.4	1.8	279	5.3	1.16	6.83	5.272	2.896	1430	50.99	1	1	0	1	2.3	0	0	0	0	0	0	0	0	2.1
0	44	0	3	0	1	29.8	0	0	1	1	0	1	0	881.7	6.781851862	88.97	0	2.475	1.227	8	2.8	4.6	1.642857143	259	5.1	0.8	6.18	3.398	3.827	1305	60.73	0	1	0	1	0	0	0	0	0	0	0	0	0	16.9
1	71	1	3	0	1	24.76	0	1	0	0	0	0	0	817	6.705639095	62.84	0	2.45	1.259	4.7	1	2.9	2.9	265	5.7	1.66	4.84	1.287	2.586	1949	88.13	0	2	1	1	0	1	1	0	0	1	1	1	0	18.3
1	44	0	4	1	2	27.3	0	1	0	0	0	0	0	1053.1	6.959493474	117.78	0	2.3	1.098	4.7	1.1	2.9	2.636363636	260	5	2.09	4.63	1.276	2.896	2619	144.94	0	2	1	1	0	0	0	0	1	1	0	0	0	7.3
0	76	1	3	0	0	26.28	0	0	1	0	0	0	0	684.2	6.528250273	47.63	1	2.35	0.969	9.4	1.3	7.1	5.461538462	218	3.7	1.53	3.44	1.276	2.896	1666	60.69	0	2	0	1	0	0	1	0	0	1	1	1	0	106.2
1	57	0	2	2	0	52.59	1	0	0	0	0	0	0	768.6	6.644570678	100.42	0	2.25	1.13	5.9	2.1	3.1	1.476190476	334	5.8	1.58	3.93	0.666	2.043	991	31.78	0	0	0	0	0	0	0	0	0	0	0	0	1	12.9
0	60	1	4	1	2	30.79	0	1	0	0	0	0	0	701.8	6.553648463	56.75	1	2.425	1.259	7.4	2.6	3.8	1.461538462	231	6	1.06	5.12	1.276	2.896	1751	58.13	0	0	1	0	0	1	0	0	1	0	1	0	0	546.5
0	52	0	1	2	0	26.53	1	0	0	0	0	0	0	636.7	6.456298587	106.05	0	2.35	1.292	10.7	2.9	7	2.413793103	193	7.1	0.7	6.88	1.276	2.896	1511	54.12	0	1	0	1	0	1	0	0	0	0	1	0	1	28.5
1	52	0	3	0	2	26.83	0	0	0	0	0	0	0	1506.9	7.317809839	96.59	0	2.225	1.324	8.1	2.5	5	2	282	5.3	1.37	4.68	1.276	2.896	1952	67.48	0	2	1	1	0	0	0	0	0	0	0	0	0	20.4
1	69	1	3	0	2	25.3	0	1	0	0	0	0	0	509.5	6.233429853	65.45	0	2.275	1.388	8.4	2	5.6	2.8	230	5.8	1.55	5.22	1.818	2.845	1235	55.13	0	0	0	0	0	1	0	0	0	1	1	1	0	4.6
0	77	1	1	2	0	31.56	1	0	0	0	0	0	0	500	6.214608098	85.3	0	2.325	1.13	8.2	1	6.5	6.5	265	5.6	1.6	5.09	1.276	2.896	2681	133.15	0	2	0	1	0	0	0	1	1	0	1	1	1	107.3
1	40	0	3	0	1	32.59	0	0	0	0	0	0	0	822.3	6.712105292	78.13	0	2.45	1.518	5.7	1.8	3.5	1.944444444	280	5.3	0.88	5.09	1.276	2.896	1038	38.93	0	2	0	1	0	0	0	0	0	0	0	1	0	3
1	55	0	1	2	0	35.53	0	1	0	0	0	0	0	842.2	6.736017516	101.84	0	2.35	1.292	4.4	1.9	2.1	1.105263158	203	5.2	1.32	6.21	1.276	2.896	800	21.71	0	0	0	0	0	0	0	0	0	1	0	1	0	6.5
1	60	1	1	2	1	31.47	1	1	0	0	0	0	0	666.5	6.50204014	70.67	0	2.5	1.227	7.2	1.6	5	3.125	222	7.9	1.58	4.94	1.276	2.896	2047	81.09	1	0	0	0	15.1	1	0	0	0	0	1	0	1	5.8
1	43	0	3	0	2	33.87	0	1	0	0	0	0	0	594.6	6.387888911	55.48	1	2.3	1.227	7.4	1.9	4.7	2.473684211	245	5.2	1.09	3.28	1.908	1.319	1255	42.4	0	0	0	0	0	0	0	0	0	0	0	0	0	22.4
1	54	0	4	1	2	22.25	0	1	0	0	0	0	0	1244.3	7.126328402	81.63	0	2.45	1.453	6.5	2.2	3.7	1.681818182	377	5.9	1.63	4.97	1.276	2.896	893	30.66	1	0	0	0	0.3	1	0	1	0	0	1	0	0	7.1
0	79	1	3	0	1	19.73	0	1	0	1	0	0	0	1508.8	7.319069912	62.14	0	2.575	1.098	7.5	2	4.4	2.2	168	5.7	1.6	3.21	0.61	1.319	1941	73.34	0	2	1	1	0	0	0	0	1	0	0	1	0	31.8
0	47	0	3	0	0	24.41	0	1	0	0	0	0	0	579.7	6.362510728	87.12	0	2.35	0.904	10.6	2.6	7.1	2.730769231	331	5.8	1.11	4.6	1.174	2.948	7803	315.39	0	1	0	1	0	1	0	0	0	0	1	0	0	2.5
0	64	1	2	2	0	24.96	0	0	0	0	0	0	0	723.2	6.583685809	93.45	0	2.2	1.098	8.5	2.3	5.5	2.391304348	254	5.6	1.32	4.63	1.152	2.793	678	13.7	0	1	0	1	0	0	0	0	0	0	0	0	0	7.3
0	45	0	2	2	2	25.28	0	0	0	0	0	0	0	731.1	6.594550249	105.74	0	2.375	1.098	6.6	2.3	3.6	1.565217391	262	4.9	1.5	5.4	0.948	3.465	1886	58.14	1	1	0	1	34.1	0	0	0	0	0	0	0	0	8.5
1	67	1	4	1	0	24.19	0	0	0	0	0	0	0	1173.5	7.067746015	107.91	0	2.3	1.066	6.8	2.8	3.4	1.214285714	238	6.1	1.19	4.55	1.197	2.819	1706	87.02	0	0	0	0	0	0	0	0	0	0	0	1	0	7.2
1	71	1	2	2	2	35.59	1	1	0	0	0	0	0	619.5	6.428912701	62.03	0	2.275	1.421	7.3	2.4	4.2	1.75	191	5.6	1.09	6.39	1.276	2.896	1372	44.8	0	0	0	0	0	0	1	1	1	1	1	1	0	48.5
1	51	0	2	2	2	26.19	1	0	0	0	0	0	0	1333	7.19518732	110.98	0	2.425	1.388	6.4	1.8	4	2.222222222	273	13.2	1.11	5.64	1.648	3.776	2036	116.29	0	0	0	0	0	1	0	0	0	0	1	1	1	66.9
1	77	1	1	2	0	25.1	0	1	0	0	0	0	0	890.9	6.792232188	69.24	0	2.475	1.356	9	2.7	5.5	2.037037037	294	5.9	0.93	3.49	2.021	1.629	966	40.94	0	0	0	0	0	1	0	0	0	0	1	0	0	39.9
1	71	1	4	1	1	32.59	0	1	0	0	0	0	0	1188.6	7.080531423	87.1	0	2.4	1.033	4.5	1.8	2.2	1.222222222	301	6.3	1.29	4.84	1.276	2.896	1898	81.14	0	2	0	1	0	1	0	1	1	1	1	1	0	6.3
1	76	1	1	2	2	29.91	1	1	0	0	0	0	0	763.7	6.638175042	81.6	0	2.4	1.292	7.1	1.9	4.4	2.315789474	301	8.1	1.11	4.14	1.276	2.896	1897	70.03	0	0	0	0	0	1	0	1	0	0	1	1	1	61.1
1	72	1	3	0	2	25.45	0	0	0	0	0	0	0	696.9	6.546641928	79.89	0	2.325	1.356	12.8	2.1	9.7	4.619047619	206	5.7	1.78	5.25	0.824	3.077	1301	38.41	1	1	0	1	46.5	0	0	0	0	0	0	0	0	12.8
1	49	0	1	2	2	33.77	0	1	0	0	0	0	0	905	6.807934944	113.27	0	2.275	1.292	7.6	2.4	4.6	1.916666667	208	5.4	1.78	6.47	1.276	2.896	1230	46.93	0	0	0	0	0	0	0	1	0	0	1	0	0	12.2
0	49	0	3	0	0	66.16	0	1	0	0	0	0	0	824.3	6.714534541	97.32	0	2.35	1.033	8.8	3.2	4.4	1.375	312	5.8	0.88	4.29	1.276	2.896	4899	274.94	0	2	0	1	0	0	1	0	1	0	1	0	1	2.3
0	58	0	1	2	2	30.38	0	1	0	0	0	0	0	532.2	6.277019359	92.57	0	2.375	1.195	7.5	1.7	4.9	2.882352941	232	5.7	1.73	6.39	2.721	3.414	3082	90.65	1	0	0	0	67	0	0	0	0	1	0	0	0	8.3
1	55	0	3	0	1	23.49	0	1	0	0	0	0	0	458.2	6.12730577	77.38	0	2.4	1.13	5.6	2.1	2.7	1.285714286	309	4.9	1.73	6.36	1.276	2.896	1496	67.82	1	2	0	1	31.2	0	1	0	1	0	1	0	0	19.1
1	71	1	4	1	0	21.89	0	1	0	0	0	0	0	976.1	6.88356504	68.81	0	2.4	1.162	4.7	2	1.9	0.95	229	6.7	1.91	4.68	1.039	2.302	379	14.7	0	0	0	0	0	1	0	0	0	0	1	1	0	1.6
0	69	1	2	2	0	38.94	1	0	0	0	0	0	0	749.5	6.619406318	90.23	0	2.4	1.421	7.1	1.8	4.6	2.555555556	285	6.6	0.98	4.19	1.276	2.896	2574	88.27	0	0	0	0	0	1	0	0	0	0	1	1	1	6.7
0	76	1	3	0	2	21.02	0	1	0	0	0	0	0	395.3	5.97964497	29.68	1	2.2	1.356	7.8	2.7	3.7	1.37037037	207	6	0.8	3.57	1.276	2.896	1876	49	0	2	0	1	0	0	0	1	1	1	1	1	0	69.9
0	59	0	5	2	2	31.11	0	1	0	0	0	0	0	1172.6	7.066978785	98.8	0	2.325	1.227	11.4	2.2	8.1	3.681818182	235	5.3	1.16	4.19	1.129	2.508	4495	217.37	1	1	0	1	22.3	0	0	0	0	0	0	0	0	12.4
0	71	1	3	0	2	28.9	0	1	0	0	0	0	0	836.8	6.729585093	49.34	1	2.4	0.743	5.9	1.2	3.8	3.166666667	194	5.8	1.24	5.3	0.824	3.672	1128	44.48	0	2	0	1	0	0	0	0	1	1	0	0	0	49.9
1	50	0	3	0	2	22.59	0	0	0	0	0	0	0	782.3	6.662238299	97.96	0	2.225	1.356	8.1	3.1	3.8	1.225806452	337	5	1.5	5.48	1.264	3.414	1196	36.75	0	0	1	0	0	0	0	0	0	0	0	0	0	0.8
0	73	1	3	0	2	27.3	0	0	0	0	0	0	0	1079.2	6.983975305	87.73	0	2.4	1.162	7.1	1.6	4.6	2.875	211	6.1	1.27	4.27	1.276	2.896	1566	43.96	0	2	0	1	0	0	0	0	0	0	0	1	0	4.4
1	53	0	4	1	2	24.11	1	0	0	0	0	0	0	1051.3	6.957782773	119.06	0	2.475	1.195	8.2	4.3	3.3	0.76744186	411	7.6	0.93	4.84	1.276	2.896	2013	101.62	0	2	1	1	0	0	0	0	0	0	0	0	1	3
0	64	1	2	2	1	34.89	0	0	0	0	0	0	0	905.3	6.80826638	92.99	0	2.275	1.324	6.6	1.6	4.3	2.6875	265	6	1.63	5.97	1.276	2.896	2854	100.3	1	0	0	0	55.8	1	0	1	0	0	1	0	0	5.6
0	57	0	1	2	0	35.33	1	1	0	0	0	0	0	528.4	6.269853573	92	0	2.225	0.872	6.8	1.8	3.9	2.166666667	155	7.2	0.96	5.15	1.773	3.388	2495	104.87	0	2	0	1	0	1	0	0	0	0	1	0	1	10.3
0	54	0	3	0	1	22.64	0	1	0	1	0	1	0	1028.8	6.936148353	106.99	0	2.325	0.969	5.8	1.3	3.8	2.923076923	262	5.1	2.64	5.38	1.276	2.896	2432	48.41	1	1	0	1	133.9	0	0	0	0	0	0	0	0	25.2
1	72	1	3	0	1	25.04	0	0	0	0	0	0	0	455.8	6.122054117	90.38	0	2.375	1.227	5.6	2.8	2.3	0.821428571	175	6.3	1.84	4.84	0.948	2.56	2177	76.72	0	0	1	0	0	0	0	0	0	0	0	0	0	18.8
0	72	1	3	0	2	38.78	0	0	0	1	0	1	0	613.4	6.419017252	58.86	1	2.35	1.195	6.9	1.1	5	4.545454545	257	5.8	1.19	4.91	2.077	2.767	2446	56.13	1	2	1	1	21.8	0	1	0	1	0	1	0	0	4.3
0	46	0	3	0	2	22.73	0	0	0	0	0	0	0	477.7	6.16898292	87.73	0	2.325	1.388	7.3	1.4	5.2	3.714285714	238	5.5	0.88	5.3	1.276	2.896	3472	141.13	1	1	0	1	67	0	0	0	0	0	0	0	0	8
0	60	1	1	2	2	33.8	0	0	0	1	0	0	0	580.7	6.364234272	79.52	0	2.325	1.13	4.3	1	2.7	2.7	202	5.4	1.14	4.6	1.535	2.767	4287	195.23	1	2	0	1	0.3	0	0	0	0	0	0	0	0	6.2
0	57	0	2	2	0	28.73	1	0	0	0	0	0	0	883.2	6.783551676	85.23	0	2.325	1.162	7.8	1.8	5.2	2.888888889	230	7.6	0.91	2.95	1.129	1.526	1360	54.15	0	2	0	1	0	0	0	0	0	1	0	0	0	52.6
1	58	0	2	2	0	27.78	0	0	0	0	0	0	0	914.1	6.817939975	99.71	0	2.275	1.388	5.3	2	2.9	1.45	221	5.7	1.34	6.18	1.276	2.896	1773	61.81	0	0	0	0	0	0	0	0	0	0	0	0	0	5.4
1	60	1	3	0	2	30.94	0	0	0	0	0	0	0	519.5	6.252866811	97.81	0	2.25	1.001	6.5	1.5	4.4	2.933333333	253	5.6	1.22	5.07	1.276	2.896	1527	45.51	0	0	1	0	0	0	0	0	0	0	0	0	0	4.4
0	62	1	3	0	1	25.08	0	0	0	0	0	0	0	816.1	6.704536896	91.22	0	2.225	1.001	6.6	1.4	4.7	3.357142857	193	5.4	1.19	5.38	1.513	3.491	2232	77.1	0	0	0	0	0	0	0	0	0	0	0	0	0	5.1
1	77	1	2	2	2	31.84	1	1	0	0	0	0	0	1034.8	6.94196345	72.43	0	2.375	1.162	8.4	2.6	4.9	1.884615385	294	7.3	1.6	5.04	1.276	2.896	1046	33.41	0	2	0	1	0	1	0	0	1	0	1	1	1	23.3
0	45	0	3	0	1	39.99	0	0	0	0	0	0	0	1343.9	7.203331114	106.8	0	2.375	1.066	6.2	1.7	3.6	2.117647059	148	6.3	1.01	4.27	1.603	2.534	2757	106.36	0	0	0	0	0	1	0	0	0	0	1	0	0	12
0	62	1	4	1	2	21.99	1	1	0	0	0	0	0	760.8	6.634370511	45.61	1	2.3	1.227	13.1	3.8	8.5	2.236842105	305	8.4	1.06	6.62	1.276	2.896	662	29.86	0	1	0	1	0	0	0	0	0	0	0	0	1	450
0	76	1	3	0	0	39.19	1	0	0	1	0	1	0	750.7	6.621006105	57.23	1	2.225	0.84	7.4	2.1	4.7	2.238095238	305	6.9	1.03	3.39	1.276	2.896	1241	60.2	0	2	0	1	0	0	0	0	0	0	0	1	1	25.6
1	74	1	1	2	0	25.06	1	0	0	0	0	0	0	585.2	6.371953669	94.42	0	2.375	1.615	7.3	1.8	4.8	2.666666667	270	5	1.29	5.22	1.276	2.896	1320	28.28	0	0	0	0	0	0	0	0	0	0	0	0	0	1.4
0	55	0	4	1	1	30.95	0	1	0	0	0	0	0	646.1	6.470954291	79.83	0	2.3	1.066	5.5	1.3	3.4	2.615384615	259	5.9	1.68	4.99	1.276	2.896	1662	55.44	0	0	0	0	0	1	0	0	0	0	1	0	0	41.9
1	51	0	1	2	2	33.77	0	0	0	0	0	0	0	409.9	6.015913228	97.27	0	2.45	1.098	5.9	1.4	4	2.857142857	289	4.7	0.98	8.48	7.824	2.896	2294	91.84	1	2	1	1	54.5	0	0	0	0	0	0	0	0	39.4
0	51	0	4	1	0	24.24	0	0	0	0	0	0	0	936.9	6.842576553	138.45	0	2.475	1.162	4.9	1.6	2.8	1.75	158	5.1	0.96	4.55	1.276	2.896	3107	81.22	1	1	0	1	112.3	0	0	0	0	0	0	0	0	2.4
1	65	1	3	0	0	28.19	0	0	0	0	0	0	0	1121.4	7.022333184	95.96	0	2.375	1.162	6.3	1.4	4.2	3	302	6.3	0.98	4.55	1.276	2.896	1442	52.86	0	2	0	1	0	0	0	0	0	0	0	0	0	7.9
1	73	1	3	0	1	33.43	1	1	0	0	0	0	0	836.4	6.729106968	58.13	1	2.3	1.195	4.6	1.5	2.5	1.666666667	170	7.2	1.81	4.42	0.948	2.172	1866	67.77	0	0	0	0	0	0	1	0	1	0	1	1	1	7.1
0	53	0	3	0	2	26.36	0	0	0	0	0	0	0	404.4	6.002404487	100.96	0	2.4	1.098	8.1	2.6	4.4	1.692307692	307	5.7	1.11	6.05	2.371	3.853	2548	102.67	0	1	0	1	0	0	0	0	0	0	0	0	0	11.1
1	57	0	2	2	1	29.96	0	1	0	0	0	0	0	845.5	6.739928168	63.46	0	2.35	1.518	6.4	1.7	4.1	2.411764706	191	5.5	1.16	3.26	0.689	1.784	1185	42.23	0	0	0	0	0	0	1	0	1	1	1	1	0	2.1
0	62	1	5	2	1	23.5	0	1	0	0	0	0	0	631	6.447305863	69.28	0	2.35	1.227	9.7	2.6	5.9	2.269230769	254	5.9	1.09	4.09	1.276	2.896	1294	28.39	0	0	0	0	0	0	0	0	1	0	0	1	0	7.4
0	66	1	2	2	1	34.06	0	0	0	0	0	0	0	799	6.683360946	98.34	0	2.25	1.13	5.5	2.5	2	0.8	281	5.5	1.6	6.75	0.937	4.707	2172	83.75	0	2	0	1	0	0	0	0	0	0	0	0	0	16.9
0	45	0	4	1	2	30.66	0	1	0	0	0	0	0	899.2	6.801505479	99.77	0	2.225	1.356	6.5	2.9	2.7	0.931034483	164	5.9	1.03	4.22	1.276	2.896	2796	109.36	0	0	0	0	0	0	0	0	0	1	0	0	0	14.2
1	40	0	3	0	0	30.28	0	0	0	0	0	0	0	836.6	6.729346059	89.8	0	2.6	1.356	7.3	2.7	3.7	1.37037037	356	5.5	1.55	5.28	1.276	2.896	1750	71.84	0	0	0	0	0	0	0	0	1	0	0	0	0	6
0	66	1	2	2	2	22.24	1	1	1	1	0	0	0	763.7	6.638175042	55.82	1	2.35	1.227	8.2	1.5	5.9	3.933333333	225	6.5	1.22	3.21	1.276	2.896	3594	106.62	0	2	0	1	0	0	0	0	0	0	0	0	1	42.2
0	41	0	5	2	2	26.22	0	0	0	0	0	0	0	1484.4	7.302765929	115.87	0	2.325	1.066	7.9	3.7	3.5	0.945945946	355	6	0.72	7.16	1.276	2.896	2140	36.9	0	0	1	0	0	0	0	0	0	0	0	0	0	7.1
1	78	1	3	0	2	38.76	0	0	0	0	0	0	0	911.7	6.815310989	86.65	0	2.25	1.453	6.8	2.6	3.6	1.384615385	140	5.7	1.03	4.34	1.276	2.896	2769	114.12	0	0	0	0	0	0	0	0	0	1	0	1	0	3.3
1	78	1	3	0	2	18.87	0	1	0	0	0	0	0	346.7	5.848459853	30.19	1	2.45	1.356	10.9	2.5	7.3	2.92	340	5.2	1.4	5.02	1.75	2.819	914	21.62	1	2	0	1	9.3	0	0	1	0	1	1	1	0	16.8
1	44	0	3	0	0	30.02	0	1	0	0	0	0	0	755.4	6.62724741	116.57	0	2.25	1.195	5.3	1.6	3.2	2	204	5.1	2.66	6.08	1.276	2.896	4221	76.1	1	1	0	1	403.2	1	0	0	1	0	1	0	0	77.6
0	68	1	3	0	1	30.63	0	0	0	0	0	0	0	667.7	6.503838971	75.17	0	2.275	0.904	7.3	1.4	4.8	3.428571429	319	5.6	1.4	5.22	1.806	3	1627	64.58	0	1	0	1	0	0	0	0	0	0	0	1	0	11.8
1	74	1	3	0	1	20.08	0	1	0	0	0	0	0	876.4	6.775822608	82.76	0	2.3	1.195	4.8	1	3.1	3.1	348	5.4	1.89	6	0.971	3.672	3111	154.63	0	0	0	0	0	0	0	0	0	0	0	0	0	1.2
1	46	0	3	0	2	35.6	0	1	0	0	0	0	0	687.8	6.533498098	114.95	0	2.275	0.936	9.6	2.6	6	2.307692308	325	5.8	1.42	4.29	1.276	2.896	2044	97.42	0	0	0	0	0	0	0	0	1	0	0	0	0	7.1
1	75	1	3	0	2	29.44	0	1	0	0	0	0	1	734.5	6.599189996	36.15	1	2.525	1.292	7.9	1.5	5.5	3.666666667	308	5.6	1.27	5.04	1.276	2.896	1606	39.82	1	0	0	0	9.1	0	0	1	0	1	1	1	0	17.6
0	60	1	3	0	2	34.44	0	0	0	0	0	0	0	1074.9	6.979982913	71.01	0	2.35	1.033	6.3	2.2	3.4	1.545454545	252	5.4	1.34	4.89	1.276	2.896	4519	230.04	1	2	0	1	24.5	0	0	0	0	0	0	0	0	2.3
0	67	1	3	0	2	31.43	0	1	0	0	0	0	0	531.2	6.275138598	67.61	0	2.4	1.485	9	2	5.6	2.8	243	5.4	1.16	6.72	1.276	2.896	2578	36.52	1	2	0	1	205.2	0	0	0	0	0	0	0	0	7.1
1	56	0	3	0	2	33.49	1	1	0	0	0	0	0	659.4	6.491330331	80.25	0	2.525	1.324	7.2	1.9	4.1	2.157894737	422	6.2	1.37	4.45	1.874	2.224	1836	91.23	0	0	1	0	0	0	1	0	1	0	1	1	1	5.5
0	53	0	3	0	2	34.69	0	0	0	0	0	0	0	651.6	6.479430877	95.88	0	2.425	1.324	12.6	3.9	7.8	2	269	6.7	1.24	5.64	1.276	2.896	2487	145.54	0	1	0	1	0	0	0	0	0	0	0	0	0	9.4
0	75	1	3	0	1	28.93	0	1	0	1	1	0	0	843.3	6.737322767	93.42	0	2.325	0.904	6.8	2.1	3.5	1.666666667	135	5.4	1.47	4.03	1.276	2.896	1079	43.1	0	0	0	0	0	0	1	0	1	1	1	1	0	5.6
0	60	1	3	0	2	24.1	0	0	0	1	1	1	0	541	6.293419279	95.17	0	2.4	0.936	4.9	1.2	3	2.5	178	5.2	1.09	2.9	0.813	1.448	1471	36.09	0	2	0	1	0	1	0	0	0	1	1	1	0	8.4
1	41	0	3	0	2	22.73	0	0	0	0	0	0	0	791.1	6.673424382	70.15	0	2.25	1.195	5.2	2	2.7	1.35	272	5.3	1.24	5.04	1.276	2.896	4015	131.3	0	2	1	1	0	0	0	0	1	0	0	0	0	4.8
1	65	1	4	1	0	21.44	1	1	0	0	0	0	0	1124.2	7.024826951	96.74	0	2.4	1.033	6	3.6	2	0.555555556	294	7.7	1.32	4.94	2.145	2.638	1933	110.37	0	1	0	1	0	1	0	0	0	0	1	0	1	97
0	43	0	3	0	2	27.36	0	1	0	0	0	0	0	919.6	6.823938793	102.86	0	2.325	1.453	5.9	2.3	2.7	1.173913043	249	5.2	0.88	5.04	1.276	2.896	2804	81.98	1	0	1	0	16.7	0	0	0	0	0	0	0	0	10.6
1	62	1	4	1	1	37.38	0	1	0	0	0	0	0	1316.7	7.182883885	83.73	0	2.4	1.13	5.2	2.1	2.2	1.047619048	280	6.1	2.56	5.97	0.982	2.974	2453	68.85	0	0	0	0	0	1	0	1	0	0	1	1	0	3.4
0	45	0	4	1	1	31.4	0	0	0	0	0	0	0	700.7	6.552079835	102.14	0	2.325	1.066	10.1	2.2	7	3.181818182	262	5.5	1.22	4.86	2.224	2.638	2142	90.01	0	2	0	1	0	0	0	0	0	0	0	0	0	40.2
1	47	0	2	2	0	39.62	0	1	0	0	0	0	0	276.6	5.622572419	85.49	0	2.45	1.098	10.3	2.4	7.2	3	288	5.7	1.34	7.19	1.276	2.896	1775	77.41	0	1	0	1	0	1	0	0	0	0	1	0	1	4.7
0	66	1	3	0	1	29.39	1	0	0	1	1	1	0	1131.1	7.03094589	76.23	0	2.425	1.388	5.6	1.5	3.6	2.4	217	7.1	0.98	3.59	1.174	2.069	2136	124.65	0	2	1	1	0	0	1	1	1	0	1	1	0	13
1	62	1	2	2	0	23.32	0	1	0	0	0	0	0	431.7	6.067730903	59.09	1	2.325	1.356	8.9	2.6	5.6	2.153846154	308	6.7	1.68	6.47	1.276	2.896	936	48.47	0	1	0	1	0	0	0	0	1	1	0	0	0	4.4
0	43	0	3	0	2	29.65	0	1	0	0	0	0	0	1381.7	7.231069904	61.63	0	2.3	0.807	5.5	1.2	3.7	3.083333333	189	5.4	0.88	4.63	2.856	2.431	3868	172.28	0	0	0	0	0	0	1	0	0	0	1	0	0	5.1
0	61	1	3	0	2	31.28	0	1	0	0	0	0	0	1067.5	6.973074745	70.52	0	2.6	1.259	8.2	2.4	4.4	1.833333333	373	5.7	1.14	4.14	1.276	2.896	1460	73.71	1	2	0	1	0.2	1	0	0	0	0	1	0	0	4.8
1	75	1	1	2	2	37.07	0	1	1	1	0	0	0	770.2	6.646650221	86.69	0	2.4	1.195	8.9	2.2	5.6	2.545454545	234	6	1.29	4.76	1.276	2.896	739	23.39	0	0	0	0	0	1	0	0	0	1	1	1	0	1.7
0	75	1	3	0	2	33.2	0	0	0	0	0	0	0	628.8	6.443813241	69.1	0	2.275	1.195	7.8	2.4	4	1.666666667	297	6.3	1.22	4.22	1.637	2.25	1487	52.73	0	1	0	1	0	0	0	0	0	0	0	0	0	5.8
1	63	1	2	2	2	38.45	0	1	0	0	0	0	0	1108	7.010311867	98.97	0	2.15	1.195	6.4	2	3.7	1.85	235	5.5	1.09	4.71	1.818	2.793	2124	86.62	1	2	0	1	1.3	0	1	0	0	0	1	0	0	2.8
1	73	1	2	2	2	26.46	1	1	0	0	0	0	0	1061.7	6.967626676	83.34	0	2.4	1.259	6	1.4	3.8	2.714285714	333	6.8	1.45	5.3	1.818	3.026	1725	57.29	0	0	0	0	0	0	1	1	1	0	1	1	1	9
1	65	1	1	2	0	37.85	1	1	0	0	0	0	0	360.4	5.887214526	35.16	1	2.325	1.808	9.1	2.9	5	1.724137931	249	6	1.45	3.7	1.276	2.896	1293	60.19	0	2	0	1	0	0	1	0	1	0	1	1	1	4.7
0	50	0	3	0	2	29.32	0	1	0	0	0	0	0	819	6.708084084	57.18	1	2.375	1.453	14.7	2.8	10.8	3.857142857	204	5.3	0.88	5.66	1.276	2.896	5365	328.05	0	0	0	0	0	0	0	0	0	0	0	0	0	5.3
0	62	1	3	0	2	31.37	1	0	0	0	0	0	0	730.1	6.593181511	92.06	0	2.4	1.453	11	3.3	5.9	1.787878788	305	8.7	0.59	5.22	1.276	2.896	2848	204.45	1	2	0	1	1.1	0	0	0	0	0	0	0	1	14.3
1	68	1	3	0	0	32.3	0	1	0	0	0	0	0	892.6	6.794138552	91.98	0	2.3	1.066	6.9	1.5	4.9	3.266666667	238	5.6	1.14	5.51	1.276	2.896	1814	79.51	0	2	0	1	0	0	0	0	1	1	0	0	0	5.8
1	69	1	4	1	1	34.31	0	1	0	0	0	0	1	1107.3	7.009679899	76.47	0	2.475	1.13	4.4	1.5	2.5	1.666666667	258	5.5	2.53	5.9	1.276	2.896	920	39.74	0	2	0	1	0	0	1	0	1	0	1	1	0	13.6
1	58	0	3	0	2	24.44	0	0	0	0	0	0	0	936.5	6.842149522	92.6	0	2.5	1.13	6.1	2.5	2.8	1.12	288	5.7	1.78	6	0.914	3.801	1672	70.77	1	0	1	0	30.2	0	0	0	0	0	0	0	0	15.8
0	61	1	3	0	2	32.31	1	1	0	1	0	1	0	544.2	6.299316826	96.42	0	2.15	1.033	5.4	1.8	2.9	1.611111111	194	9.4	1.24	4.53	0.711	2.948	2638	134	0	0	0	0	0	1	0	0	0	0	1	1	1	8
1	72	1	4	1	1	34.85	1	1	0	0	0	0	0	387.8	5.960489743	34	1	2.325	1.033	10.2	3	6.3	2.1	248	7.2	1.16	3.93	1.276	2.896	1284	37.67	0	0	0	0	0	0	1	0	1	1	1	1	1	7.8
1	41	0	3	0	0	46.25	0	1	0	0	0	0	0	1160.6	7.056692392	112.36	0	2.4	1.195	8.1	3.1	4.2	1.35483871	374	5.8	0.88	6.62	1.276	2.896	1102	6.37	0	0	0	0	0	0	0	0	1	1	0	0	0	50.4
0	63	1	3	0	2	26.25	0	0	0	0	0	0	1	629.5	6.444925853	66.65	0	2.2	1.388	7.3	1.4	5	3.571428571	181	5.5	1.37	4.01	1.276	2.896	1982	93.67	0	0	1	0	0	0	0	0	0	1	0	1	0	9.6
1	41	0	4	1	2	27.76	0	1	0	0	0	0	0	776.3	6.654539043	98.42	0	2.45	0.84	6.8	2.9	3.1	1.068965517	213	4.9	1.27	4.45	1.276	2.896	2431	96.31	1	0	0	0	0.6	1	0	0	1	0	1	0	0	4.3
1	54	0	3	0	2	34.07	0	1	0	0	0	0	0	738.1	6.604079317	99.97	0	2.4	1.485	6.1	1.7	3.9	2.294117647	363	5.2	1.4	6.18	1.276	2.896	1773	43.87	0	2	0	1	0	0	0	0	1	0	0	0	0	3.7
0	64	1	1	2	0	30.52	1	1	1	1	0	1	1	645	6.469250317	79.19	0	2.4	1.421	7.9	1.6	5.4	3.375	362	7.4	1.01	4.4	1.276	2.896	935	22.75	0	2	0	1	0	1	0	0	1	0	1	0	1	29.2
0	66	1	3	0	1	26.49	0	1	0	0	0	0	0	667.6	6.503689192	68.08	0	2.375	1.227	6.7	1.6	4.3	2.6875	209	4.9	1.06	4.32	2.71	2.017	1899	85.82	0	0	1	0	0	0	0	0	1	0	0	1	0	18
1	60	1	4	1	0	27.14	0	1	0	0	0	0	0	1506.9	7.317809839	63.76	0	2.5	1.453	7.1	2.8	3.8	1.357142857	310	5.7	1.6	6.26	1.276	2.896	1200	49.03	0	0	0	0	0	0	0	1	0	0	1	0	0	10.6
0	53	0	3	0	1	26.13	1	1	0	0	0	0	0	935.7	6.841294912	105.31	0	2.15	1.388	10.1	1.6	7.3	4.5625	218	6.8	2.2	5.09	0.723	2.56	4160	146.18	1	1	0	1	202	1	0	0	0	0	1	0	1	98.5
0	59	0	4	1	1	26.09	0	1	1	1	0	1	0	643.6	6.467077415	108.19	0	2.325	1.227	9.1	2.9	4.8	1.655172414	188	6.6	1.89	6.65	0.914	4.344	2156	78.49	1	0	0	0	56.2	1	0	0	1	1	1	0	1	1258
1	75	1	4	1	0	25.65	0	1	0	0	0	0	0	776.8	6.655182917	82.16	0	2.375	1.162	5.6	2.2	2.7	1.227272727	200	6.4	1.06	3.34	0.7	1.965	1704	89.79	0	2	0	1	0	1	0	0	1	0	1	1	0	9.1
0	53	0	3	0	2	38.25	0	1	0	0	0	0	0	699.9	6.550937468	74.59	0	2.425	0.872	7.8	1.7	5.2	3.058823529	244	5.4	1.09	6.44	2.834	4.06	2698	107.36	0	2	1	1	0	0	0	0	0	0	0	0	0	66.1
1	40	0	2	2	2	36.47	0	1	0	0	0	0	0	951.2	6.857724345	105.09	0	2.325	1.421	9.8	3.4	5.5	1.617647059	260	5	1.14	6.44	1.276	2.896	3776	119.41	0	2	0	1	0	0	0	0	1	1	0	0	0	9.7
1	53	0	4	1	2	33.6	0	1	0	0	0	0	0	1106.7	7.009137893	83.3	0	2.45	1.679	6.5	3.4	2.2	0.647058824	447	5.7	1.53	4.86	1.468	2.664	3904	155.2	1	2	0	1	21.2	0	0	0	0	1	0	0	0	4.5
1	55	0	4	1	2	29.51	0	0	0	0	0	0	0	953.7	6.860349157	81.06	0	2.45	1.679	11.8	4.7	6.3	1.340425532	313	5.8	1.19	4.09	1.276	2.896	1826	37.57	0	0	1	0	0	0	0	0	0	0	0	0	0	6.1
0	52	0	3	0	0	20.37	0	1	1	1	0	1	0	1113.6	7.01535329	104.33	0	2.425	1.162	11.5	4.1	5.8	1.414634146	275	5.2	1.11	6.54	1.863	4.577	1167	50.88	0	1	0	1	0	1	0	0	0	0	1	1	0	3.3
0	60	1	3	0	2	29.94	0	0	0	0	0	0	0	950	6.856461985	75.9	0	2.325	0.872	6.2	1.8	3.6	2	246	5.4	1.16	7.34	1.276	2.896	1671	43.9	0	2	1	1	0	0	0	0	0	0	0	0	0	15.6
0	74	1	4	1	0	23.02	0	1	0	1	0	1	1	481.6	6.177113894	47.62	1	2.35	1.162	13.9	1.7	11	6.470588235	204	4.9	0.8	3.47	1.694	1.888	1356	54.13	0	1	0	1	0	1	0	0	1	0	1	1	0	155
0	63	1	4	1	0	22.99	0	0	0	0	0	0	0	963.9	6.870987555	80.38	0	2.45	1.066	6.3	1.9	3.4	1.789473684	214	5.9	1.42	7.19	1.694	4.991	1605	56.12	0	0	1	0	0	0	0	0	0	0	0	1	0	12.5
1	56	0	3	0	2	21.04	0	0	0	0	0	0	0	836.3	6.7289874	101.13	0	2.35	1.162	4.6	2.2	1.9	0.863636364	247	5.1	1.06	4.68	1.276	2.896	1257	40.52	0	0	1	0	0	0	0	0	0	0	0	1	0	2.7
1	42	0	3	0	1	27.46	0	0	0	0	0	0	0	1517.7	7.32495131	77.04	0	2.3	0.936	8.3	1.9	5.4	2.842105263	343	5.8	1.01	6.75	1.276	2.896	1474	49.11	0	0	1	0	0	0	0	0	0	0	0	1	0	2
0	48	0	4	1	2	28.15	0	1	0	0	0	0	0	557.2	6.322924242	80.54	0	2.375	1.259	7.3	2.2	2.6	1.181818182	295	6	1.06	4.97	1.276	2.896	1769	62.18	0	2	0	1	0	1	0	0	0	0	1	0	0	8.2
0	46	0	3	0	2	23.75	0	1	0	0	0	0	0	1089.3	6.993290567	78.35	0	2.425	1.13	10.6	1.3	8.6	6.615384615	190	5.7	1.16	5.59	1.276	2.896	707	24.86	1	0	1	0	11.7	0	0	0	0	0	0	0	0	18.7
1	76	1	3	0	2	30.04	0	0	0	0	0	0	0	633.8	6.451733447	60.67	0	2.425	1.227	7.4	2.3	4.3	1.869565217	384	5.8	2.04	6.21	1.276	2.896	2837	151.31	0	0	0	0	0	0	0	0	0	0	0	0	0	13.3
0	48	0	4	1	2	28.47	0	0	0	0	0	0	0	758.8	6.631738238	107.61	0	2.875	1.13	10.9	3.8	5.9	1.552631579	271	5.8	0.85	5.09	1.276	2.896	2505	73.71	0	2	1	1	0	1	0	0	0	0	1	0	0	47.9
1	59	0	3	0	1	33.88	0	0	0	0	0	0	0	964.7	6.871817172	88.96	0	2.175	1.453	6.4	1.7	3.9	2.294117647	161	5.2	1.55	5.09	1.276	2.896	2126	114.57	0	0	0	0	0	0	0	0	1	0	0	0	0	3.7
1	64	1	3	0	1	31.44	0	1	0	0	0	0	0	816.7	6.70527183	75.86	0	2.35	1.259	6.6	2	3.9	1.95	314	5.3	1.22	4.84	0.971	3.181	1272	67.67	0	0	0	0	0	0	1	0	1	1	1	0	0	10.7
1	59	0	4	1	1	33.97	0	1	0	0	0	0	1	828.4	6.71949613	62.13	0	2.425	1.066	13.9	1.2	12	10	435	5.7	1.81	7.16	1.208	4.81	2309	110.93	0	0	0	0	0	0	1	0	1	0	1	0	0	7.9
0	61	1	4	1	0	42.45	0	1	0	0	0	0	0	659.1	6.490875268	81.52	0	2.45	1.13	9.7	3.5	4.9	1.4	381	6.2	1.06	6.98	1.287	5.327	1393	68.48	0	1	0	1	0	0	0	1	0	1	1	0	0	39.9
0	60	1	4	1	1	27.28	0	0	0	0	0	0	0	1051	6.957497371	91.92	0	2.475	0.969	10.6	3.3	6.6	2	261	5.5	0.96	5.09	1.75	3.336	2177	64.26	1	1	0	1	56.2	0	0	0	0	0	0	0	0	46.5
1	49	0	3	0	1	16.42	0	0	0	0	0	0	0	1501.6	7.314286485	98.65	0	2.575	1.195	10.9	2.8	6.9	2.464285714	359	5.9	2.25	6.39	1.276	2.896	1554	53.89	0	1	0	1	0	0	0	0	0	0	0	0	0	5.9
1	41	0	4	1	2	41.76	0	0	0	0	0	0	0	1505.1	7.31661462	102.79	0	2.3	1.292	8.9	2.3	6.1	2.652173913	345	5.4	1.86	5.66	0.948	3.362	2296	95.17	0	0	1	0	0	0	0	0	0	0	0	0	0	7
0	74	1	3	0	0	24.34	0	0	0	0	0	0	0	907.2	6.810362933	81.64	0	2.3	1.098	5.4	1.9	2.8	1.473684211	251	5.3	0.98	4.42	1.694	2.664	1910	57.41	0	0	1	0	0	0	1	1	0	0	1	1	0	13.9
1	44	0	2	2	0	38.22	0	0	0	0	0	0	0	1105.6	7.008143453	113.11	0	2.375	1.356	5.3	1.7	3	1.764705882	297	4.9	1.42	6.15	1.829	3.905	1112	45.27	0	0	0	0	0	0	0	0	0	0	0	0	0	14.1
1	48	0	2	2	0	29.59	0	0	0	0	0	0	0	703.4	6.55592572	113.34	0	2.225	1.292	5.6	1.5	3.2	2.133333333	240	5.3	1.32	4.63	0.711	2.974	907	35.3	0	0	0	0	0	0	0	0	0	0	0	0	0	12.2
1	76	1	2	2	0	26.55	0	1	0	0	0	0	0	727.5	6.589613999	69.73	0	2.7	1.582	7.1	3.1	3.2	1.032258065	262	7.4	0.96	5.22	1.276	2.896	682	42.12	0	0	0	0	0	0	0	0	1	1	0	0	0	75.2
0	58	0	3	0	2	31.38	0	1	0	1	0	0	0	789.8	6.671779749	80.64	0	2.4	0.969	7.8	2.6	3.9	1.5	341	6.3	1.4	5.12	2.055	2.793	2206	75.2	0	2	1	1	0	0	1	0	1	1	1	1	0	9.5
1	51	0	3	0	2	24.02	0	0	0	0	0	0	0	428.4	6.060057339	101.61	0	2.275	1.421	9.8	2.4	6.3	2.625	625	5.7	1.53	4.97	1.276	2.896	1363	49.85	0	1	0	1	0	0	0	0	0	1	0	0	0	2
1	53	0	2	2	2	26.71	0	0	0	0	0	0	0	848.8	6.743823587	77.37	0	2.25	1.227	8.1	2.1	5	2.380952381	303	6	0.93	4.71	0.869	3.388	1505	53.91	0	1	0	1	0	0	0	0	0	0	0	0	0	4
0	52	0	2	2	1	29.38	0	0	0	0	0	0	0	627.9	6.442380918	107.25	0	2.3	0.904	7.1	1.5	5.2	3.466666667	216	8.6	1.47	3.21	0.576	1.474	839	19.03	0	0	1	0	0	0	0	0	0	0	0	1	1	13.5
1	59	0	2	2	0	29.5	1	1	0	0	0	0	0	755.8	6.627776791	104.92	0	2.4	1.453	5.3	2.1	2.9	1.380952381	250	8.2	1.99	4.65	0.903	2.25	816	21.32	0	0	0	0	0	0	0	0	0	0	0	1	1	8.6
0	46	0	2	2	1	30.16	0	1	0	0	0	0	0	702.5	6.554645401	118.96	0	2.5	1.518	7.6	2	4.5	2.25	399	5.6	1.14	8.04	1.276	2.896	3330	106.97	0	0	0	0	0	0	0	0	0	0	0	0	0	1.2
1	68	1	3	0	2	21.77	0	0	0	0	0	0	0	858.9	6.755652501	50.6	1	2.35	1.388	7.3	1.4	5.1	3.642857143	377	5.2	1.89	7.06	1.276	2.896	1775	60.4	0	0	1	0	0	0	0	0	0	0	0	0	0	7.9
1	78	1	3	0	1	36.21	0	1	0	0	0	0	0	631.4	6.447939576	52.81	1	2.425	1.13	9	2.3	5.9	2.565217391	343	5.7	1.58	4.45	1.276	2.896	1675	51.15	0	2	1	1	0	0	1	0	0	1	1	1	0	3.3
1	49	0	3	0	1	42.18	0	0	0	0	0	0	0	825.1	6.715504591	81.87	0	2.275	1.098	11.2	2.6	7.8	3	349	6.1	1.09	4.68	1.276	2.896	1795	86.62	0	0	0	0	0	0	0	0	0	0	0	0	0	43.4
0	53	0	2	2	2	23.65	0	0	0	0	0	0	0	481.1	6.176075149	71.5	0	2.25	1.033	9.3	2.5	5.8	2.32	198	5.5	1.16	5.22	1.614	3.31	3352	115.77	1	2	0	1	69.4	0	0	0	0	0	0	1	0	7.3
1	52	0	3	0	0	26.38	0	0	0	0	0	0	0	696.9	6.546641928	82.54	0	2.3	1.066	6.4	1.5	4.2	2.8	266	5.4	1.5	5.09	1.276	2.896	4561	122.24	1	2	0	1	184.9	0	0	0	0	0	0	0	0	8.9
0	46	0	4	1	2	32.87	0	0	0	0	0	0	0	1104.9	7.007510112	101.42	0	2.35	1.098	7.7	2.4	4.5	1.875	233	5.2	1.19	5.77	1.953	3.672	4647	183.69	0	0	0	0	0	0	0	0	0	0	0	0	0	4.3
0	64	1	2	2	2	28.31	0	1	0	0	0	0	0	386.8	5.957907764	93.45	0	2.325	1.292	5.1	1.7	2.7	1.588235294	215	6.2	1.11	3.83	1.524	2.017	3439	121.96	0	0	0	0	0	1	0	0	0	0	1	1	1	2.7
1	53	0	3	0	1	18.43	0	0	0	0	0	0	1	838.3	6.731376032	71.31	0	2.375	1.13	8	1.5	5.7	3.8	165	5.6	1.29	5.2	0.869	3.517	1112	22.37	0	1	0	1	0	0	0	0	0	0	0	0	0	9
0	61	1	3	0	2	34.76	0	1	0	0	0	0	0	680.5	6.522827822	80.87	0	2.325	1.098	9.1	2	6.6	3.3	260	5.5	1.14	6.49	1.276	2.896	1650	75.48	0	0	0	0	0	1	0	0	0	0	1	1	0	1.4
1	56	0	4	1	1	32.9	0	1	0	0	0	0	1	658.2	6.489508837	68.61	0	2.5	1.421	7.2	3.1	3	0.967741935	274	7	0.88	4.24	1.276	2.896	2007	63.62	0	1	1	1	0	0	1	1	1	0	1	0	0	8.4
1	67	1	3	0	0	37.92	1	1	1	0	0	0	1	859.7	6.756583491	71.12	0	2.3	1.098	6.4	1.6	3.8	2.375	298	5.7	1.14	5.56	2.303	3.362	1795	84.51	0	0	0	0	0	0	0	0	1	1	0	0	1	38.2
0	66	1	4	1	0	29.82	0	1	0	0	0	0	1	937.1	6.84279	93.65	0	2.4	1.485	5.7	2.3	2.7	1.173913043	252	7.1	1.03	5.59	1.276	2.896	2960	99.08	0	1	0	1	0	0	0	0	1	0	0	1	0	16.4
0	48	0	3	0	2	23.26	0	0	0	0	0	0	0	983.1	6.890710844	98	0	2.25	1.033	3.7	1	2.2	2.2	169	4.6	1.24	4.27	0.7	2.715	2317	93.23	0	0	0	0	0	0	0	0	0	0	0	0	0	6.3
1	71	1	3	0	1	22.97	0	1	0	0	0	0	0	698.3	6.54864881	84.52	0	2.275	1.227	6.4	2.6	2.9	1.115384615	259	5.7	1.11	6.54	1.705	4.655	1438	68.1	0	1	0	1	0	0	0	0	0	1	0	0	0	2.1
1	73	1	3	0	0	25.31	0	1	0	1	0	0	0	370.6	5.915123314	92.26	0	2.3	1.388	9.8	2.6	6.5	2.5	278	6	1.27	4.27	1.276	2.896	959	43.48	0	1	0	1	0	0	0	0	1	0	0	1	0	10.7
0	72	1	3	0	0	27.24	0	1	0	0	0	0	0	678.7	6.520179204	53.51	1	2.4	1.001	7	1.6	4	2.5	153	5.4	1.19	5.38	1.389	3.543	872	32.42	0	0	1	0	0	0	0	0	0	1	0	0	0	17
1	42	0	3	0	2	30.24	0	0	0	0	0	0	0	636.8	6.456455635	72.27	0	2.175	1.162	6.9	2.2	4	1.818181818	215	5.5	1.63	5.92	1.276	2.896	2113	101.21	1	0	0	0	14	0	0	0	0	0	0	0	0	1
0	59	0	3	0	1	22	0	0	0	0	0	0	0	830	6.721425701	80.08	0	2.375	1.356	10	3.4	5.7	1.676470588	194	6.5	0.75	5.12	1.897	3.491	2143	73.37	0	1	0	1	0	0	0	0	0	0	0	0	0	7.8
1	45	0	3	0	1	29.53	0	1	0	0	0	0	0	866.4	6.764346696	95.04	0	2.275	1.162	8.1	1.9	5.3	2.789473684	384	5.5	1.37	6.96	2.168	4.603	718	14.58	0	1	0	1	0	0	1	0	0	0	1	0	0	17.2
1	62	1	3	0	1	26.94	0	1	0	0	0	0	0	610.6	6.41444208	66.95	0	2.525	1.162	12	2.3	8.8	3.826086957	276	5.4	1.32	4.45	1.276	2.896	2673	136.4	1	0	0	0	15.5	0	1	0	1	1	1	0	0	14.3
1	52	0	2	2	2	50.43	0	1	0	0	0	0	0	1071.1	6.976441437	81.34	0	2.25	1.356	8.2	3.6	3.8	1.055555556	229	5.9	0.93	5.43	1.276	2.896	1889	78.09	0	2	0	1	0	0	0	0	0	1	0	0	0	9.6
1	55	0	1	2	0	25.35	0	1	0	0	0	0	0	849.2	6.74429473	115.76	0	2.275	1.227	8.9	2.6	5.6	2.153846154	340	6.3	0.96	7.27	2.19	5.301	1685	70.06	0	1	0	1	0	1	0	0	1	0	1	1	0	5.8
0	71	1	3	0	2	17.79	0	0	0	0	0	0	0	654.9	6.484482552	73.6	0	2.375	1.001	7.9	1.6	5.6	3.5	229	5.4	1.47	4.5	1.276	2.896	1920	64.62	0	2	1	1	0	0	0	0	0	0	0	0	0	5
0	47	0	3	0	0	50.46	1	1	1	1	1	1	1	696	6.54534966	78.65	0	2.4	1.13	10.8	3.5	5.5	1.571428571	281	8.1	0.96	4.4	1.276	2.896	995	40.03	0	2	0	1	0	1	0	0	1	1	1	1	1	10.3
0	50	0	4	1	0	31.97	1	0	0	0	0	0	0	408.7	6.012981391	122.98	0	2.4	1.066	5.3	1.9	3.1	1.631578947	327	9.3	1.45	5.28	4.55	2.896	1164	56.75	0	0	0	0	0	0	0	0	0	0	0	0	1	122.1
1	65	1	3	0	1	30.19	0	1	0	0	0	0	0	580.8	6.364406464	65.55	0	2.475	1.388	8	2	5	2.5	237	5	0.98	6.96	1.276	2.896	1413	39.5	0	0	0	0	0	0	1	0	1	0	1	0	0	16.6
1	50	0	3	0	2	35.62	0	0	0	0	0	0	0	947.7	6.854037996	105.48	0	2.425	1.324	6.4	2.3	3	1.304347826	341	5.2	1.5	4.14	0.914	2.224	1712	90.92	0	2	1	1	0	0	0	0	0	0	0	0	0	4.6
0	45	0	1	2	1	24.07	0	0	0	0	0	0	0	579.9	6.362855675	91.6	0	2.4	1.162	10.1	1.6	7.9	4.9375	346	5.7	1.45	7.76	1.276	2.896	3744	95.02	0	0	0	0	0	0	0	0	0	0	0	0	0	11.3
1	44	0	3	0	2	33.11	0	1	0	0	0	0	0	750.7	6.621006105	110.02	0	2.35	1.227	6.9	1.7	4.5	2.647058824	442	5.2	1.22	5.07	3.376	2.302	1972	58.34	0	2	0	1	0	0	0	0	0	0	0	0	0	172.5
1	76	1	3	0	1	29.57	0	1	0	0	0	0	0	798.8	6.683110602	53.56	1	2.525	0.872	9.1	2.3	6	2.608695652	344	6	1.01	5.25	1.276	2.896	1232	29.82	0	0	0	0	0	1	0	1	0	1	1	1	0	84.7
1	74	1	3	0	2	22.96	0	1	0	1	0	1	0	480.3	6.174410909	48.51	1	2.025	1.453	7.7	2.6	4.2	1.615384615	336	5.4	1.11	5.82	1.276	2.896	1838	29.48	0	0	0	0	0	1	0	0	0	0	1	0	0	8.5
0	70	1	3	0	1	30.03	0	1	0	1	0	0	1	972.5	6.879870075	88.71	0	2.375	1.453	6.9	1.4	4.5	3.214285714	213	6	1.06	4.37	1.276	2.896	1595	63.97	0	2	1	1	0	0	0	1	0	0	1	1	0	16
0	62	1	1	2	0	24.26	0	0	0	0	0	0	0	683.8	6.527665477	93.38	0	2.375	0.969	6.6	2.5	3.4	1.36	175	5.6	1.16	6.52	1.276	2.896	1560	24.91	0	0	0	0	0	0	0	0	0	0	0	0	0	33
0	69	1	4	1	2	29.28	0	1	0	0	0	0	1	1195.5	7.086319787	110.03	0	2.25	1.066	6.3	2.6	2.5	0.961538462	222	5.8	1.27	3.49	0.734	1.888	1125	55.89	0	2	0	1	0	0	1	0	1	0	1	1	0	19
1	50	0	3	0	2	29.23	0	1	0	0	0	0	0	1369.7	7.222347017	82.49	0	2.375	1.162	10	4.3	5.1	1.186046512	214	7.2	0.67	5.35	1.276	2.896	1512	49.36	0	1	0	1	0	1	0	0	0	0	1	1	0	4.8
1	49	0	3	0	1	38.18	0	0	0	0	0	0	1	634.5	6.452837287	98.65	0	2.325	1.421	9.9	2.9	5.9	2.034482759	364	6	1.11	5.66	1.276	2.896	1778	69.08	1	1	0	1	0.7	0	0	0	0	0	0	1	0	1.1
1	56	0	3	0	1	21.46	0	0	0	0	0	0	0	959.2	6.866099604	53.88	1	2.325	1.292	4.9	2.4	2.2	0.916666667	293	5.8	2.15	5.02	1.276	2.896	1701	81.65	0	0	1	0	0	0	0	0	0	0	0	0	0	2.7
0	56	0	3	0	2	29.93	0	0	0	0	0	0	0	700.2	6.551366009	73.83	0	2.275	1.582	9.4	2.7	5.6	2.074074074	361	5.7	0.96	4.45	1.276	2.896	5081	233.34	0	2	0	1	0	0	0	0	0	0	0	0	0	3.6
1	64	1	3	0	2	23.87	0	1	0	0	0	0	0	690.7	6.537705576	60.41	0	2.425	1.453	6.1	2.3	3.1	1.347826087	202	5.3	1.94	6.44	1.276	2.896	1694	54.4	0	0	0	0	0	1	0	1	0	1	1	0	0	10.6
0	60	1	4	1	2	28.44	0	0	0	0	0	0	0	1124	7.02464903	104.14	0	2.325	1.066	6.9	1.3	5.3	4.076923077	203	5.6	0.8	4.73	1.276	2.896	1167	34.64	0	2	1	1	0	0	0	0	0	0	0	1	0	3.3
0	43	0	3	0	2	30.9	0	0	0	0	0	0	0	885.4	6.78603952	101.51	0	2.375	1.13	11.9	2.2	9	4.090909091	277	5.7	1.34	4.6	1.276	2.896	2434	89.65	0	1	1	1	0	0	0	0	0	0	0	0	0	14.8
0	62	1	3	0	0	18.97	0	0	0	1	0	0	0	743	6.610696045	91.22	0	2.3	0.936	8.6	3.2	4.8	1.5	233	5	1.78	4.58	0.813	2.431	1428	95.42	0	1	0	1	0	0	0	0	0	0	0	0	0	1
1	56	0	3	0	2	48.94	1	1	0	0	0	0	0	567.4	6.341064522	98.1	0	2.3	1.55	5.4	1.7	2.7	1.588235294	479	6.2	1.01	4.55	1.4	2.896	1099	36.93	0	0	0	0	0	0	1	0	0	0	1	0	1	7.9
1	74	1	4	1	0	28.67	0	1	0	0	0	0	0	601.5	6.399426535	102.73	0	2.275	1.324	3.9	1.8	1.6	0.888888889	201	5.8	1.81	5.74	0.711	3.595	1649	37.96	0	0	1	0	0	0	1	0	1	0	1	0	0	48.3
0	44	0	4	1	2	34.38	0	1	0	0	0	0	1	982.8	6.890405641	83.67	0	2.35	1.227	5.1	1.5	3.1	2.066666667	252	5.9	1.29	7.65	2.134	5.379	2032	100.88	0	0	1	0	0	1	0	0	0	0	1	0	0	6.4
0	76	1	3	0	2	36.53	0	1	1	0	0	0	0	840.1	6.733520932	71.06	0	2.425	1.13	10.8	2.5	7.3	2.92	280	6.4	0.91	3.15	1.276	2.896	1402	66.94	0	2	0	1	0	1	0	0	1	1	1	1	0	187.5
0	79	1	3	0	2	27.35	0	1	1	1	1	1	1	587	6.37502482	62.14	0	2.425	1.066	7.4	2.1	4.5	2.142857143	246	5.1	1.71	6.72	3.172	3.569	1448	43.64	1	2	0	1	22.3	0	1	0	1	1	1	0	0	11.1
1	46	0	2	2	2	27.25	0	1	0	0	0	0	0	1158.1	7.05453601	100.75	0	2.1	1.001	7.4	2.3	4.6	2	317	5	0.96	5.25	1.276	2.896	1373	33.87	0	1	1	1	0	0	0	0	0	1	0	0	0	4.4
0	49	0	4	1	2	35.51	1	1	0	0	0	0	0	832	6.723832441	76.19	0	2.275	1.324	5.1	2.2	2.1	0.954545455	304	5.6	0.83	4.09	2.145	2.276	2185	110.63	0	0	1	0	0	1	0	1	0	1	1	1	1	67.1
1	60	1	3	0	0	30.39	1	1	1	0	0	0	0	585.4	6.372295374	67.89	0	2.425	1.292	6.4	1.2	4.6	3.833333333	212	7.5	0.75	4.97	3.184	2.767	1006	41.5	0	0	0	0	0	0	0	1	1	0	1	0	1	159
1	59	0	3	0	2	39.81	0	1	0	0	0	0	0	1007.4	6.915128033	97.49	0	2.225	1.388	12.5	1.8	7.9	4.388888889	360	5.8	0.83	5.82	1.276	2.896	2319	60.15	0	0	0	0	0	0	1	0	1	0	1	0	0	1.8
0	67	1	3	0	0	31.5	1	1	0	0	0	0	0	390.1	5.966403117	40.82	1	2.275	1.162	7.1	1.4	4.8	3.428571429	343	6.3	0.8	3.44	1.276	2.896	2234	108.07	0	2	0	1	0	1	0	0	1	0	1	1	1	4.1
0	61	1	3	0	2	34.08	1	1	0	0	0	0	0	681.5	6.524296251	107.06	0	2.25	1.001	7.8	1.7	4.8	2.823529412	320	6.8	0.83	2.9	1.513	1.371	4846	236.13	0	0	0	0	0	1	0	1	1	0	1	1	1	94.2
1	47	0	3	0	0	27.73	0	0	0	0	0	0	0	1135.7	7.03500448	77.43	0	2.475	1.227	6.6	1.8	3.8	2.111111111	234	5.6	1.58	6.44	2.687	3.62	4606	175.74	1	0	0	0	11.2	0	0	0	0	0	0	0	0	3.8
1	42	0	3	0	2	23.02	0	0	0	0	0	0	0	1211.1	7.099284317	91.23	0	2.375	1.259	6.9	2.3	3.8	1.652173913	254	5.3	1.32	4.01	0.756	2.353	3139	158.3	1	2	0	1	7	0	0	0	0	0	0	0	0	1.1
1	42	0	3	0	0	31.4	0	0	0	0	0	0	0	552.8	6.314996272	111.58	0	2.25	1.162	10	1.8	7.3	4.055555556	286	5.3	1.4	4.73	1.016	2.87	1771	80.62	0	1	1	1	0	0	0	0	0	0	0	0	0	54
0	76	1	3	0	2	32.64	0	1	0	1	0	0	0	652.7	6.481117606	83.83	0	2.3	1.13	7.2	1.9	4.2	2.210526316	211	6.2	0.91	4.63	1.276	2.896	2386	78.15	0	2	1	1	0	1	0	0	0	0	1	0	0	2.6
1	60	1	3	0	0	42.67	0	0	0	0	0	0	0	840.1	6.733520932	104.85	0	2.175	0.872	9.6	2.4	6.5	2.708333333	252	6.2	2.2	6.18	1.197	3.439	1701	68.03	0	2	0	1	0	0	0	0	0	0	0	1	0	8.4
0	79	1	1	2	2	28.17	1	1	0	1	1	0	0	435.7	6.076953933	62.14	0	2.4	1.13	9.3	2.1	6.2	2.952380952	229	6.4	1.32	3.1	1.242	1.215	1240	35.15	0	2	1	1	0	0	1	0	1	1	1	1	1	72.2
0	77	1	2	2	0	19.3	0	0	0	0	0	0	0	562.8	6.332924325	56.83	1	2.3	0.936	5.1	2.8	1.5	0.535714286	244	5.5	2.12	7.16	1.185	4.5	1152	25.36	0	2	0	1	0	0	0	1	0	0	1	0	0	99.7
0	66	1	3	0	1	26.3	0	1	0	1	0	0	1	854.2	6.750165358	61.4	0	2.425	1.195	9.6	2.2	6.2	2.818181818	234	6.5	1.09	4.29	2.089	2.25	2574	98.54	0	0	0	0	0	1	0	0	1	1	1	0	0	9.5
0	43	0	3	0	1	23.87	0	0	0	0	0	0	0	876.9	6.776392961	108.31	0	2.275	0.936	9.1	2.7	5.4	2	246	5.5	1.42	4.09	0.553	2.405	4304	181.94	0	1	0	1	0	0	0	0	0	0	0	0	0	7.7
0	78	1	3	0	2	24.38	0	0	0	0	0	0	0	733.3	6.597554895	73.54	0	2.4	1.098	8.8	2	5.2	2.6	329	5.9	1.89	8.69	1.964	5.896	894	26.58	0	2	0	1	0	0	0	0	0	0	0	1	0	7.2
0	68	1	2	2	2	31.87	0	0	0	0	0	0	0	949	6.855408799	85.16	0	2.45	1.195	4.9	1	3.4	3.4	236	5.8	1.73	4.06	1.061	1.836	588	11.87	0	0	1	0	0	1	0	0	0	0	1	0	0	8.8
0	43	0	1	2	2	40.03	0	1	1	0	0	0	0	607.8	6.40984588	115.58	0	2.125	1.098	8.1	2	5	2.5	240	4.2	1.11	3.49	1.276	2.896	3552	128.68	1	2	1	1	28.1	0	0	0	0	0	0	0	0	1.9
1	63	1	5	2	2	34.83	0	0	0	0	0	0	0	873.3	6.772279139	96.27	0	2.4	1.485	5.7	1.8	3.1	1.722222222	380	5.6	1.99	6.36	1.377	3.75	1941	90.88	1	0	0	0	43.6	0	0	0	0	0	0	0	0	6.9
1	73	1	3	0	2	37.85	0	1	0	0	0	0	0	877.4	6.776962989	71.22	0	2.375	1.421	9	2.7	5	1.851851852	342	6	1.14	4.91	1.276	2.896	644	21.2	1	0	0	0	7.8	0	0	0	0	0	0	1	0	2.6
1	70	1	4	1	1	35.52	0	1	0	0	0	0	0	1233.9	7.117935164	98.12	0	2.4	1.162	4.6	2.6	1.4	0.538461538	243	6	1.32	7.11	2.235	4.758	366	9.23	0	0	0	0	0	1	0	0	0	0	1	0	0	22.3
1	78	1	3	0	2	31.52	0	0	0	0	0	0	0	637.6	6.457711127	73.04	0	2.2	1.195	5.1	2.3	1.9	0.826086957	245	5.7	1.63	5.17	1.468	2.87	1682	66.74	0	0	0	0	0	0	0	0	0	0	0	1	0	6.9
1	72	1	3	0	2	23.67	0	1	0	0	0	0	0	511.5	6.237347585	62.4	0	2.425	1.292	7.6	2.7	3.8	1.407407407	57	5.6	1.63	4.53	1.276	2.896	1038	45.43	0	0	1	0	0	1	0	0	1	0	1	1	0	3.6
0	66	1	4	1	1	47.11	1	1	1	0	0	0	0	778.2	6.656983561	92.5	0	2.35	1.098	8.5	2.8	4.7	1.678571429	225	6.1	1.03	3.83	1.276	2.896	1934	63.79	0	1	0	1	0	1	0	1	1	0	1	1	1	5.3
0	41	0	3	0	1	31.6	0	1	0	1	1	0	0	520.1	6.254021101	115.87	0	2.25	1.388	6.4	2.1	3.5	1.666666667	230	5.7	0.85	4.91	1.276	2.896	1713	26.14	0	0	0	0	0	0	0	0	0	1	0	1	0	7.9
1	51	0	4	1	0	33.72	0	1	0	0	0	0	0	1601.1	7.378446172	120.74	0	2.525	1.292	5.4	1.5	3.4	2.266666667	408	14.6	1.53	7.91	1.998	5.482	1405	62.71	0	0	0	0	0	0	1	0	0	0	1	1	1	121.6
1	61	1	3	0	0	20.7	0	1	1	1	0	1	0	812.8	6.700485077	76.35	0	2.425	1.227	20.7	6.2	12.5	2.016129032	598	6	2.46	6.1	1.355	3.026	3095	133.47	0	1	0	1	0	1	0	0	1	0	1	0	0	0.8
0	53	0	3	0	1	27.9	0	0	0	0	0	0	0	937.7	6.843430068	100.96	0	2.225	0.969	6.2	2.1	2.9	1.380952381	302	6.1	0.7	3.65	1.276	2.896	1420	54.33	0	0	0	0	0	0	0	0	0	0	0	0	0	15.3
0	72	1	1	2	1	26.92	0	1	0	0	0	0	0	1156.2	7.052894045	99.1	0	2.3	1.13	6.7	1.7	4.4	2.588235294	169	5.4	1.09	3.36	1.276	2.896	587	27.21	0	0	0	0	0	1	0	0	0	0	1	0	0	35.5
1	63	1	3	0	2	36.13	0	0	0	0	0	0	0	1116.8	7.018222732	76.4	0	2.275	1.259	7.2	2.1	3.9	1.857142857	236	5.9	1.47	6.31	1.66	4.086	1528	72.75	0	1	0	1	0	0	0	0	0	0	0	0	0	11.7
1	49	0	1	2	0	31.87	0	0	0	0	0	0	0	450.6	6.110580028	98.65	0	2.425	1.259	8.2	2	5.3	2.65	347	5.5	1.22	5.48	1.276	2.896	1868	49.4	0	0	0	0	0	0	0	0	0	0	0	0	0	16.4
0	60	1	3	0	2	33.69	0	1	0	0	0	0	0	833.1	6.725153683	87.77	0	2.375	1.356	7.9	2.6	4.3	1.653846154	258	5.5	1.03	3.93	1.276	2.896	2661	87.72	1	2	0	1	22.3	0	1	0	0	0	1	1	0	6.4
0	61	1	3	0	2	25.06	0	0	0	0	0	0	0	690.2	6.536981411	64.87	0	2.375	0.872	7.5	2	4.5	2.25	256	5.3	1.09	5.15	1.829	3.233	1195	34.98	0	0	1	0	0	0	0	0	0	0	0	0	0	12.4
0	73	1	3	0	1	28.76	0	0	0	1	1	1	0	927.4	6.832384972	82.22	0	2.55	1.195	5.5	2.2	2.7	1.227272727	217	5.8	1.03	4.65	1.276	2.896	1723	83.65	0	2	0	1	0	0	0	0	0	0	0	1	0	14.7
1	74	1	3	0	1	18.81	0	0	0	0	0	0	1	547.2	6.304814366	54.32	1	2.25	1.453	4.5	1.3	2.7	2.076923077	277	5.7	1.4	6.23	1.942	3.957	2000	73.59	0	2	1	1	0	0	0	0	0	0	0	0	0	8.9
0	65	1	3	0	0	24.49	1	1	0	0	0	0	0	951.4	6.857934584	67.11	0	2.425	1.292	11	2.2	7.9	3.590909091	329	7.1	0.91	3.13	1.49	1.552	1675	73.34	0	1	0	1	0	1	0	1	0	0	1	0	1	1014
1	63	1	3	0	2	21.52	0	0	0	0	0	0	0	976.9	6.884384293	96.27	0	2.425	1.227	4.9	1.1	3.3	3	212	5.8	1.14	4.24	1.276	2.896	3126	134.4	1	0	0	0	33.1	0	0	0	0	0	0	1	0	1
0	69	1	3	0	2	30.06	1	1	0	0	0	0	0	1257.5	7.136880902	54.65	1	2.375	0.904	8.6	2.8	4.5	1.607142857	279	5.1	0.91	5.22	1.276	2.896	1836	76.9	0	2	0	1	0	1	0	0	0	0	1	0	1	3.2
1	63	1	4	1	2	42.39	0	0	0	0	0	0	0	443	6.09356977	83.14	0	2.325	0.904	6.4	2.5	3.2	1.28	280	5.5	0.7	4.78	1.276	2.896	2788	104.44	0	2	0	1	0	0	0	0	0	0	0	0	0	18.6
0	40	0	3	0	1	26.01	0	0	0	0	0	0	0	2482.8	7.817142235	103.67	0	2.375	0.872	3.8	1.1	2	1.818181818	83	4.4	0.91	3.62	1.773	1.914	2687	96.8	1	1	0	1	42.1	0	0	0	0	0	0	0	0	9.5
0	72	1	3	0	2	27.5	0	1	0	0	0	0	0	1040.7	6.947648843	73.09	0	2.375	1.324	8.1	4.7	2.8	0.595744681	198	5.2	0.96	4.42	1.276	2.896	1804	82.77	1	0	1	0	21.2	0	0	0	1	1	0	0	0	31
0	71	1	3	0	2	24.81	0	1	1	1	0	1	1	430.1	6.06401774	41.15	1	2.175	1.292	8.7	1.6	6	3.75	200	5.3	1.42	2.59	0.61	0.879	2194	113.12	0	1	0	1	0	0	0	0	1	1	0	1	0	286
0	41	0	3	0	0	31.05	1	0	0	0	0	0	0	1350.5	7.208230173	117.22	0	2.3	1.001	11.6	1.9	8.6	4.526315789	262	9.4	0.88	4.94	2.089	3.103	3430	118.35	0	2	0	1	0	0	0	0	0	0	0	0	1	19
1	61	1	4	1	0	35.79	1	1	1	1	0	0	0	784.1	6.664536563	39.21	1	2.35	1.711	7.4	1.5	5	3.333333333	172	7.6	1.5	4.86	1.253	2.793	1229	35.19	0	0	0	0	0	1	1	0	1	1	1	1	1	5.7
0	68	1	4	1	0	34.54	1	1	0	0	0	0	0	821	6.710523109	70.69	0	2.425	1.066	4.1	1	2.6	2.6	153	6.2	1.78	4.55	1.276	2.896	3080	87.17	0	0	1	0	0	0	1	0	1	0	1	1	1	47.3
1	76	1	3	0	0	23.19	0	0	0	1	0	0	0	1146	7.044032897	93.11	0	2.525	1.162	6.7	2.3	3.1	1.347826087	264	5.6	1.58	6.36	1.276	2.896	1089	41.33	1	2	0	1	10.9	1	0	0	1	0	1	0	0	2.7
0	62	1	3	0	2	27.62	0	0	0	0	0	0	0	662.3	6.495718625	94.77	0	2.65	1.324	5.9	1.9	3.3	1.736842105	312	5.3	2.28	5.87	1.276	2.896	4254	162.4	1	2	1	1	98.8	0	0	0	0	0	0	1	0	0.9
0	67	1	3	0	0	33.59	0	0	0	0	0	0	0	751.2	6.621671928	73.09	0	2.35	1.162	6.8	1.9	4	2.105263158	350	6.1	1.06	4.5	0.7	3.129	1123	23.79	0	0	0	0	0	0	0	0	0	0	0	0	0	1.4
0	42	0	1	2	0	21.44	1	0	0	0	0	0	0	891.3	6.792681071	102.22	0	2.525	1.259	8.1	1.7	5.7	3.352941176	236	5.7	1.22	4.78	1.276	2.896	1136	29.33	0	1	1	1	0	0	0	0	0	0	0	0	1	9.9
0	61	1	4	1	2	41.3	1	1	1	0	0	0	1	653.9	6.482954435	19.1	1	2.5	1.227	7.3	2.8	3.6	1.285714286	275	9.9	0.83	3.54	1.276	2.896	2386	98.17	0	2	0	1	0	0	0	0	1	1	0	1	1	542.5
1	42	0	1	2	0	35.05	1	0	0	0	0	0	0	963.3	6.87036489	111.58	0	2.325	1.195	10.5	3.3	5.6	1.696969697	331	7.9	1.58	4.89	1.14	2.793	1201	42.64	0	2	0	1	0	0	0	0	0	0	0	1	1	1.9
0	61	1	3	0	2	27.84	0	1	0	0	0	0	0	986.5	6.894163325	78.96	0	2.3	1.001	4.9	1.1	3.1	2.818181818	227	5.7	1.4	4.71	1.784	2.483	1480	63.17	1	2	0	1	42.4	1	0	0	1	0	1	1	0	10.1
1	47	0	4	1	2	29.37	0	0	0	0	0	0	0	701.3	6.552935756	108.03	0	2.35	1.421	7.5	1.7	5.3	3.117647059	195	4.4	1.37	3.34	0.768	1.603	1712	53.49	0	0	0	0	0	0	0	0	0	0	0	0	0	23.8
0	70	1	3	0	2	34.82	0	1	0	0	0	0	0	526.7	6.266631126	83.97	0	2.35	1.13	4.8	1.3	2.8	2.153846154	245	5.6	1.19	3.47	2.168	1.293	3237	112.19	0	2	1	1	0	0	1	1	1	1	1	0	0	21.4
0	69	1	3	0	2	34.08	0	1	0	1	1	1	0	1431.4	7.266408265	95.18	0	2.25	1.259	6.9	1.2	4.8	4	266	6.3	1.06	3.57	0.621	2.224	989	42.07	0	2	0	1	0	1	0	0	1	0	1	1	0	7.9
0	64	1	3	0	0	24.54	0	0	0	0	0	0	0	738.3	6.604350246	93.92	0	2.25	1.033	6.1	1.1	4.5	4.090909091	329	5.2	1.34	5.64	1.276	2.896	1424	53.29	1	2	0	1	28	0	0	0	0	0	0	1	0	6.4
0	74	1	3	0	1	30.07	0	0	0	0	0	0	0	1012.5	6.920177799	87.11	0	2.525	1.13	6.8	1.5	4.1	2.733333333	257	5.9	1.03	3.39	0.914	1.94	1561	64.01	0	2	0	1	0	1	0	0	0	0	1	0	0	234.5
1	76	1	1	2	1	19.11	0	0	0	0	0	0	0	742.9	6.610561446	87.87	0	2.225	1.421	7	2.1	4.1	1.952380952	291	5.8	1.01	4.27	1.276	2.664	1610	47.53	0	0	0	0	0	0	0	0	0	0	0	1	0	10.4
0	74	1	3	0	2	31.01	0	1	0	0	0	0	0	1097.3	7.000607896	81.64	0	2.3	1.259	6.6	2.7	3	1.111111111	210	5.5	0.96	4.68	1.276	2.896	2021	72.22	0	0	1	0	0	1	0	1	1	0	1	0	0	5.1
0	67	1	3	0	2	32.52	0	1	0	0	0	0	0	752.4	6.623268097	88.89	0	2.375	1.033	5.3	1.6	3	1.875	197	5.3	1.27	5.61	1.163	3.801	2410	94.06	0	2	0	1	0	1	0	0	1	0	1	0	0	11
1	45	0	3	0	1	18.24	0	0	0	0	0	0	0	929.2	6.834324001	109.25	0	2.425	0.969	11.9	1.8	9	5	396	4.9	1.24	3.88	0.621	2.353	1850	91.37	0	1	1	1	0	0	0	0	0	0	0	0	0	7
1	62	1	1	2	0	29.57	1	1	0	1	0	1	0	683.9	6.527811708	96.95	0	2.525	1.421	9.2	3.6	4.4	1.222222222	292	8	1.16	4.03	1.276	2.896	1207	59.17	1	0	0	0	0.1	0	1	0	1	0	1	1	1	0.5
1	47	0	4	1	1	24.27	1	1	0	0	0	0	0	1509.1	7.319268726	119.89	0	2.5	1.324	8.1	2.8	4.6	1.642857143	355	7.8	1.24	6.39	1.276	2.896	1734	69.12	0	2	0	1	0	1	0	0	1	0	1	0	1	5.1
0	68	1	4	1	0	35.34	1	1	0	0	0	0	0	575.3	6.354891644	105.04	0	2.325	1.001	4	1	2.2	2.2	268	6.5	1.16	4.42	1.016	2.793	964	52.19	0	2	0	1	0	0	1	1	1	0	1	1	1	175.8
1	47	0	3	0	2	61.7	1	1	0	1	1	0	0	1050.7	6.957211888	98.39	0	2.15	1.453	8.5	3.7	4.1	1.108108108	305	9.1	0.85	6.03	1.276	2.896	1855	115.52	0	2	0	1	0	1	0	1	1	0	1	0	1	7.1
0	60	1	3	0	2	40.3	0	1	0	0	0	0	0	840	6.733401892	96.11	0	2.35	1.13	8.5	2.4	5.3	2.208333333	327	5.3	1.03	4.81	1.592	3.051	2997	154.34	0	0	0	0	0	1	0	0	0	0	1	1	0	3.9
1	78	1	3	0	1	23	0	1	0	0	0	0	1	1632.5	7.397867861	88.07	0	2.25	1.453	5.6	1.9	3	1.578947368	288	6	1.97	4.09	0.756	1.784	2380	108	0	2	0	1	0	0	0	0	1	0	0	1	0	26.1
0	78	1	2	2	0	24.2	0	0	0	0	0	0	0	428.9	6.061223792	70.07	0	2.4	1.162	4.1	1.3	2.2	1.692307692	193	5.3	1.42	5.38	1.298	3.362	2427	95.9	0	2	1	1	0	0	0	0	0	0	0	0	0	6.9
0	78	1	3	0	2	29.97	0	1	0	0	0	0	0	750.6	6.620872887	62.58	0	2.275	1.13	7.6	2.1	4.1	1.952380952	262	5.3	1.14	4.06	1.705	2.146	1148	26.25	1	0	1	0	15.6	0	0	1	0	1	1	1	0	7
1	73	1	1	2	0	23.9	1	1	1	1	0	0	0	1034.4	6.941576827	20.36	1	2.15	1.518	14.1	2.7	8.3	3.074074074	392	7.6	0.78	5.2	1.276	2.896	1164	47.76	0	1	0	1	0	0	0	1	1	1	1	1	1	3990
1	56	0	4	1	2	27.08	0	0	0	0	0	0	0	1644.1	7.404948401	82.66	0	2.35	1.453	6.3	2.3	3	1.304347826	288	5.4	2.48	5.4	1.276	2.896	2856	69.52	1	0	0	0	0.9	0	0	0	0	0	0	0	0	1.5
1	52	0	3	0	2	44.49	1	0	0	0	0	0	0	798.6	6.682860195	111.63	0	2.3	1.421	7.6	2.3	4.8	2.086956522	223	10.8	1.16	5.53	1.276	2.896	3368	210.74	0	0	0	0	0	0	0	0	0	0	0	1	1	8.4
1	75	1	4	1	0	38.73	1	1	0	0	0	0	0	1180.8	7.073947454	80.95	0	2.375	1.485	5.9	1.3	4	3.076923077	296	5.9	1.45	4.37	0.723	2.586	2751	90.07	0	2	0	1	0	1	0	0	1	1	1	1	1	52.6
0	52	0	2	2	0	26.77	0	0	0	0	0	0	0	1382.5	7.231648733	111.16	0	2.45	1.13	3.6	1.3	1.7	1.307692308	157	5.4	1.6	6	1.276	2.896	2282	32.89	1	1	0	1	93.6	0	0	0	0	0	0	0	0	226
1	78	1	4	1	1	21.27	0	1	0	0	0	0	0	1267.4	7.144722837	44.58	1	2.325	1.227	4.4	0.8	3	3.75	287	6.1	2.04	5.22	0.519	2.948	2177	63.98	0	0	0	0	0	1	0	0	1	1	1	1	0	19.4
1	56	0	3	0	1	22.43	0	0	0	0	0	0	0	736.4	6.601773449	93.91	0	2.4	1.324	6.3	2.4	2.8	1.166666667	302	4.5	1.81	6.21	1.276	2.896	1161	54.74	0	2	0	1	0	0	0	0	0	0	0	0	0	28
1	50	0	4	1	2	39.09	0	1	0	0	0	0	0	895.3	6.797158858	74.11	0	2.25	0.936	7.4	1.4	5.3	3.785714286	318	5.8	1.32	3.57	1.276	2.896	3053	137.2	0	2	0	1	0	1	0	0	1	0	1	0	0	8
1	76	1	3	0	2	24.5	0	1	0	0	0	0	0	866.5	6.764462109	81.6	0	2.525	1.292	6.6	2.2	3.7	1.681818182	369	5.6	1.71	5.4	1.276	2.896	1471	59.52	0	2	1	1	0	0	0	0	1	0	0	1	0	2.5
1	69	1	1	2	1	26.19	0	0	0	0	0	0	0	914.3	6.818158745	92.3	0	2.35	1.356	6.9	3	3.1	1.033333333	272	5.7	1.68	5.77	1.174	3.543	1028	35.82	0	0	1	0	0	0	0	0	0	0	0	0	0	2.9
0	75	1	3	0	1	37.55	0	1	0	0	0	0	0	793.3	6.67620146	85.23	0	2.325	1.033	4.4	1.3	2.4	1.846153846	197	5.4	1.58	5.17	0.881	3.181	1950	84.78	0	2	1	1	0	0	1	0	1	0	1	0	0	27.3
1	77	1	4	1	1	29.42	0	1	0	0	0	0	0	920.7	6.82513425	69.46	0	2.575	1.066	10.1	2.2	7.1	3.227272727	508	6.1	2.04	5.66	1.276	2.896	758	29	0	2	0	1	0	1	0	0	0	0	1	1	0	7.3
1	65	1	3	0	2	25.97	0	1	0	0	0	0	0	1594.5	7.374315486	51.68	1	2.35	1.13	6.6	1.8	4.4	2.444444444	181	5.6	1.73	4.4	1.276	2.896	1305	60.44	0	0	1	0	0	1	0	0	1	0	1	1	0	2.2
1	49	0	3	0	2	42.85	1	1	0	0	0	0	0	603.5	6.402746041	22.78	1	2.575	1.873	9.8	2.1	6.6	3.142857143	139	8.4	1.42	4.01	1.863	1.733	1665	89.29	0	1	0	1	0	0	1	0	1	1	1	1	1	1618
0	43	0	3	0	2	30.1	0	0	0	0	0	0	0	880	6.779921907	101.51	0	2.325	1.066	7.3	2.5	3.8	1.52	251	5.8	1.22	6	1.276	2.896	2561	117.93	0	0	1	0	0	0	0	0	0	0	0	0	0	13
0	73	1	3	0	1	26.57	0	0	0	0	0	0	0	1254	7.134093721	91	0	2.425	1.13	5.4	1.6	3.1	1.9375	229	5.6	1.42	9.59	1.513	7.474	2703	113.95	0	2	0	1	0	0	0	0	0	0	0	0	0	6.7
1	75	1	3	0	0	30.37	0	1	0	0	0	0	0	583.2	6.368530181	70.22	0	2.35	1.066	5.7	1.6	3.5	2.1875	262	5.6	2.17	5.15	1.185	2.431	930	31.14	0	0	0	0	0	0	0	0	1	0	0	1	0	13.2
1	75	1	3	0	1	33.46	0	1	0	0	0	0	0	632.8	6.450154416	48.69	1	2.375	1.292	8.1	1.8	5.4	3	208	7.9	1.19	6.18	1.276	2.896	2305	84.26	0	0	1	0	0	0	1	0	1	1	1	0	0	3.5
0	69	1	3	0	1	27.55	1	1	0	0	0	0	0	511.1	6.236565266	86.84	0	2.45	1.162	7	2.1	3.8	1.80952381	161	5.6	0.7	3	2.958	0.957	2215	87.77	0	2	0	1	0	1	0	0	1	0	1	1	1	16.3
1	54	0	3	0	2	20.92	0	0	0	0	0	0	0	978	6.88550967	71.76	0	2.325	1.388	5.3	1.3	3.5	2.692307692	175	5.3	1.68	5.79	1.276	2.896	1237	45.18	0	2	1	1	0	0	0	0	0	0	0	0	0	1.3
1	77	1	2	2	0	30.5	0	0	0	0	0	0	0	587.8	6.376386754	52.56	1	2.325	1.421	7	1.6	4.4	2.75	207	6.2	1.29	7.4	2.202	5.094	1032	32.48	0	0	0	0	0	0	1	0	0	0	1	0	0	17
0	56	0	2	2	0	43.02	1	0	0	0	0	0	0	669	6.50578406	73.04	0	2.325	1.098	10	2.5	6.7	2.68	305	6.5	0.88	4.22	1.276	2.896	484	8.06	0	2	1	1	0	1	0	0	1	1	1	1	1	3.6
0	74	1	1	2	0	26.46	0	0	0	0	0	0	0	658.8	6.490419998	88.92	0	2.275	1.066	7.5	1.5	5.4	3.6	350	5.6	1.19	4.45	1.276	2.896	2380	106.08	0	2	0	1	0	0	0	0	0	0	0	1	0	8.5
0	78	1	1	2	0	32.21	0	1	0	1	0	1	0	655.5	6.485398303	50.38	1	2.325	0.936	9	2.4	4.4	1.833333333	244	6.9	0.8	4.4	4.019	1.758	870	32.35	0	2	0	1	0	1	0	0	1	1	1	1	0	58
1	67	1	3	0	2	26.2	0	1	0	0	0	0	0	709.1	6.56399656	57.05	1	2.7	1.195	6.2	2	3.4	1.7	277	5.9	1.29	6.72	2.574	4.241	1364	62.31	0	0	0	0	0	0	0	0	1	0	0	0	0	11.4
1	54	0	2	2	0	28.6	0	0	0	0	0	0	0	1063.2	6.969038507	107.33	0	2.35	1.518	8.8	3.1	4.5	1.451612903	394	5.5	1.19	6.08	1.276	2.896	5291	198.19	0	0	0	0	0	0	0	0	1	0	0	0	0	6.4
0	73	1	3	0	2	37.65	0	0	0	1	0	0	0	699.8	6.55079458	60.24	0	2.125	1.001	7.1	1.3	4.9	3.769230769	151	5.8	1.32	4.22	0.497	2.664	2771	119.05	1	0	1	0	1	0	0	0	0	1	0	1	0	5.5
1	47	0	3	0	2	27.8	0	0	0	0	0	0	0	677.4	6.51826194	107.73	0	2.25	1.485	6.9	1.9	4.5	2.368421053	208	5.1	1.6	4.78	1.276	2.896	3496	153.48	0	1	1	1	0	0	0	0	0	0	0	0	0	4
0	70	1	3	0	0	28.35	0	1	0	0	0	0	0	893.9	6.795593912	60.9	0	2.425	0.904	5.4	1.4	3.6	2.571428571	244	5.2	0.91	5.07	2.168	3.181	824	41.37	0	2	0	1	0	0	0	0	0	0	0	0	0	1.3
1	54	0	3	0	2	23.22	0	0	0	0	0	0	0	600.2	6.397262933	81.39	0	2.45	1.744	5.1	1.5	3	2	308	5.1	2.56	5.92	1.276	2.896	1389	57.83	1	0	1	0	30.3	0	0	0	0	0	0	0	0	9
1	78	1	3	0	0	29.64	0	0	0	0	0	0	0	530	6.272877007	59.83	1	2.4	1.388	5.5	1.7	2.8	1.647058824	209	6	1.45	5.15	2.179	2.689	1158	40.35	0	0	0	0	0	0	0	0	1	1	0	1	0	16.3
1	71	1	4	1	2	29.47	0	1	0	1	1	1	1	1045	6.951772164	41.45	1	2.25	1.227	3.9	1.6	1.7	1.0625	225	5.8	2.09	4.65	0.711	2.224	1615	72.49	0	0	0	0	0	0	0	1	0	1	1	1	0	407.5
1	50	0	4	1	2	34.69	1	1	0	0	0	0	0	830.4	6.721907512	105.78	0	2.45	1.582	7.5	2.8	4.1	1.464285714	306	6.7	1.16	6.05	6.051	2.896	3198	139.75	1	1	0	1	69.6	1	0	1	0	0	1	0	1	43.6
1	55	0	4	1	2	52.91	1	1	0	0	0	0	1	900.2	6.802616961	71.56	0	2.225	1.098	7.4	2.5	4.3	1.72	235	7.4	0.78	3.65	2.687	1.629	1307	64.69	0	2	0	1	0	1	0	1	1	0	1	1	1	1067
1	41	0	4	1	0	23.69	0	0	0	0	0	0	0	1165.7	7.061077044	125.65	0	2.375	1.066	14.9	3.6	10.4	2.888888889	434	5.7	1.71	3.8	1.276	2.896	5124	212.19	1	1	0	1	14	0	0	0	0	0	0	0	0	22.6
1	50	0	3	0	1	29.13	0	0	0	0	0	0	0	370.5	5.914853445	72.83	0	2.25	1.195	10.1	2.6	6.7	2.576923077	334	5.2	1.68	5.87	1.276	2.896	2470	108.17	1	0	1	0	17.9	0	0	0	0	0	0	0	0	6.3
1	68	1	3	0	2	22.75	0	1	0	0	0	0	1	639.7	6.460999316	69.63	0	2.425	1.292	8.9	2.8	5.5	1.964285714	318	5.7	2.35	8.09	3.014	4.37	1409	51.27	0	0	0	0	0	0	0	0	1	0	0	0	0	3.7
1	56	0	3	0	2	21.9	0	0	0	0	0	0	0	1387.8	7.235475038	85.25	0	2.3	1.227	7.8	2.5	4.5	1.8	230	5.6	1.24	5.28	0.858	3.646	1318	45.66	0	2	0	1	0	0	0	0	0	0	0	0	0	4.1
1	73	1	2	2	0	37.49	1	1	1	1	1	0	1	569	6.343880434	40.42	1	2.4	1.162	8.8	1.8	6	3.333333333	292	6.5	1.01	3.8	1.581	2.069	1833	66.86	1	2	0	1	0.1	1	0	1	1	0	1	1	1	204.5
1	79	1	3	0	1	31.47	0	1	0	0	0	0	0	796	6.679599186	68.28	0	2.325	1.162	4.6	1	2.9	2.9	173	6	1.06	5.51	2.484	3.31	2189	99.86	0	0	0	0	0	0	1	0	1	0	1	1	0	14.5
0	79	1	3	0	0	43.9	0	1	0	0	0	0	0	802.3	6.687482603	40.68	1	2.35	1.162	7.4	1.9	4.6	2.421052632	233	6.2	1.16	3.44	1.129	1.758	1221	41.83	0	2	0	1	0	1	0	0	1	0	1	1	1	24.7
1	78	1	3	0	2	24.29	0	1	0	0	0	0	0	743.9	6.611906617	38.67	1	2.475	1.324	7.7	2.9	4.1	1.413793103	39	5.4	2.51	7.01	1.276	2.896	1329	52.43	1	2	1	1	23.1	0	0	1	0	0	1	0	0	15.4
0	61	1	4	1	0	24.33	0	0	0	0	0	0	0	572.3	6.349663329	80.65	0	2.3	1.227	5.5	1.9	2.3	1.210526316	235	6.1	1.01	3.23	1.276	2.896	1954	47.83	0	1	0	1	0	1	0	0	0	1	1	1	0	6
1	48	0	3	0	2	32.93	0	0	0	0	0	0	0	887.7	6.788633848	84.89	0	2.475	1.485	7.1	2	4.4	2.2	184	5.8	1.6	6.47	1.276	2.896	2879	152.21	1	0	1	0	14	0	0	0	0	0	0	0	0	13.4
0	45	0	3	0	2	29.39	0	1	0	0	0	0	0	1001.7	6.909453836	90.49	0	2.4	1.001	7.8	2.5	4.3	1.72	208	5.2	0.88	5.15	1.276	2.896	2528	139.55	1	2	0	1	31.2	0	1	0	0	0	1	0	0	2
1	78	1	3	0	2	26.54	0	1	0	0	0	0	0	768.2	6.644050116	80.47	0	2.45	1.356	7.5	2.1	4.6	2.19047619	255	5.7	2.35	5.66	1.276	2.896	1299	31.3	1	0	1	0	57.2	0	1	0	1	1	1	1	0	19.5
0	71	1	3	0	2	30.68	0	1	0	0	0	0	0	984.9	6.892540113	88.97	0	2.4	1.227	10	1.9	7.2	3.789473684	262	5.2	1.09	4.94	1.513	3.155	3203	114.42	0	2	0	1	0	1	0	0	1	1	1	1	0	6.5
0	76	1	2	2	1	28.38	1	1	0	0	0	0	0	907.4	6.810583367	96.36	0	2.425	1.259	6.6	2	4	2	183	6.7	1.45	5.74	2.156	3.31	2178	78.49	0	0	0	0	0	0	1	1	1	1	1	0	1	21.4
1	69	1	1	2	0	34.58	1	1	0	0	0	0	0	741.7	6.608944849	89.54	0	2.225	1.259	7.8	2.4	4.7	1.958333333	291	6.5	1.09	3.05	1.129	1.448	1544	60.56	0	1	0	1	0	0	1	0	0	0	1	1	1	16.3
1	48	0	2	2	0	31.68	0	0	0	0	0	0	0	1181.7	7.074709359	94.56	0	2.275	1.098	7.6	2.4	4.5	1.875	322	5.6	1.47	5.69	1.276	2.896	877	23.36	0	0	0	0	0	0	0	0	0	0	0	0	0	8.9
0	76	1	3	0	1	25.91	1	1	0	0	0	0	0	757.9	6.630551451	85.05	0	2.35	1.066	5	2.2	2.2	1	165	7.6	1.68	5.15	1.276	2.896	1985	89.28	0	0	0	0	0	0	0	0	0	0	0	0	1	10.2
1	73	1	4	1	1	30.83	0	1	0	0	0	0	0	908	6.811244379	59.51	1	2.3	1.162	7.8	3.3	3.5	1.060606061	324	6.1	1.11	5.04	1.276	2.896	1077	59.08	0	2	0	1	0	1	0	0	1	1	1	1	0	11.4
1	62	1	5	2	2	24.72	0	1	0	0	0	0	0	887.9	6.788859124	90.04	0	2.35	1.292	4.2	1.7	2	1.176470588	204	5.4	1.42	4.63	1.095	2.715	833	36.13	1	0	0	0	0.1	0	1	0	0	0	1	1	0	2.6
0	47	0	3	0	2	28.66	0	0	0	0	0	0	0	693.5	6.54175124	112.38	0	2.35	1.324	8.8	2.2	5.7	2.590909091	299	5.2	1.09	4.97	1.197	3.336	1830	91.3	0	0	0	0	0	0	0	0	0	0	0	0	0	9.2
0	73	1	3	0	2	27.86	1	1	0	0	0	0	0	970.4	6.877708358	64.12	0	2.325	1.485	8.6	3.4	4	1.176470588	236	6.5	0.83	4.22	1.276	2.896	1618	80.35	0	0	1	0	0	0	0	0	0	0	0	1	1	38.1
1	42	0	3	0	2	26.14	0	0	1	0	0	0	0	815.9	6.704291798	118.22	0	2.3	1.066	7.1	2.7	3.7	1.37037037	289	5.4	0.88	3.52	2.281	1.603	1167	45.97	0	2	0	1	0	0	0	0	0	0	0	1	0	0.7
0	57	0	2	2	0	29.52	0	1	0	0	0	0	0	934.3	6.839797586	83.18	0	2.325	1.421	9.4	2	6.4	3.2	260	5	1.16	4.73	1.276	2.896	1039	38.53	0	0	0	0	0	0	0	0	1	0	0	0	0	7.4
0	65	1	3	0	1	33.64	1	1	0	0	0	0	0	1101.9	7.004791241	83.66	0	2.475	1.13	9.8	2.5	5.4	2.16	282	7.6	0.85	4.73	1.276	2.896	2505	64.51	0	2	0	1	0	1	0	0	0	0	1	0	1	101
1	42	0	3	0	1	22.23	0	0	0	0	0	0	0	1341.6	7.201618211	98.63	0	2.3	1.066	4.3	0.9	2.9	3.222222222	255	5	1.06	5.53	1.276	2.896	1813	79.06	0	0	0	0	0	0	0	0	0	0	0	0	0	41.7
1	72	1	3	0	1	22.12	0	1	0	0	0	0	0	996.5	6.90424914	76.19	0	2.275	1.098	5.1	1.3	3.3	2.538461538	281	4.8	1.24	4.09	1.558	2.121	1955	98.71	0	2	1	1	0	0	0	1	0	1	1	1	0	5.7
0	66	1	3	0	2	31.29	0	0	0	0	0	0	0	1824.9	7.50928047	79.04	0	2.55	1.388	16.3	4.4	9.8	2.227272727	256	5.6	0.93	5.51	1.276	2.896	2426	147.7	0	1	0	1	0	0	0	0	0	0	0	0	0	4.2
1	73	1	4	1	0	25.67	0	1	0	0	0	0	0	970.7	6.878017461	100.85	0	2.475	1.388	5.7	2.1	2.9	1.380952381	215	6.6	1.24	6.8	2.868	4.241	2538	95.18	0	0	0	0	0	0	0	0	0	0	0	0	0	3.6
1	44	0	2	2	1	28.65	1	1	1	1	1	1	0	1868.1	7.532677151	114.44	0	2.3	1.13	7.6	2.7	4.2	1.555555556	254	10.9	1.14	5.9	1.276	2.896	1551	51.96	0	2	0	1	0	0	0	0	0	0	0	1	1	3.6
1	66	1	3	0	0	28.71	0	1	0	0	0	0	0	608.4	6.41083256	74.81	0	2.3	1.324	5.8	1.8	3	1.666666667	405	5.8	1.86	6.28	1.276	2.896	1820	83.38	1	2	0	1	37.8	0	1	0	0	0	1	0	0	1.4
0	65	1	4	1	2	33.25	0	1	1	0	0	0	0	700.6	6.551937111	103.25	0	2.45	1.55	8.1	1.8	5.4	3	204	5.9	1.89	7.4	1.276	2.896	1643	57.29	1	2	1	1	14	1	0	0	1	0	1	0	0	5.2
0	73	1	4	1	2	25.77	1	0	0	0	0	0	1	752.7	6.623666742	66.91	0	2.375	1.356	8.1	2.6	4.4	1.692307692	172	8.1	1.24	4.34	1.298	2.508	2207	124.2	0	0	0	0	0	1	1	0	1	0	1	1	1	101
1	43	0	3	0	2	27.79	0	0	0	0	0	0	0	734.1	6.598645259	76.5	0	2.25	1.13	6.1	1.5	3.9	2.6	328	5.2	1.58	5.2	1.152	3.103	2033	77.45	0	2	1	1	0	0	0	0	0	0	0	0	0	1.3
1	62	1	3	0	2	29.58	0	1	0	0	0	0	0	663.4	6.497378127	96.95	0	2.375	1.421	6.4	2.8	3	1.071428571	322	5.4	1.47	6.41	2.958	3.595	1681	57.99	1	2	0	1	0.4	1	0	0	1	0	1	0	0	6.1
1	59	0	4	1	2	46.28	0	1	0	0	0	0	0	731	6.59441346	85.51	0	2.25	1.227	5.4	2.4	2.3	0.958333333	292	5.2	1.37	5.92	1.276	2.896	1759	35.39	0	1	0	1	0	0	1	0	1	1	1	0	0	83.4
1	43	0	3	0	2	35.22	1	1	0	0	0	0	0	974.3	6.881719264	106.46	0	2.35	1.421	9.1	3.2	5	1.5625	270	8.6	0.83	4.42	1.852	2.741	3482	178.53	0	2	0	1	0	1	0	0	0	0	1	0	1	5.9
1	42	0	3	0	2	29.44	0	0	0	0	0	0	0	1116.2	7.017685338	110.99	0	2.3	1.356	6.6	2.4	3.3	1.375	282	5.2	1.55	4.78	1.276	2.896	1795	72.11	0	0	0	0	0	0	0	0	0	0	0	0	0	39.3
1	45	0	2	2	0	26.24	0	0	0	0	0	0	0	905.7	6.808708125	105.47	0	2.35	1.098	4.3	1.5	2.2	1.466666667	330	4.1	1.58	5.4	0.779	3.465	1476	40.73	1	1	0	1	15.5	0	0	0	0	0	0	0	0	5.3
1	67	1	4	1	2	28.8	0	1	0	0	0	0	0	741.4	6.608540291	96.95	0	2.3	1.195	7.6	1.6	5.6	3.5	260	5.6	1.16	4.73	2.597	2.379	1263	49	0	2	0	1	0	0	0	0	1	0	0	0	0	9.3
0	57	0	4	1	2	33.31	1	1	0	0	0	0	1	1104.5	7.007148023	75.61	0	2.325	1.162	7.7	3.1	4.1	1.322580645	124	8.1	0.8	5.28	2.032	3.543	1313	21.37	0	2	0	1	0	1	0	1	1	1	1	0	1	89.5
1	66	1	3	0	2	18.11	0	0	0	0	0	0	0	440.1	6.087001974	77.07	0	2.3	1.453	3.8	1.1	2.3	2.090909091	264	5.4	1.78	4.97	0.96	2.741	1146	28.22	0	0	1	0	0	0	0	0	0	1	0	0	0	4.6
0	54	0	4	1	0	27.46	0	1	0	0	0	0	0	805.4	6.691339048	108.62	0	2.475	1.098	3.7	1.5	1.7	1.133333333	292	5.7	1.76	5.09	0.847	2.948	1314	56.67	1	0	1	0	1.8	1	0	0	1	0	1	1	0	250
1	54	0	1	2	1	30.84	0	0	0	0	0	0	0	712.4	6.568639551	93.67	0	2.275	1.259	5.9	2.8	2.3	0.821428571	260	5.3	1.14	5.9	1.276	2.896	1465	45.05	0	2	0	1	0	0	0	0	0	0	0	0	0	3
0	66	1	3	0	2	36.39	0	0	0	0	0	0	0	834.6	6.726952568	86.36	0	2.3	0.936	4.6	1	2.9	2.9	160	5.3	1.42	4.19	1.468	2.095	2360	98.53	0	2	1	1	0	0	0	0	0	0	0	0	0	7.1
0	67	1	3	0	0	24.29	1	1	0	0	0	0	1	593.8	6.386542562	41.41	1	2.4	1.162	4.9	1.5	2.7	1.8	200	7.8	1.22	3.7	2.021	1.552	1318	53.64	0	2	0	1	0	1	0	1	1	0	1	1	1	25.6
0	63	1	4	1	0	34.28	1	1	0	0	0	0	0	713.5	6.570182437	60.33	0	2.375	0.969	10	3.1	5.7	1.838709677	206	7.2	0.49	3.23	1.276	2.896	2956	119.39	0	2	0	1	0	0	1	0	1	0	1	0	1	11.1
1	78	1	5	2	2	28.1	0	1	0	0	0	0	0	871	6.769641977	68.76	0	2.25	1.13	5.4	2	2.8	1.4	223	6.2	1.89	5.56	2.156	2.689	2102	65.38	0	0	0	0	0	0	0	0	0	0	0	1	0	18
1	62	1	3	0	2	30.94	0	0	0	1	1	1	0	1077.9	6.982769983	90.04	0	2.425	1.098	6	2.2	3	1.363636364	275	5.1	1.32	7.06	1.75	4.939	1941	122.09	0	0	1	0	0	0	0	0	0	0	0	0	0	2.1
0	70	1	3	0	2	38.24	0	1	0	0	0	0	0	1604.7	7.380692102	87.86	0	2.175	1.001	5.4	1.4	3.6	2.571428571	93	5.3	0.85	2.77	1.129	1.396	2337	68.64	0	0	1	0	0	1	0	0	0	1	1	1	0	20.5
0	62	1	4	1	0	28.28	0	1	1	0	0	0	0	547.8	6.305910257	63.45	0	2.475	1.195	4.1	0.8	2.6	3.25	201	5.5	1.58	5.09	1.095	3.026	1152	39.7	0	0	0	0	0	0	0	0	1	1	0	1	0	19.3
1	44	0	3	0	1	27.11	0	0	0	0	0	0	0	1042.6	6.949472872	108.32	0	2.45	1.292	11.8	2.6	8.5	3.269230769	323	5.2	1.11	7.81	1.276	2.896	2116	60.62	0	1	0	1	0	0	0	0	0	0	0	0	0	1
0	53	0	2	2	1	30.53	0	0	0	0	0	0	0	1117.3	7.01867034	73.8	0	2.225	0.969	5.3	1.6	2.7	1.6875	269	5.6	0.8	6.18	2.19	4.37	2268	106.96	0	0	1	0	0	0	0	0	0	0	0	1	0	5.9
1	52	0	3	0	2	32.42	0	0	0	0	0	0	0	620.2	6.430042007	96.59	0	2.375	1.453	10.1	3.6	5.8	1.611111111	331	5.1	1.19	5.53	1.276	2.896	1486	69.2	0	0	1	0	0	0	0	0	0	0	0	0	0	15.4
1	62	1	3	0	2	27.02	0	0	0	0	0	0	0	1054.3	6.960632319	85.7	0	2.275	1.13	5.1	1.7	2.8	1.647058824	219	5.4	0.96	7.11	1.276	2.896	2122	95.74	0	0	0	0	0	0	0	0	0	0	0	1	0	25.4
0	75	1	3	0	2	31.73	0	1	0	0	0	0	0	294.1	5.683919846	80.02	0	2.525	1.324	8.2	1.3	6	4.615384615	170	5.5	1.14	7.37	1.276	2.896	2494	84.53	1	2	0	1	48.4	1	0	0	0	0	1	1	0	4.1
1	53	0	5	2	0	22.35	0	0	0	0	0	0	0	710.1	6.565405805	103.28	0	2.225	0.969	6.6	2.1	3.8	1.80952381	303	4.9	1.14	5.61	2.01	3.543	2125	87.85	0	0	1	0	0	0	0	0	0	0	0	0	0	1.4
1	55	0	3	0	1	21.91	0	0	0	0	0	0	0	757.2	6.629627419	94.58	0	2.45	1.55	4.9	1.9	2.3	1.210526316	266	5.6	1.42	6.52	4.29	3.129	1936	97.95	0	1	1	1	0	0	0	0	0	1	0	0	0	8.6
0	49	0	4	1	0	26.51	1	1	0	0	0	0	0	932.7	6.838083606	112.5	0	2.475	1.098	5.1	1.8	2.9	1.611111111	261	15.2	2.2	5.2	1.276	2.896	2472	66.09	1	1	0	1	57.8	1	0	0	1	0	1	0	1	2.4
0	77	1	1	2	0	26.31	0	1	0	0	0	0	0	299.2	5.701112246	26.13	1	2.2	1.292	8.9	3.1	3.8	1.225806452	257	5.6	0.75	4.53	1.276	2.896	966	25.02	0	2	0	1	0	0	0	0	0	0	0	0	0	7.3
0	67	1	3	0	2	35.26	0	1	0	0	0	0	0	789.4	6.671273163	91.5	0	2.325	1.292	7.5	2.2	4.3	1.954545455	260	6.5	1.06	4.06	1.276	2.896	2227	95.02	1	2	0	1	40.3	0	1	0	0	0	1	1	0	11.7
0	76	1	1	2	0	28.95	0	0	0	0	0	0	0	658.2	6.489508837	90.61	0	2.375	0.969	7.9	1.8	5.2	2.888888889	198	5.9	1.42	4.91	1.276	2.896	1255	48.35	0	1	0	1	0	0	0	1	0	0	1	0	0	288
1	45	0	3	0	2	29.3	0	1	0	0	0	0	0	857.4	6.753904554	115.76	0	2.325	1.195	11.8	3.6	7.2	2	302	5.3	1.06	4.24	1.276	2.896	1721	96.13	0	1	0	1	0	1	0	0	1	0	1	0	0	25.9
1	49	0	3	0	0	19.6	1	0	0	0	0	0	0	1130.9	7.030769055	98.65	0	2.225	1.388	5.9	1	4.2	4.2	291	6.2	1.55	2.77	0.248	1.112	1161	56.97	0	1	0	1	0	0	0	0	0	0	0	0	1	5
1	67	1	1	2	0	26.72	1	1	0	0	0	0	0	1237.4	7.120767683	51.51	1	2.45	1.195	8.5	1.6	6.5	4.0625	323	12.3	1.6	4.29	1.197	2.146	942	32.34	0	0	0	0	0	1	0	0	0	0	1	0	1	797
1	71	1	3	0	2	21.94	0	1	0	0	0	0	0	977.4	6.884895985	76.73	0	2.35	1.485	4.7	1.4	2.5	1.785714286	219	5.6	1.53	4.84	1.524	2.612	1817	62.98	0	0	0	0	0	1	0	1	1	1	1	1	0	5.6
1	68	1	1	2	0	34.77	0	1	0	1	1	0	0	994.6	6.902340646	82.16	0	2.45	1.162	7.9	2.1	5.2	2.476190476	247	6	0.96	3.85	1.276	2.896	2386	55.89	0	0	0	0	0	0	1	0	1	0	1	1	0	0.5
1	55	0	4	1	0	34.36	1	1	0	0	0	0	0	1433.3	7.267734757	113.88	0	2.3	1.195	6	2.2	3	1.363636364	338	7.2	1.99	5.72	0.869	3.336	1720	92.63	0	0	0	0	0	1	0	0	0	0	1	0	0	9.4
0	68	1	5	2	2	24.54	0	1	0	1	0	1	0	543.9	6.298765406	75.17	0	2.2	1.324	6.1	2.3	2.4	1.043478261	234	6	1.14	5.12	1.942	3.103	1647	11.78	0	2	0	1	0	1	0	0	0	1	1	0	0	2.7
0	45	0	3	0	1	28.69	0	1	0	0	0	0	0	962.7	6.869741837	106.26	0	2.35	1.001	8.6	3.5	4.3	1.228571429	265	5.7	1.14	4.6	1.445	2.793	2786	73.16	0	0	1	0	0	1	0	0	0	0	1	0	0	0.3
0	46	0	4	1	2	24.36	0	1	1	1	0	0	0	520.2	6.254213353	114.9	0	2.5	1.55	11.1	1.5	8.7	5.8	206	5.5	1.63	4.06	1.885	1.577	3069	72.81	1	1	0	1	67.6	1	0	0	0	1	1	0	0	1638
0	57	0	4	1	0	25.23	0	1	0	0	0	0	0	985.5	6.893149127	84.76	0	2.4	1.162	9.4	2.5	5.8	2.32	178	5.5	1.94	4.86	1.276	2.896	3021	150.58	1	1	0	1	37.4	0	1	0	0	0	1	0	0	7.5
1	43	0	5	2	1	37.91	0	0	0	0	0	0	0	592.8	6.384857074	74.54	0	2.325	1.421	11.8	3	7.6	2.533333333	290	5.6	1.6	5.2	0.994	3.129	689	24.42	1	1	0	1	28.1	0	0	0	0	0	0	0	0	17.6
0	47	0	3	0	1	30.04	0	1	0	0	0	0	1	1000.1	6.907855274	98.69	0	2.275	1.13	7.1	1.3	4.9	3.769230769	184	5.7	1.06	5.64	1.276	2.896	2603	85.35	0	0	0	0	0	0	0	0	1	0	0	0	0	6.7
1	77	1	3	0	2	31.87	0	0	0	0	0	0	0	776.9	6.655311642	54.47	1	2.4	1.259	7	1	5.1	5.1	375	5.3	1.4	6.36	1.411	4.319	3810	112.94	0	0	0	0	0	0	0	0	0	0	0	0	0	26.9
1	58	0	2	2	1	28.21	0	1	0	0	0	0	0	1241.3	7.123914497	76.86	0	2.05	1.421	4.1	1.6	1.5	0.9375	306	5.9	1.01	6.93	1.998	5.017	1450	42.81	0	0	0	0	0	0	1	0	1	0	1	0	0	2.5
1	77	1	3	0	2	29.49	0	1	0	0	0	0	0	401	5.993961427	60.25	0	2.375	1.162	8.1	1.9	5.4	2.842105263	299	5.4	2.28	5.69	1.276	2.896	1383	32.18	0	0	0	0	0	0	0	0	0	1	0	0	0	4.9
1	60	1	4	1	1	33.4	1	1	0	1	1	0	0	788.3	6.669878728	83.74	0	2.375	1.195	8.4	4.7	2.7	0.574468085	319	6.4	1.97	5.87	1.276	2.896	1405	54.54	0	0	0	0	0	0	0	1	1	0	1	1	0	18.3
0	48	0	3	0	1	20.81	0	1	0	0	0	0	0	888.1	6.789084349	104.57	0	2.5	1.55	9.1	1.4	6.7	4.785714286	323	5.3	1.42	4.86	1.016	2.974	4990	193.84	1	1	0	1	70.2	0	1	0	0	0	1	0	0	9.9
1	53	0	4	1	2	28.89	0	0	0	0	0	0	0	965.9	6.873060309	110.57	0	2.425	1.711	7.3	2.5	4.1	1.64	219	5.8	0.72	3.47	1.276	2.896	3336	129.12	0	0	1	0	0	0	0	0	0	0	0	1	0	29.4
1	40	0	3	0	0	20.44	0	0	0	0	0	0	0	1116.5	7.017954071	92.52	0	2.325	1.033	8.6	2.5	5.4	2.16	259	5.5	1.27	4.58	0.948	2.87	534	20.66	0	1	0	1	0	0	0	0	0	0	0	0	0	1.7
1	69	1	4	1	1	37.82	1	1	0	0	0	0	0	1461.6	7.287287005	43.47	1	2.425	1.162	6.1	2.1	3.1	1.476190476	290	6	1.14	6.67	1.276	2.896	769	31.72	0	2	0	1	0	0	0	1	1	0	1	0	1	108.5
0	67	1	3	0	1	42.07	0	1	0	1	0	1	0	549.9	6.309736444	29.56	1	2.3	1.066	7.1	2.2	4.1	1.863636364	196	6.2	1.03	5.3	3.24	2.793	2030	59.99	0	2	0	1	0	1	0	0	0	1	1	1	0	1527
0	52	0	3	0	1	23.43	0	0	0	0	0	0	0	1227	7.112327445	92.84	0	2.325	1.162	12.5	4	7.3	1.825	285	5.8	0.88	4.58	1.276	2.896	3842	132.87	0	1	0	1	0	0	0	0	0	0	0	0	0	8.4
1	75	1	3	0	0	41.91	0	1	0	0	0	0	0	995.6	6.90334557	85.03	0	2.4	1.162	2.3	0.8	1.3	1.625	170	5.8	1.91	4.6	1.603	1.965	994	36.25	0	2	0	1	0	1	0	0	1	0	1	0	0	2
1	55	0	3	0	1	37.71	0	0	0	0	0	0	0	671	6.508769137	71.25	0	2.35	1.55	13.1	3.2	9.2	2.875	322	6.1	1.01	4.99	1.276	2.896	2705	100.6	0	2	0	1	0	0	0	0	0	0	0	1	0	12.3
1	58	0	3	0	0	30.74	1	1	0	0	0	0	0	991.7	6.899420642	95.81	0	2.425	1.356	10.7	4.2	5.5	1.30952381	333	6.3	1.06	4.55	1.276	2.896	2194	114.24	0	2	0	1	0	0	1	1	1	0	1	1	1	26.2
1	74	1	3	0	2	22.33	0	0	0	0	0	0	0	905.6	6.808597707	48.51	1	2.4	1.518	6.9	2.3	3.6	1.565217391	257	5.2	1.89	4.78	1.276	2.896	1220	53.45	0	0	0	0	0	1	0	0	0	0	1	0	0	10.3
0	42	0	3	0	1	22.65	0	0	0	0	0	0	0	791.9	6.674435121	105.95	0	2.225	1.098	4.8	1.8	2.4	1.333333333	216	5.6	0.96	4.58	1.547	2.922	1946	46.49	0	1	0	1	0	0	0	0	0	0	0	0	0	5.7
1	51	0	5	2	1	40.67	0	1	0	0	0	0	0	871.2	6.769871572	94.1	0	2.375	1.195	7.6	2.5	4.4	1.76	303	6.6	1.16	6.39	2.032	4.293	747	19.2	0	0	0	0	0	1	0	0	0	0	1	0	0	14
0	62	1	1	2	2	37.51	1	1	0	0	0	0	0	820.4	6.709792026	99.98	0	2.2	1.033	6.5	2.4	3.4	1.416666667	217	9.9	0.88	6.9	8.705	2.896	1737	70.15	0	0	0	0	0	0	0	0	0	0	0	0	1	3020
0	74	1	3	0	2	31.26	0	1	0	0	0	0	0	724.5	6.585481762	72.07	0	2.4	1.485	9.6	2.6	5.5	2.115384615	322	5.6	0.93	3.1	1.276	2.896	3017	138.9	1	0	1	0	13.9	1	0	0	0	0	1	1	0	7
0	69	1	2	2	0	32.37	1	1	0	0	0	0	1	487.4	6.189085141	84.56	0	2.25	1.227	6.3	1.5	4.2	2.8	263	6.8	0.78	4.14	2.597	2.172	1555	32.13	0	2	0	1	0	1	0	1	0	1	1	0	1	79.7
1	73	1	5	2	1	23.88	0	1	0	0	0	0	0	951	6.857514063	43.62	1	2.375	0.969	5.1	1.5	3.2	2.133333333	269	5.7	1.89	3.75	1.005	1.396	2081	68.7	0	0	0	0	0	0	0	0	1	1	0	1	0	21.2
1	41	0	4	1	2	36.2	0	1	0	0	0	0	0	1077.4	6.98230601	130.22	0	2.225	1.001	5.2	1.4	3.2	2.285714286	218	5.3	1.94	5.43	0.677	3.181	1197	44.34	0	0	0	0	0	1	0	1	0	0	1	0	0	12.2
1	53	0	1	2	0	25.95	0	0	0	0	0	0	0	524.9	6.263207768	115.61	0	2.425	1.259	6.6	1.9	4.2	2.210526316	294	5.5	2.22	6.9	1.276	2.896	1736	44.84	0	1	0	1	0	0	0	0	0	0	0	0	0	7.4
1	74	1	3	0	1	32.57	0	1	0	0	0	0	0	586.2	6.373661028	43.74	1	2.5	1.227	6.8	2.1	3.9	1.857142857	240	5.5	1.27	5.22	2.314	2.896	1263	53.45	0	0	0	0	0	0	0	1	1	1	1	1	0	17.6
1	61	1	1	2	0	32.15	0	1	0	0	0	0	0	457.9	6.12665082	77.48	0	2.325	1.162	7.1	2.6	3.8	1.461538462	374	5.6	1.4	4.78	1.061	2.896	2149	84.23	0	0	0	0	0	1	0	1	1	0	1	0	0	7.5
0	67	1	3	0	2	27.29	1	0	0	0	0	0	0	427.8	6.058655797	78.48	0	2.4	1.259	9.7	2.2	6.6	3	204	6.9	1.99	4.09	1.276	2.896	1922	71.92	1	0	1	0	15.1	1	0	0	0	0	1	1	1	16.3
0	64	1	1	2	0	34.74	0	1	0	0	0	0	0	797.3	6.68123102	69.05	0	2.3	1.001	10.3	3	5.9	1.966666667	324	5.2	0.83	5.2	2.484	3.233	2081	59.21	0	2	0	1	0	1	0	1	1	1	1	0	0	122.2
0	74	1	3	0	0	30.49	0	1	0	1	0	1	0	925.1	6.82990184	87.11	0	2.55	0.84	5.7	1.2	3.4	2.833333333	250	5.7	0.75	3.88	1.818	2.302	1588	58.77	0	2	0	1	0	0	1	0	0	0	1	1	0	8.2
0	65	1	3	0	0	25.56	0	1	0	1	0	1	0	811	6.698268054	82.61	0	2.425	0.969	7.1	1.2	5.2	4.333333333	194	7.2	1.16	4.53	1.276	2.896	1089	31	0	2	0	1	0	1	0	0	0	1	1	1	0	37.5
0	65	1	4	1	0	32.08	0	1	0	0	0	0	0	343.4	5.838895948	50.35	1	2.55	1.001	7.4	2.9	3.9	1.344827586	219	5.7	1.24	7.14	1.276	2.896	1903	80.46	0	2	0	1	0	0	0	0	0	1	0	0	0	66.3
1	50	0	3	0	2	24.02	0	0	0	0	0	0	0	650.4	6.477587558	97.96	0	2.275	1.195	7.1	1.6	4.7	2.9375	228	4.8	1.4	4.6	0.61	2.922	2175	72.16	0	0	1	0	0	0	0	0	0	0	0	0	0	18.3
0	64	1	4	1	2	31.71	0	1	0	0	0	0	0	962.3	6.869326252	65.44	0	2.45	1.227	7.3	2.9	3.5	1.206896552	186	6.7	1.27	4.91	1.276	2.896	1678	63.28	0	0	1	0	0	0	1	0	1	0	1	0	0	12.5
0	61	1	3	0	2	27.53	0	0	0	0	0	0	0	1056.8	6.963000753	89.45	0	2.35	0.969	5.6	1.8	3.3	1.833333333	263	5.4	1.68	5.12	1.276	2.896	2286	68.59	1	2	1	1	4.7	0	0	0	0	0	0	1	0	7
0	69	1	3	0	0	41.57	1	1	0	0	0	0	0	340.2	5.82953368	42.67	1	2.3	0.904	9.7	2.9	5.7	1.965517241	259	7.2	0.67	4.32	1.276	2.896	1003	28.22	1	2	0	1	34.3	0	1	0	0	1	1	0	1	14.3
1	64	1	2	2	0	39.68	1	1	0	1	1	1	1	531.5	6.275703198	46.93	1	2.375	1.324	4.4	0.4	3.4	8.5	229	7.3	1.11	4.76	1.694	2.87	1818	77.85	0	0	0	0	0	0	1	0	0	0	1	0	1	1012
0	55	0	3	0	1	29.17	0	1	0	0	0	0	0	1695.4	7.43567398	98.09	0	2.35	1.13	9	2.8	5.5	1.964285714	282	6	0.85	6.8	3.647	4.267	3647	150.5	0	1	0	1	0	0	1	0	1	0	1	0	0	55.8
1	60	1	3	0	0	31.01	1	1	0	0	0	0	0	594.7	6.388057077	98.32	0	2.45	1.421	9	3.2	4.8	1.5	263	6.7	0.96	4.37	1.276	2.896	852	34.89	1	0	0	0	0.1	0	1	0	1	1	1	1	1	3.5
0	73	1	3	0	2	33.7	0	1	0	1	0	1	0	567.4	6.341064522	68.5	0	2.25	1.066	8.4	1.1	6.3	5.727272727	294	5.3	1.24	3.57	0.768	1.965	1650	83.49	0	2	0	1	0	0	1	0	0	1	1	1	0	26.3
0	75	1	3	0	1	22.21	0	0	0	0	0	0	0	1938.3	7.569566579	76.05	0	2.275	1.13	4.4	1.5	2.4	1.6	129	5.4	1.5	4.86	1.276	2.896	2402	83.68	0	0	0	0	0	0	0	0	0	0	0	0	0	2
0	70	1	3	0	1	26.23	0	0	0	1	0	1	0	1178.9	7.072337079	68.41	0	2.35	1.066	7.1	1.6	4.8	3	194	5.6	1.27	4.14	0.903	2.457	1267	58.51	0	2	1	1	0	1	0	0	0	1	1	1	0	9.1
0	75	1	3	0	0	25.03	0	1	0	0	0	0	1	684.2	6.528250273	73.3	0	2.4	1.453	8.7	2	5.3	2.65	412	5.9	0.88	4.4	1.773	2.715	1724	90.29	0	1	0	1	0	0	0	0	0	1	0	0	0	14.5
1	59	0	3	0	1	33.35	0	0	0	0	0	0	0	913.2	6.816954915	68.37	0	2.325	1.066	6.6	2.2	3.7	1.681818182	219	5.7	1.16	4.94	1.276	2.896	1109	42.31	0	2	1	1	0	0	0	0	0	0	0	0	0	8.6
0	78	1	3	0	1	30.79	0	1	0	0	0	0	0	898.2	6.800392761	50.84	1	2.375	0.872	6.6	2.2	3.5	1.590909091	257	5.1	1.22	4.81	1.84	2.741	1083	44.37	0	0	1	0	0	0	0	0	0	1	0	1	0	9.2
0	66	1	3	0	0	21.37	0	0	0	0	0	0	0	738.4	6.604485683	68.08	0	2.3	1.162	6.1	1.1	4	3.636363636	258	5.5	1.22	4.09	1.276	2.896	1421	63.3	0	2	1	1	0	0	0	0	0	0	0	1	0	561.5
0	72	1	3	0	0	30.86	1	1	0	0	0	0	0	884.4	6.784909449	68.98	0	2.425	0.936	9.5	2.3	6.1	2.652173913	233	6.2	1.27	3.59	1.039	1.862	1993	82.21	0	2	0	1	0	1	0	0	1	1	1	1	0	4.1
1	58	0	4	1	2	29.02	1	1	0	0	0	0	0	1077.4	6.98230601	113.18	0	2.45	1.324	5.6	2.1	3	1.428571429	362	7	1.09	6.72	1.276	2.896	2182	117.77	0	2	0	1	0	0	1	0	1	0	1	0	1	44.6
0	56	0	2	2	0	29.76	1	1	0	0	0	0	0	1041.5	6.948417261	97.4	0	2.2	1.227	11.2	4.2	5.8	1.380952381	292	7.2	0.59	4.53	1.276	2.896	783	25.22	0	1	0	1	0	1	0	0	0	0	1	1	1	8.1
1	68	1	3	0	0	36.01	0	1	0	0	0	0	0	1020.8	6.928341913	92.95	0	2.425	1.388	7.8	2.8	4.1	1.464285714	268	5.5	1.5	7.29	1.626	5.043	2100	74.25	0	0	0	0	0	1	0	0	0	0	1	0	0	9.3
1	57	0	3	0	2	24.01	0	1	0	0	0	0	0	896.1	6.798052014	93.26	0	2.325	1.227	6.6	2.4	3.4	1.416666667	291	5.4	2.3	6.72	1.423	3.776	3237	113.04	0	0	1	0	0	0	0	0	0	0	0	0	0	1.7
1	75	1	3	0	1	27.31	0	1	0	0	0	0	0	969.2	6.876470989	44.31	1	2.35	1.324	7.8	2.3	4.8	2.086956522	280	5.5	1.71	5.87	1.276	2.896	1620	52.33	0	0	0	0	0	0	1	0	1	0	1	1	0	8.4
0	79	1	3	0	2	25.95	0	1	0	0	0	0	0	1072.6	6.977840887	75.83	0	2.45	0.936	8.4	2	5.1	2.55	248	5.5	1.14	4.5	0.948	2.922	1696	73.23	0	2	1	1	0	1	0	1	1	0	1	0	0	3.3
1	50	0	1	2	2	31.64	0	0	0	0	0	0	0	552.9	6.315177153	101.83	0	2.4	1.679	6.7	2	3.9	1.95	231	6.7	1.45	4.73	1.276	2.896	1651	55.99	0	2	1	1	0	0	0	0	0	0	0	1	1	5.1
0	45	0	4	1	2	32.79	0	1	0	0	0	0	0	932.8	6.838190816	74.78	0	2.425	1.098	6.9	2.4	3.8	1.583333333	220	5.2	1.53	6.08	1.332	3.931	2176	97.74	1	0	1	0	36.6	0	0	0	1	0	0	0	0	12.2
0	77	1	3	0	1	31.57	0	1	0	1	0	1	1	1003.3	6.911049846	51.67	1	2.425	1.292	7.6	1.5	5	3.333333333	200	5.5	0.98	4.29	1.637	2.56	1686	42.58	0	0	0	0	0	1	0	0	1	0	1	0	0	3
1	55	0	1	2	2	34.29	0	1	0	0	0	0	0	1773.7	7.480823039	107.91	0	2.35	1.324	6.6	1.7	4.1	2.411764706	221	8	1.01	5.74	1.276	2.896	1575	48.13	0	1	0	1	0	0	0	0	0	0	0	0	0	30.4
0	66	1	3	0	2	28.33	0	1	1	0	0	0	0	557.1	6.322744757	81.01	0	2.35	1.033	5.6	1.3	3.7	2.846153846	225	5.7	1.58	4.94	0.655	3.051	2465	78.89	0	0	1	0	0	0	1	0	1	0	1	0	0	5.8
0	55	0	3	0	1	37.14	1	1	0	0	0	0	0	736.5	6.601909236	96.7	0	2.275	1.615	11.8	3.7	6.3	1.702702703	519	12.6	0.75	5.97	3.579	3.595	2399	63.74	0	1	0	1	0	0	0	1	0	1	1	0	1	25.2
1	70	1	3	0	2	27.76	1	1	0	1	0	1	0	1570.9	7.359403983	88.48	0	2.25	1.421	6.5	2.1	3.5	1.666666667	298	6.9	1.19	4.89	1.276	2.896	1544	63.94	0	1	0	1	0	1	0	1	0	0	1	0	1	8.4
0	58	0	2	2	1	35.4	0	1	0	0	0	0	0	620.7	6.430847873	95.13	0	2.2	1.324	11.6	2.5	8.4	3.36	296	5.7	1.03	5.64	1.276	2.896	2939	158.05	0	0	0	0	0	0	0	0	0	1	0	0	0	5.8
1	56	0	3	0	0	17.91	0	0	0	0	0	0	0	967.5	6.874715425	110.01	0	2.3	1.55	7.4	1.6	4.8	3	341	4.3	1.4	5.9	1.039	4.034	1041	59.78	0	1	0	1	0	0	0	0	0	0	0	0	0	4.7
1	61	1	3	0	1	21.61	0	1	0	0	0	0	0	689.8	6.536401701	95.18	0	2.425	1.292	6.2	2	3.7	1.85	234	5.7	1.09	5.9	1.276	2.896	1661	47.28	0	0	1	0	0	1	0	1	0	0	1	0	0	1.2
0	76	1	3	0	2	25.82	0	1	0	0	0	0	0	1398.4	7.243084005	32.46	1	2.325	1.388	7.1	1.9	4.5	2.368421053	185	5.9	1.37	6.9	1.276	2.896	1191	83.89	0	0	1	0	0	0	1	0	0	1	1	0	0	18.4
1	62	1	1	2	0	28.1	0	1	0	0	0	0	0	631.8	6.448572888	93.6	0	2.45	1.356	6.6	1.3	4.6	3.538461538	242	6.4	1.55	4.19	1.716	1.862	1392	62.79	0	0	0	0	0	1	0	0	1	0	1	1	1	4.1
1	73	1	4	1	1	29.36	1	1	0	0	0	0	1	706.4	6.560181649	47.92	1	2.275	1.162	7.1	3.1	3	0.967741935	146	7.1	1.11	3.85	1.061	2.25	732	26.75	0	0	0	0	0	0	1	1	1	0	1	1	1	51.8
0	70	1	4	1	2	34.01	0	1	0	0	0	0	0	896.1	6.798052014	102.06	0	2.5	1.453	10.1	1.8	7.2	4	281	5.8	0.78	6.03	1.276	2.896	1277	48.23	0	2	0	1	0	1	0	1	0	0	1	0	0	85.5
0	46	0	3	0	2	39.93	0	1	0	0	0	0	0	537.4	6.286742696	99.39	0	2.375	1.388	11.5	1.7	8.8	5.176470588	407	5.7	0.85	5.59	1.276	2.896	2538	126.66	0	0	0	0	0	1	0	0	0	0	1	1	0	51.8
1	76	1	3	0	2	32.55	1	1	0	0	0	0	0	517.2	6.248429647	60.67	0	2.4	1.195	7.1	3.1	3.2	1.032258065	296	7.3	1.5	4.09	2.111	1.629	1814	82.96	0	0	1	0	0	0	1	0	0	0	1	0	1	17
1	71	1	4	1	0	35.63	1	0	1	0	0	0	0	1062.8	6.968662214	97.43	0	2.325	1.324	5.6	2.3	2.7	1.173913043	301	8.5	2.02	6.36	0.926	3.931	816	39.28	0	0	0	0	0	0	0	0	0	0	0	0	0	60.9
1	45	0	4	1	1	31.33	1	0	0	0	0	0	0	2110	7.654443226	125.94	0	2.3	1.13	6.3	2.5	3.1	1.24	334	8.6	1.68	5.56	1.027	3.414	1346	44.07	0	0	0	0	0	0	0	0	0	0	0	0	1	25.8
1	75	1	1	2	2	30.29	0	1	0	0	0	0	0	1172.8	7.067149331	70.22	0	2.475	1.001	6	1.8	3.6	2	180	6.1	1.53	5.2	3.218	2.198	1833	40.39	1	0	1	0	1.2	1	0	0	1	0	1	0	0	22.1
0	42	0	2	2	0	37.89	0	0	0	0	0	0	0	1429.6	7.265149964	69.23	0	2.475	1.615	11.3	4.6	6	1.304347826	269	5.7	0.62	5.22	1.276	2.896	2982	102.87	0	1	1	1	0	0	0	0	0	0	0	0	0	19.9
1	70	1	3	0	2	24.06	0	0	0	0	0	0	0	892.5	6.794026514	72.73	0	2.35	1.195	4	1.5	2	1.333333333	166	5.9	1.71	5.33	0.847	3.233	1343	45.61	1	0	1	0	15.1	0	0	0	0	0	0	1	0	5.5
1	65	1	4	1	0	42.52	1	1	0	0	0	0	0	510.6	6.235586505	53.72	1	2.3	1.098	6.2	1.8	3.4	1.888888889	283	7.7	1.29	5.97	3.658	3	1688	41.73	0	2	0	1	0	1	0	0	1	0	1	1	1	29.7
1	59	0	1	2	2	26.89	0	0	0	0	0	0	0	768.7	6.644700776	104.92	0	2.1	0.872	4.3	1.2	2.5	2.083333333	255	5.6	1.32	4.32	1.276	2.896	548	18.08	0	0	1	0	0	0	0	0	0	0	0	0	0	34.6
0	75	1	3	0	1	25.87	0	0	0	0	0	0	0	1330.8	7.193535544	86.5	0	2.375	0.969	8.4	2.8	4.5	1.607142857	248	6.6	1.06	4.63	0.869	3.181	1848	62.5	0	2	1	1	0	0	0	0	0	0	0	0	0	28.4
0	58	0	4	1	0	40.6	1	1	0	0	0	0	0	1461.3	7.287081729	105.61	0	2.325	1.066	8.1	2.8	4.6	1.642857143	145	7.9	1.55	5.87	2.314	3.258	2327	103.03	0	2	0	1	0	1	0	0	1	0	1	1	1	15.6
1	48	0	3	0	1	37.84	0	0	0	0	0	0	0	928.6	6.833678076	105.32	0	2.2	0.936	6.7	2	4	2	340	5.7	1.37	5.72	2.145	3.362	2059	84.12	0	2	0	1	0	0	0	0	0	0	0	0	0	5.2
1	63	1	3	0	1	21.57	0	1	0	0	0	0	0	522.4	6.258433578	4.64	1	2.475	2.163	4.9	1.2	2.7	2.25	224	4.5	2.66	6.18	0.937	3.077	811	33.66	0	1	0	1	0	0	1	0	0	0	1	0	0	873
0	68	1	4	1	0	29.64	0	1	0	1	0	1	0	565.4	6.337533445	101.1	0	2.25	1.227	5.3	2	2.6	1.3	270	5.9	1.27	6.15	1.276	2.896	2599	149.03	1	2	1	1	46.7	0	1	1	0	0	1	0	0	3.1
0	53	0	4	1	2	63.92	0	1	1	0	0	0	0	851	6.746412129	66.42	0	2.25	1.356	6.2	1.6	3.4	2.125	202	7.1	1.32	5.3	1.276	2.896	2584	92.93	0	0	0	0	0	0	0	1	1	1	1	0	0	10
1	68	1	2	2	2	33.52	0	1	0	0	0	0	0	1462.8	7.288107686	73.76	0	2.35	1.421	3.4	1.1	2	1.818181818	222	5.8	1.53	5.04	1.434	2.87	1056	17.45	0	0	0	0	0	0	1	0	1	0	1	1	0	9.4
1	62	1	3	0	2	24.24	0	0	0	0	0	0	0	735.4	6.600414569	91.57	0	2.175	1.195	8.9	2.3	5.4	2.347826087	372	5.4	1.32	5.09	1.276	2.896	1345	47.15	1	0	0	0	28.8	0	0	0	0	0	0	0	0	16
0	49	0	3	0	2	29.26	0	0	0	0	0	0	0	586	6.37331979	86.93	0	2.275	1.388	8.7	3.2	3.7	1.15625	211	5.5	0.96	5.38	1.919	3.543	3528	164.02	0	0	0	0	0	0	0	0	0	0	0	0	0	5.2
0	42	0	3	0	0	28.72	1	1	0	0	0	0	0	861.5	6.758675056	92.42	0	2.475	1.227	9	2.9	5	1.724137931	212	6.3	1.34	4.76	1.276	2.896	2657	113.19	1	0	0	0	33.5	0	1	0	1	1	1	1	0	8.7
0	51	0	3	0	2	26.25	0	0	0	0	0	0	0	1036.6	6.943701406	88.9	0	2.55	1.259	10.4	2.3	7.1	3.086956522	286	5.7	1.24	4.16	1.276	2.896	4268	136.19	0	0	1	0	0	0	0	0	0	1	0	0	0	2.8
0	79	1	3	0	2	24.27	0	1	0	0	0	0	0	577.3	6.358362062	46.64	1	2.35	0.84	9.9	2.5	6.3	2.52	216	5.9	1.01	4.11	1.276	2.896	1608	47.94	0	1	0	1	0	1	0	0	1	1	1	1	0	8.1
0	66	1	3	0	2	33.51	0	1	0	0	0	0	0	463.6	6.139022111	86.36	0	2.25	1.066	6.3	1.8	3.6	2	207	5.5	1.14	3.83	1.084	2.198	3540	123.15	1	2	0	1	98.1	1	0	0	0	0	1	0	0	11.1
1	61	1	3	0	1	36.91	0	1	0	0	0	0	0	922.8	6.827412526	90.67	0	2.425	1.098	6.4	1.3	4.2	3.230769231	228	5.7	0.88	5.82	1.276	2.896	1323	62.93	0	0	0	0	0	1	0	0	0	0	1	0	0	3.5
0	76	1	3	0	1	25.46	0	1	0	0	0	0	1	666.1	6.501439809	71.06	0	2.25	1.001	9	1.8	6	3.333333333	248	5.2	1.53	4.09	1.603	1.836	2356	103.63	0	2	1	1	0	0	0	1	1	0	1	0	0	2.8
0	56	0	1	2	0	27.29	0	0	0	0	0	0	0	835.9	6.728508989	81.78	0	2.375	0.872	8.2	0.9	6.3	7	204	5.4	1.63	5.66	1.185	3.491	4108	153.42	1	0	0	0	9.3	0	0	0	0	0	0	0	0	16.7
1	72	1	1	2	0	30.12	1	1	0	0	0	0	0	898.3	6.800504088	62.4	0	2.275	1.421	9.8	3.3	5.2	1.575757576	302	8.2	0.96	5.4	2.01	3.517	764	26.91	0	0	0	0	0	0	1	1	0	1	1	0	1	22
0	73	1	1	2	0	31.29	1	1	0	0	0	0	0	1207.1	7.095976068	81.15	0	2.375	1.388	7.5	1.8	4.6	2.555555556	253	8.3	0.91	5.87	5.114	2.896	2350	107.64	0	1	0	1	0	1	0	0	0	0	1	1	1	17.5
0	71	1	4	1	1	34.23	0	1	0	0	0	0	0	873.8	6.772851517	75.99	0	2.325	1.098	6.6	1.7	4.2	2.470588235	180	5.7	1.47	4.89	1.276	2.896	2231	112.6	0	2	0	1	0	1	0	0	0	0	1	1	0	46.1
0	46	0	4	1	0	29.06	1	1	0	0	0	0	0	660.6	6.493148513	90.58	0	2.35	0.904	5.7	1.3	3.9	3	252	5.6	1.09	4.68	1.276	2.896	2810	104.75	0	0	0	0	0	1	0	0	1	0	1	1	1	7.7
1	48	0	2	2	2	20.92	0	0	0	0	0	0	0	782.9	6.663004974	99.34	0	2.375	1.066	9.9	3.9	5	1.282051282	266	5.1	1.34	5.79	1.276	2.896	1821	68.24	1	1	0	1	42.1	0	0	0	0	0	0	0	0	1.2
1	66	1	2	2	2	32.13	0	1	0	0	0	0	0	499.4	6.213407378	65.09	0	2.375	1.227	8	2.6	4.5	1.730769231	234	5.8	1.71	5.43	1.276	2.896	983	32.93	0	0	0	0	0	0	1	0	1	0	1	1	0	2.8
1	65	1	1	2	0	23.15	0	1	0	0	0	0	0	1253	7.133295955	94.43	0	2.375	1.324	8.1	3	4.4	1.466666667	157	5.6	1.34	6.1	2.777	3.491	636	20.61	0	0	1	0	0	1	0	0	0	0	1	0	0	6.8
0	51	0	4	1	0	39.97	1	0	0	0	0	0	0	1060.5	6.966495774	101.52	0	2.4	0.904	9	3.2	4.8	1.5	262	6	0.67	4.42	1.276	2.896	2014	109.23	0	1	0	1	0	0	0	0	0	0	0	0	0	4.1
1	75	1	3	0	1	30.01	0	1	0	0	0	0	0	924.3	6.829036694	37.1	1	2.375	0.904	6.3	2	3.3	1.65	269	6	1.14	5.66	1.276	2.896	1310	29.52	1	2	0	1	20.2	0	0	0	1	1	0	1	0	16.1
0	43	0	3	0	2	25.28	0	1	0	0	0	0	0	805.6	6.691587341	89.6	0	2.375	1.066	5.6	1.6	3.2	2	317	5.5	1.6	6.72	1.513	4.422	3357	115.77	0	0	0	0	0	0	0	0	0	0	0	0	0	13.1
0	61	1	4	1	2	23.55	0	1	0	0	0	0	0	673	6.51174533	81.52	0	2.425	1.162	7.3	1.9	4.7	2.473684211	271	6.2	1.34	4.14	0.994	2.327	1549	53.47	0	0	0	0	0	0	0	1	0	0	1	1	0	18.4
0	72	1	3	0	2	24.9	0	0	0	0	0	0	0	575.1	6.354543939	73.09	0	2.35	1.195	4.6	1.3	2.7	2.076923077	224	5.3	1.53	5.38	1.084	3.362	3037	137.86	1	2	0	1	44.4	0	0	0	0	0	0	0	0	14.1
0	72	1	1	2	1	24.53	0	1	0	0	0	0	0	738.8	6.605027248	65.27	0	2.325	1.13	8.6	3.8	3.6	0.947368421	220	7.1	1.22	6.52	1.276	2.896	1974	74.8	1	2	0	1	14	1	0	0	0	0	1	1	0	5.3
0	66	1	3	0	1	29.06	1	0	0	0	0	0	0	653.3	6.482036442	93.57	0	2.25	1.033	6.1	1.6	3.8	2.375	244	5.9	1.16	3.7	1.784	1.707	2501	119.87	0	2	1	1	0	0	0	0	0	0	0	1	1	8.1
0	60	1	4	1	2	27.43	0	1	0	0	0	0	0	609	6.411818268	64.92	0	2.4	0.904	3.7	1.6	1.5	0.9375	139	5.4	1.16	4.97	1.276	2.896	3666	213.48	0	1	0	1	0	0	1	1	0	0	1	0	0	56.8
1	73	1	1	2	0	27.59	0	0	0	0	0	0	0	522.2	6.258050656	83.34	0	2.45	1.162	4.9	1.9	2.4	1.263157895	234	5.4	1.24	4.91	1.276	2.896	1117	34.61	0	0	0	0	0	0	1	0	0	1	1	1	0	8.5
0	68	1	3	0	2	38.18	1	1	1	0	0	0	0	539.6	6.290828124	31.04	1	2.25	1.679	8	2.7	4.1	1.518518519	186	6.3	1.47	3.1	0.565	1.371	1279	66.09	0	2	0	1	0	0	1	1	0	1	1	1	1	156.1
0	75	1	3	0	2	26.64	0	1	0	0	0	0	0	883.9	6.784343934	60	0	2.575	1.13	8.4	2.9	4.8	1.655172414	220	5.5	0.93	5.35	1.276	2.896	1657	33.89	1	0	1	0	0.2	0	0	1	1	0	1	0	0	13.3
1	54	0	3	0	1	40.66	0	0	0	0	0	0	1	639.1	6.460060937	89.22	0	2.225	1.098	6.3	1.7	4	2.352941176	343	5.2	1.03	5.15	1.727	3.31	1987	55.95	0	2	0	1	0	0	0	0	0	0	0	0	0	22.7
0	49	0	2	2	2	29.55	0	0	0	0	0	0	0	1343.9	7.203331114	85.9	0	2.225	1.098	5.9	2.1	3.2	1.523809524	242	5.4	1.16	4.55	1.513	2.689	2547	89.32	1	2	1	1	48.2	0	0	0	0	0	0	0	0	11.2
0	78	1	3	0	0	23.38	1	1	0	0	0	0	1	1128.9	7.028998986	70.07	0	2.3	1.485	8.5	2.2	5.3	2.409090909	369	6.9	1.09	2.95	0.542	1.603	1601	71.68	0	0	0	0	0	0	1	0	0	0	1	1	1	17.9
1	66	1	3	0	2	28.49	0	1	1	1	0	1	0	386.1	5.956096403	74.81	0	2.3	1.13	5.4	1.9	2.9	1.526315789	556	5.5	2.46	5.61	1.276	2.896	601	28.49	0	2	0	1	0	1	0	1	1	0	1	0	0	5.2
1	66	1	4	1	1	29.86	1	1	0	0	0	0	0	707.2	6.561313511	48.5	1	2.325	1.13	6.6	1.9	4	2.105263158	233	9.2	2.02	6.05	0.79	3.672	1893	78.35	0	0	0	0	0	1	0	0	1	0	1	1	1	16.5
1	75	1	3	0	2	26.34	0	1	0	0	0	0	0	396.7	5.983180328	42.59	1	2.325	1.259	5.1	1.6	2.9	1.8125	174	5.2	1.45	5.46	1.276	2.896	1489	43.2	0	2	0	1	0	0	0	1	0	0	1	0	0	24.1
1	63	1	4	1	2	42.03	1	1	0	1	0	1	1	638.8	6.459591416	49.53	1	2.375	1.485	4.9	2.3	1.8	0.782608696	217	6.7	1.76	6.75	1.276	2.896	476	2.72	0	0	0	0	0	0	1	0	0	0	1	0	1	258
0	64	1	4	1	0	29.87	1	1	0	0	0	0	0	560.3	6.328472355	101.25	0	2.35	1.388	6.3	2.7	2.5	0.925925926	264	8.8	1.29	6.8	1.66	4.758	1731	50.67	0	2	0	1	0	0	0	0	0	0	0	0	1	928
1	74	1	3	0	0	30.74	0	0	0	0	0	0	0	596.5	6.391079242	61.53	0	2.3	1.453	8.1	1.9	5.3	2.789473684	372	5.7	1.32	5.79	1.513	3.776	1380	72.56	0	2	0	1	0	0	0	0	0	0	0	0	0	13.5
0	56	0	4	1	2	33.41	1	1	0	0	0	0	0	554	6.317164687	69.22	0	2.4	1.162	6.1	1.5	3.9	2.6	265	7.2	0.96	3.98	1.276	2.896	1261	46.54	0	0	0	0	0	0	1	0	0	0	1	1	1	842
1	61	1	3	0	1	25.05	0	0	0	0	0	0	0	460.1	6.131443857	90.67	0	2.5	1.259	10.7	2.9	6.4	2.206896552	415	5.7	1.47	5.95	1.276	2.896	1953	88.9	0	2	0	1	0	0	0	0	0	0	0	1	0	3.3
0	50	0	3	0	2	48.56	0	0	0	0	0	0	0	716.1	6.573819822	103.11	0	2.25	1.162	9.3	2.9	5.2	1.793103448	310	5.7	1.06	5.4	1.276	2.896	2352	108.48	0	2	1	1	0	0	0	0	0	0	0	0	0	14
1	55	0	3	0	2	24.39	0	0	0	0	0	0	0	547.4	6.305179797	70.32	0	2.45	1.356	7.2	2.2	4	1.818181818	279	5.3	1.78	5.28	1.468	2.819	2149	108.28	1	2	1	1	42.4	0	0	0	0	0	0	0	0	1.7
0	76	1	3	0	2	28.12	0	1	1	1	0	0	0	658.5	6.489964521	52.03	1	2.4	1.033	7.6	1.9	4.7	2.473684211	306	6	1.14	4.73	1.468	2.922	1689	70.99	0	2	1	1	0	1	0	0	1	0	1	1	0	8.4
0	69	1	4	1	0	38.38	1	1	0	0	0	0	1	1085.7	6.989980219	69.5	0	2.275	1.227	10	2.3	6.2	2.695652174	207	6	1.81	4.55	0.847	2.353	1127	48.13	0	2	0	1	0	0	0	1	1	0	1	1	1	16.6
1	79	1	3	0	0	30.96	0	1	0	0	0	0	0	1017.5	6.925103917	68.28	0	2.425	1.162	5.9	1.6	3.8	2.375	217	6.5	1.06	4.47	1.276	2.896	900	24.32	0	0	0	0	0	0	0	1	1	0	1	1	0	3.1
0	74	1	3	0	1	29.22	0	0	0	0	0	0	0	472.6	6.158249365	72.07	0	2.375	1.259	7.1	1.7	4.7	2.764705882	239	5.3	1.45	4.97	1.705	2.741	1492	68.04	0	0	0	0	0	0	0	0	0	0	0	0	0	4
0	48	0	3	0	2	28.12	0	0	0	0	0	0	0	885.9	6.786604077	57.02	1	2.2	1.066	3.8	1.4	2	1.428571429	224	5.3	2.17	5.95	1.321	3.181	2422	93.96	0	0	0	0	0	0	0	0	0	0	0	0	0	1.5
1	71	1	3	0	2	38.58	1	0	0	0	0	0	0	465.5	6.143112097	37.18	1	2.35	1.195	8.1	2.3	5.1	2.217391304	259	5.7	1.42	3.52	1.276	2.896	1391	45.89	0	2	0	1	0	1	0	0	1	0	1	1	1	3.8
0	70	1	2	2	0	29.85	0	0	0	0	0	0	0	864.3	6.761919931	94.51	0	2.325	1.292	5.1	1.6	3	1.875	263	5.4	1.01	5.4	1.276	2.896	1424	34.93	0	2	0	1	0	0	0	0	0	0	0	0	0	4.5
0	60	1	3	0	2	31.72	0	1	0	0	0	0	1	967.2	6.874405299	98.63	0	2.45	1.485	5.3	1.3	3.2	2.461538462	242	5.4	0.88	4.22	1.276	2.896	2601	99.21	0	2	1	1	0	0	0	0	0	1	0	1	0	33.6
1	65	1	1	2	0	23.91	0	1	0	0	0	0	0	899.5	6.801839053	94.93	0	2.35	1.388	12.4	2.1	9.3	4.428571429	406	5	1.32	4.29	1.276	2.896	1192	56.1	0	1	0	1	0	1	0	0	0	0	1	0	0	19.5
1	48	0	2	2	1	23.17	0	0	0	0	0	0	0	868.5	6.766767586	97.7	0	2.55	1.679	5.5	1.7	3.2	1.882352941	258	5.2	0.96	4.55	1.276	2.896	2077	78.34	0	2	0	1	0	0	0	0	0	0	0	0	0	14.2
1	63	1	3	0	1	31.63	0	1	0	0	0	0	0	615.5	6.422434946	76.4	0	2.35	1.292	5.7	2	3	1.5	468	5.9	1.37	3.9	1.964	1.629	732	24.09	0	1	0	1	0	0	0	0	1	1	0	0	0	3.3
0	61	1	4	1	0	29.1	1	1	0	0	0	0	0	588.1	6.376897001	103.41	0	2.4	1.13	5.9	1.6	3.5	2.1875	209	6.4	1.91	5.2	0.903	2.87	2048	50.9	1	1	0	1	14	0	0	0	0	0	0	0	1	10.7
1	61	1	1	2	1	25.71	0	1	0	0	0	0	0	1339.5	7.200051689	56.16	1	2.4	1.195	7.6	2.3	4.5	1.956521739	232	6.1	0.98	4.24	1.276	2.896	2327	72.94	1	0	0	0	37.1	1	0	0	1	0	1	0	1	11.5
1	62	1	3	0	1	27.28	0	0	0	0	0	0	0	719	6.577861358	93.16	0	2.3	1.195	5	0.7	3.8	5.428571429	219	6.1	1.6	4.32	1.242	2.146	2663	82.76	0	0	1	0	0	0	0	0	0	0	0	1	0	14.6
0	62	1	3	0	2	22.67	0	0	0	0	0	0	0	541.9	6.295081483	73.17	0	2.4	1.033	4.3	1.1	2.6	2.363636364	205	5.3	1.34	4.76	1.739	2.612	2991	86.08	0	1	1	1	0	0	0	0	0	0	0	1	0	9.9
0	72	1	4	1	0	24.14	1	1	0	0	0	0	0	799.2	6.683611227	93.26	0	2.4	1.066	7.4	2	4.6	2.3	268	5.9	2.92	6.08	1.276	2.896	1811	51.08	1	0	0	0	74.5	1	0	1	0	0	1	1	0	15.8
0	69	1	4	1	0	26.42	1	1	0	0	0	0	0	1215.8	7.103157575	69.5	0	2.3	1.066	5	1.8	2.5	1.388888889	330	6.3	1.78	4.63	1.389	2.198	616	27.39	0	1	0	1	0	0	1	1	0	0	1	1	1	8.4
0	53	0	1	2	2	27.52	0	1	0	0	0	0	0	1657.9	7.41330702	83.52	0	2.325	1.066	9.8	2.9	5.8	2	199	5.5	1.09	4.89	1.727	3	867	34.77	0	1	0	1	0	1	0	1	1	1	1	0	0	4.5
1	60	1	4	1	1	28.36	0	1	0	0	0	0	0	1397.9	7.242726389	92.67	0	2.25	1.162	7.1	3.1	3.4	1.096774194	288	7.4	1.11	5.09	3.398	2.431	2481	106.91	1	0	0	0	9.1	1	0	1	0	1	1	1	1	61.5
0	45	0	2	2	0	34.76	1	0	0	1	0	1	0	453.1	6.116112852	110.18	0	2.325	1.13	7.3	2.1	4.5	2.142857143	264	8.3	1.29	6.18	2.134	3.905	2296	88.74	0	0	0	0	0	0	0	0	0	0	0	0	1	74.4
1	59	0	2	2	0	24.3	0	1	0	0	0	0	0	592.6	6.384519635	78.58	0	2.175	0.969	7.1	2.7	3.7	1.37037037	207	4.9	1.11	6.26	3.003	3.776	1132	32.86	0	1	0	1	0	0	0	0	0	0	0	1	0	4
1	47	0	3	0	2	26.87	0	0	0	0	0	0	0	851	6.746412129	105.01	0	2.325	1.421	9.9	3.1	5.8	1.870967742	263	5.6	1.37	8.3	2.416	5.819	1656	88.2	0	1	0	1	0	0	0	0	0	0	0	1	0	4.7
1	73	1	3	0	1	30.93	1	1	0	0	0	0	0	971.6	6.878944197	83.34	0	2.375	1.485	6.4	2.6	3.3	1.269230769	298	6.4	1.91	5.43	1.276	2.896	508	27.08	0	0	1	0	0	1	0	0	0	0	1	0	1	0.7
1	61	1	3	0	2	23.23	0	0	0	0	0	0	0	625	6.43775165	77.48	0	2.325	1.292	9.4	3.2	4.8	1.5	318	5.8	1.34	5.02	1.276	2.896	2767	121.16	0	0	0	0	0	0	0	0	0	0	0	0	0	1.6
0	79	1	3	0	1	27.97	0	1	0	0	0	0	0	653.1	6.481730257	78.83	0	2.375	1.227	5.9	1.5	3.6	2.4	198	5.3	1.09	3.83	2.382	1.655	1399	51.39	0	2	0	1	0	1	0	0	0	1	1	1	0	5.9
1	63	1	3	0	2	25.15	0	1	0	0	0	0	0	917.3	6.821434573	66.48	0	2.45	1.227	9	0.6	7.9	13.16666667	299	5.8	2.82	6.21	1.276	2.896	1536	73.55	0	2	0	1	0	0	0	0	0	0	0	1	0	10.3
1	76	1	3	0	2	35.57	0	1	0	0	0	0	0	1000.6	6.908355099	71.84	0	2.375	1.195	6.3	1.6	3.8	2.375	377	4.1	1.91	5.77	0.971	3.414	1319	45.23	0	0	0	0	0	1	0	0	0	1	1	0	0	2.5
0	61	1	1	2	0	23.22	0	1	0	0	0	0	0	1373.5	7.225117506	95.44	0	2.325	0.969	5.9	1.7	3.7	2.176470588	227	5.4	1.6	4.58	0.35	2.819	1708	54.22	0	0	1	0	0	0	0	1	1	0	1	0	0	13.3
0	70	1	3	0	0	24.89	1	1	0	1	0	1	0	483.4	6.180844468	50.54	1	2.4	1.356	5.4	0.9	3.8	4.222222222	172	6.6	1.11	4.16	1.276	2.896	2211	107.48	0	2	0	1	0	1	0	0	0	1	1	1	1	6.4
0	74	1	3	0	1	37.77	0	0	0	0	0	0	0	1128.6	7.028733206	81.64	0	2.35	1.162	8.8	2.7	4.7	1.740740741	240	5.8	1.01	4.14	1.276	2.896	1183	23.63	0	2	1	1	0	0	0	0	1	0	0	0	0	5.8
1	48	0	3	0	1	32.38	0	0	0	0	0	0	0	510.4	6.235194732	93.06	0	2.275	1.195	6.6	1.7	4.5	2.647058824	450	5.2	2.09	7.71	1.276	2.896	1175	67.99	0	0	0	0	0	0	0	0	0	0	0	0	0	8.2
0	50	0	3	0	2	31.89	0	1	0	0	0	0	0	583.6	6.369215817	62.46	0	2.4	1.162	8.1	2	5.3	2.65	272	5.7	0.98	3.54	1.276	2.896	1880	76.76	0	0	0	0	0	1	0	1	0	1	1	1	0	4.4
1	69	1	2	2	0	31.08	0	1	0	0	0	0	0	1052.5	6.958923566	87.18	0	2.35	1.13	5.9	2	3.1	1.55	248	6.5	1.27	4.42	1.276	2.896	755	11.96	0	0	0	0	0	0	0	0	0	0	0	0	0	4.7
0	66	1	3	0	1	34.06	0	1	0	0	0	0	0	1219.2	7.105950185	97.21	0	2.575	0.904	8.1	2.5	4.5	1.8	230	5.6	0.75	5.82	1.276	2.896	2553	76.4	0	1	1	1	0	0	1	1	1	1	1	0	0	70.9
0	78	1	3	0	1	26.14	0	1	0	0	0	0	0	755.5	6.627379782	72.65	0	2.275	0.936	5	1.5	3.1	2.066666667	154	5.7	1.32	5.92	2.326	3.543	1654	62.1	0	0	0	0	0	1	0	0	1	1	1	0	0	4.8
0	59	0	4	1	1	35.16	1	0	0	0	0	0	0	1221.4	7.107753021	104.87	0	2.55	0.904	6	2.2	3.3	1.5	225	5.4	1.29	6.31	1.31	4.422	637	16.52	0	0	0	0	0	1	0	0	0	0	1	0	1	10.9
0	60	1	1	2	0	32.87	0	0	0	0	0	0	0	1203.8	7.093238499	73.38	0	2.35	1.033	6.9	2.2	3.9	1.772727273	240	5.4	1.09	5.61	1.592	3.801	3039	77.43	1	0	0	0	46.6	0	0	0	0	0	0	0	0	1.9
1	51	0	3	0	1	33.06	0	1	0	0	0	0	0	634.9	6.453467506	97.27	0	2.3	1.195	5	1.4	3	2.142857143	296	5.6	1.63	5.87	1.614	3.491	2589	88.35	1	0	0	0	31.8	0	0	0	0	1	0	0	0	1.7
1	52	0	4	1	2	30.97	0	1	0	0	0	0	0	627.8	6.442221644	105.98	0	2.325	1.098	7.8	3.4	3.4	1	295	5.6	1.22	3.8	1.276	2.896	894	32.57	1	2	1	1	9.9	1	0	1	0	0	1	0	0	11.2
1	49	0	2	2	2	31.8	0	1	0	0	0	0	0	636.4	6.455827296	106.22	0	2.225	0.936	5.5	2.4	2.1	0.875	232	5.9	1.06	4.86	1.276	2.896	1265	35.95	0	2	0	1	0	0	0	0	0	0	0	0	0	7.8
1	62	1	1	2	1	36.64	1	1	0	0	0	0	1	521.8	6.257284373	48.07	1	2.35	1.324	11	2.1	8.5	4.047619048	289	7	0.88	3.88	1.276	2.896	464	23.31	0	0	0	0	0	1	0	0	1	0	1	1	1	62.8
0	59	0	1	2	2	22.67	0	1	0	1	0	0	0	990	6.897704943	100.96	0	2.35	0.969	6.1	1.6	3.8	2.375	265	5.3	1.32	5.77	1.152	3.931	1880	89.37	0	1	0	1	0	0	1	0	0	0	1	0	1	15.9
1	70	1	3	0	2	28.87	0	1	0	0	0	0	0	823.4	6.713442109	48.84	1	2.375	1.324	6.9	1.4	4.9	3.5	263	5.2	1.71	6.85	2.1	4.189	2501	84.17	1	1	0	1	84.2	1	0	0	1	0	1	1	0	8.7
1	73	1	3	0	1	22.06	0	0	0	1	0	1	0	558.1	6.324538158	89.74	0	2.275	1.485	5.8	1.9	3.1	1.631578947	210	5.6	1.58	3.62	1.298	1.448	1984	69.94	0	2	0	1	0	0	0	0	0	1	0	1	0	4.6
0	73	1	3	0	0	26.9	0	0	0	0	0	0	0	436.2	6.078100854	88.62	0	2.3	1.292	8.7	2.1	5.6	2.666666667	220	6.9	0.67	5.79	1.276	2.896	2276	100.59	0	0	0	0	0	0	0	0	0	0	0	0	0	9.7
1	71	1	4	1	0	29.79	0	1	1	0	0	0	0	791.6	6.674056214	54.74	1	2.325	1.227	5.4	1.6	3.1	1.9375	280	6.7	2.4	5.82	1.106	2.896	1504	97.68	0	0	0	0	0	0	1	1	0	0	1	1	0	2.9
1	51	0	3	0	2	33.98	0	1	0	1	0	1	0	660.7	6.493299879	79.58	0	2.375	1.033	7.1	2.9	3.7	1.275862069	309	5.4	0.96	5.15	4.098	2.302	779	20.4	0	0	0	0	0	0	1	0	1	1	1	0	0	12.3
0	68	1	3	0	2	31.69	0	1	0	0	0	0	0	632.3	6.449363965	60.54	0	2.225	0.936	6.6	1.7	4.2	2.470588235	195	5.6	1.32	5.17	1.276	2.896	1785	92.58	1	0	0	0	48.3	0	1	0	1	0	1	1	0	18.7
0	66	1	3	0	0	26.72	1	1	1	1	0	1	0	1128.6	7.028733206	28.23	1	2.25	1.292	10.7	1.6	7.5	4.6875	213	11.4	0.65	3.15	2.597	1.319	747	22.69	0	2	0	1	0	1	0	0	1	1	1	1	1	75.6
1	58	0	3	0	2	33.33	0	1	0	0	0	0	0	836.9	6.729704589	92.6	0	2.375	1.227	8.7	2.1	5.9	2.80952381	407	5.7	1.06	5.09	1.276	2.896	1198	41.86	0	0	0	0	0	0	1	0	1	0	1	1	0	0.9
1	58	0	1	2	0	41.17	1	0	0	0	0	0	0	1211	7.099201744	105.66	0	2.3	1.066	5.8	1.8	3.4	1.888888889	206	8.2	1.24	4.01	0.813	2.405	875	31.22	0	0	0	0	0	0	0	0	0	0	0	0	1	3.8
1	52	0	3	0	2	35.5	0	0	0	0	0	0	0	553.9	6.316984165	104.01	0	2.375	1.324	5.7	1.7	3.4	2	203	5	1.14	5.07	1.276	2.896	1618	81.24	0	0	1	0	0	1	0	0	0	0	1	0	0	1.3
1	55	0	4	1	1	28.19	0	0	0	0	0	0	0	1056.1	6.962338157	81.06	0	2.25	1.195	5.6	2.1	3	1.428571429	250	5.5	1.53	6.36	1.276	2.896	2376	88.01	1	1	0	1	14	0	0	0	0	0	0	0	0	4
1	62	1	4	1	0	39.78	0	0	0	0	0	0	0	780.3	6.659678461	103.79	0	2.25	1.518	4.6	2	2	1	236	5.5	2.79	6.72	1.276	2.896	1784	48.41	0	1	0	1	0	0	0	0	0	0	0	0	0	7
0	75	1	3	0	2	28.11	0	0	0	0	0	0	0	644.5	6.468474822	71.56	0	2.45	1.195	8.7	2.6	5.1	1.961538462	249	5.8	1.24	4.5	1.276	2.896	1072	34.13	1	2	1	1	15.6	0	0	0	0	0	0	0	0	4.8
1	61	1	4	1	2	35.18	0	1	0	0	0	0	0	907	6.81014245	46.38	1	2.375	1.518	7.1	2.1	4.4	2.095238095	229	6.2	1.32	5.79	1.276	2.896	1057	35.28	0	1	0	1	0	1	0	0	1	0	1	1	0	2.4
1	49	0	2	2	1	26.13	0	0	0	0	0	0	0	543.7	6.298397624	109.2	0	2.3	1.195	7.8	2.8	4.3	1.535714286	308	5	2.2	6.18	1.276	2.896	1770	56.7	0	2	0	1	0	0	0	0	1	0	0	0	0	3.1
0	54	0	1	2	0	29.06	0	1	0	0	0	0	0	812.7	6.700362038	85.99	0	2.3	0.969	8.1	2.5	4.9	1.96	217	5.9	0.57	4.29	1.276	2.896	2429	82.99	0	1	0	1	0	1	0	1	0	0	1	0	0	20.5
1	54	0	2	2	0	32.75	1	1	0	0	0	0	0	729.7	6.592633491	111.57	0	2.375	1.421	4.7	1.5	2.4	1.6	212	6.7	1.58	4.4	2.495	1.681	1908	70.41	0	2	0	1	0	0	0	0	0	0	0	1	1	6
0	61	1	3	0	0	35.1	0	1	0	0	0	0	0	878.2	6.777874358	80.87	0	2.25	1.033	8.9	2	5.5	2.75	185	6	0.83	4.99	1.276	2.896	2728	76.36	1	2	0	1	44.6	0	0	0	0	0	0	1	0	7
1	72	1	3	0	0	28.32	0	1	0	1	1	0	0	967.3	6.874508685	87.25	0	2.3	1.388	5.5	0.9	4.1	4.555555556	276	5.7	1.09	3.65	2.123	1.577	1191	36.61	0	2	0	1	0	1	0	1	1	1	1	1	0	12.9
0	48	0	3	0	1	31.55	0	0	0	0	0	0	0	656	6.486160789	110.31	0	2.5	1.582	11.1	3	6.7	2.233333333	344	5.4	0.67	8.33	1.276	2.896	2715	160.42	0	1	1	1	0	0	0	0	0	0	0	0	0	5.9
1	63	1	3	0	2	24.06	0	0	0	0	0	0	0	1038.9	6.94591774	68.27	0	2.45	1.195	10.1	3.7	5.9	1.594594595	272	5.7	2.3	5.02	1.276	2.896	1345	62.37	0	1	1	1	0	0	0	0	0	0	0	1	0	1.2
0	50	0	3	0	2	24.37	0	0	0	0	0	0	0	611.7	6.416241966	76.18	0	2.45	1.13	7	1.8	4.5	2.5	251	5.3	1.11	4.45	0.756	3	2500	132.02	0	2	1	1	0	0	0	0	0	0	0	1	0	9.7
1	46	0	3	0	2	22.41	0	0	0	0	0	0	0	647.4	6.472964341	100.75	0	2.3	1.098	6	1.4	4.2	3	289	5.3	2.33	5.84	0.779	3.155	1211	56.41	0	0	0	0	0	0	0	0	0	0	0	0	0	8.1
0	72	1	4	1	1	30.21	0	1	0	0	0	0	0	764.7	6.6394836	99.67	0	2.425	1.001	6.7	2.1	4.2	2	218	5.4	1.47	5.53	1.276	2.896	1213	37.63	1	2	0	1	37.4	0	0	0	0	1	0	0	0	4.6
1	61	1	2	2	1	27.53	1	1	0	0	0	0	0	1008.9	6.916615907	70.17	0	2.4	1.324	8.1	3.2	4.1	1.28125	332	6.4	0.91	4.68	1.276	2.896	984	26.82	0	0	0	0	0	0	1	0	1	0	1	1	1	4.1
1	70	1	1	2	0	37.02	0	1	1	1	0	1	0	756.1	6.628173643	72.73	0	2.375	1.421	9.1	2.4	5.9	2.458333333	276	5.8	1.32	5.48	2.393	3.077	561	14.44	0	0	0	0	0	0	0	0	1	0	0	0	0	3.3
1	52	0	3	0	2	23.95	0	1	0	0	0	0	0	590.2	6.380461463	66.54	0	2.35	1.356	5.2	1.4	3.3	2.357142857	252	5.4	1.73	5.61	1.276	2.896	1891	98.8	1	1	1	1	30.3	0	1	0	1	0	1	0	0	0.6
0	41	0	3	0	0	28.21	0	1	0	0	0	0	0	581.4	6.365438988	115.87	0	2.375	1.098	5.9	1.2	3.9	3.25	315	4.8	1.45	5.69	1.253	3.672	3502	130.24	1	1	0	1	56.2	0	0	0	0	1	0	0	0	10.2
0	56	0	1	2	2	30.24	0	1	0	0	0	0	0	678.1	6.51929477	92.65	0	2.225	0.969	6.9	2.1	3.9	1.857142857	290	5.5	1.09	4.5	1.276	2.896	2090	78.66	0	2	0	1	0	1	0	1	0	0	1	0	0	1.5
0	52	0	1	2	2	36.51	0	0	0	0	0	0	0	908	6.811244379	67.74	0	2.425	1.066	6.3	2	3.6	1.8	229	5.4	1.19	6.65	3.602	3.801	2983	150.54	1	1	1	1	11.2	0	0	0	0	0	0	0	0	4.3
0	58	0	2	2	0	27.1	1	1	1	1	0	1	0	712.5	6.568779912	96.51	0	2.25	1.033	6.2	2.4	3.1	1.291666667	258	5.6	1.09	5.69	1.682	3.827	1445	34.36	0	1	0	1	0	0	0	0	0	0	0	0	0	16.9
0	68	1	3	0	2	33.02	0	0	0	1	1	1	0	814.9	6.703065406	89.53	0	2.3	0.84	6.1	2.4	2.9	1.208333333	233	6.2	1.34	4.76	1.05	2.922	2289	125.69	0	2	1	1	0	0	1	0	0	1	1	1	0	5.5
1	77	1	3	0	1	21.05	0	1	0	0	0	0	0	1671.6	7.421536531	53.18	1	2.425	1.485	12.5	2.4	9.6	4	224	5.8	1.34	3.1	0.971	1.319	649	19.02	0	2	0	1	0	0	0	0	0	0	0	1	0	8.4
0	44	0	2	2	1	27.49	0	1	0	0	0	0	0	900.6	6.803061208	79.46	0	2.275	1.162	5.2	2.1	2.1	1	214	5	1.32	5.43	1.456	3.439	2097	74.68	1	0	0	0	5.9	1	0	1	0	0	1	0	0	86.4
1	75	1	4	1	0	34.7	0	1	0	1	0	1	0	371	5.916202063	38.39	1	2.275	1.227	5.8	1.5	3.3	2.2	286	5.1	0.93	4.78	1.276	2.896	3033	104.33	0	0	0	0	0	0	0	1	0	0	1	0	0	91.4
0	40	0	1	2	2	45.85	0	1	0	0	0	0	0	1113.7	7.015443084	101.01	0	2.375	1.259	8.1	2.5	4.8	1.92	271	5.4	0.67	4.27	1.276	2.896	2304	100.56	0	0	0	0	0	1	0	0	0	1	1	0	0	38.7
1	52	0	2	2	0	25.44	0	1	0	0	0	0	0	1104.7	7.007329084	96.59	0	2.35	1.033	6.8	3.3	2.8	0.848484848	220	4.8	1.55	4.73	1.276	2.896	2548	122.61	0	1	0	1	0	0	0	0	1	1	0	0	0	12.8
0	73	1	2	2	1	27.46	0	1	0	0	0	0	0	1229.6	7.114444192	51.26	1	2.4	0.936	7.5	1.7	4.3	2.529411765	240	5.9	1.27	5.2	1.174	3.388	2124	80.17	0	2	0	1	0	1	0	0	1	0	1	0	1	37.7
0	61	1	3	0	2	36.5	0	1	0	1	0	0	0	823	6.712956201	89.45	0	2.35	0.936	8.8	2	6	3	305	5.5	1.19	3.62	1.513	1.733	3929	141.13	0	2	0	1	0	0	1	0	0	0	1	1	0	11.6
1	79	1	4	1	1	25.14	1	1	0	0	0	0	0	670.4	6.507874549	87.67	0	2.375	1.13	4.9	1.3	3.1	2.384615385	117	7.2	2.12	3.9	1.276	2.896	1624	68.82	1	0	0	0	3.1	1	1	0	0	0	1	1	1	12.7
0	62	1	4	1	0	22.61	1	0	1	0	0	0	1	564.6	6.336117516	105.93	0	2.6	1.356	6.8	2.8	3.2	1.142857143	359	7	0.91	3.83	1.276	2.896	2081	79.36	0	2	0	1	0	0	0	0	0	0	0	1	1	98.1
1	49	0	5	2	2	18.98	0	0	0	0	0	0	0	324.3	5.781669013	98.65	0	2.275	1.162	11	1.7	8.8	5.176470588	375	5.1	1.94	4.24	1.276	2.896	1797	32.91	1	1	0	1	70.2	0	0	0	0	0	0	0	0	2
0	62	1	1	2	0	26.33	1	0	0	0	0	0	0	822.9	6.712834687	81.29	0	2.425	1.195	9.7	3.2	5.8	1.8125	286	9.9	1.01	6.15	1.276	2.896	724	22.93	0	0	0	0	0	0	0	0	0	0	0	0	1	617.5
0	78	1	3	0	0	15.25	0	0	0	0	0	0	0	566.9	6.340182921	83.06	0	2.275	1.227	12.5	4.4	6.4	1.454545455	375	5.5	1.66	4.27	0.587	2.353	1641	39.33	0	1	0	1	0	0	0	0	0	0	0	0	0	16.7
0	55	0	3	0	0	24.54	0	0	0	0	0	0	0	589.9	6.379953031	60.3	0	2.5	1.001	4.5	1	2.9	2.9	242	5.2	1.37	5.79	0.429	4.215	551	11.96	0	0	1	0	0	0	0	0	0	0	0	0	0	8.4
1	74	1	3	0	0	36.15	0	1	0	0	0	0	0	858.7	6.755419618	67.71	0	2.25	1.292	6.6	0.9	4.7	5.222222222	386	6.1	1.01	6.15	2.732	3.905	1304	66.3	0	2	0	1	0	0	0	0	1	1	0	0	0	31.3
0	45	0	5	2	2	37.1	1	1	0	0	0	0	0	524.4	6.262254752	78.91	0	2.4	1.033	11	2.7	7.3	2.703703704	260	7.7	1.09	6.65	6.774	2.896	2471	127.34	0	0	0	0	0	1	0	0	1	1	1	0	1	2220
1	67	1	3	0	2	24.94	0	0	0	0	0	0	0	565.7	6.338063902	86.93	0	2.325	1.292	8	3	4.1	1.366666667	282	5	2.28	5.3	0.508	2.793	2144	73.17	0	2	0	1	0	0	0	0	0	0	0	0	0	8.5
1	66	1	3	0	1	22.1	0	1	0	0	0	0	0	1377.8	7.228243303	74.81	0	2.525	1.356	5.7	1.9	2.9	1.526315789	363	5.6	1.4	6.03	1.276	2.896	1202	38.27	0	0	1	0	0	1	0	1	0	0	1	0	0	5.2
0	68	1	2	2	0	25.03	0	1	0	0	0	0	0	624.2	6.43647083	55.04	1	2.45	1.195	5.1	1.4	3	2.142857143	325	5.3	2.15	7.45	1.061	4.81	2024	52.25	1	1	0	1	74.3	0	0	0	1	0	0	0	0	31.3
0	70	1	3	0	1	31	0	0	0	0	0	0	0	934.1	6.839583499	74.12	0	2.225	0.807	4.9	1.2	3	2.5	212	6.1	1.03	4.86	0.892	3.414	1722	82.97	0	0	0	0	0	0	0	0	0	0	0	1	0	15.2
0	56	0	2	2	0	30.78	0	1	0	0	0	0	0	775.1	6.652992053	91.45	0	2.325	1.066	5.9	2.6	2.4	0.923076923	296	6.1	1.19	6.1	1.276	2.896	3248	148.55	0	2	0	1	0	0	1	0	1	0	1	0	0	17.9
1	54	0	4	1	2	32.52	0	1	0	0	0	0	0	1112.5	7.014365014	111.67	0	2.45	1.098	10.6	3	6.8	2.266666667	562	6.2	1.16	4.71	1.276	2.896	1208	39.42	0	0	0	0	0	0	0	1	0	0	1	1	0	6.1
0	61	1	2	2	2	34.49	0	1	1	1	1	1	0	752.4	6.623268097	63.59	0	2.525	1.195	11	3	7.2	2.4	314	6.1	1.06	3.72	1.276	2.896	2329	106.61	0	2	0	1	0	1	0	0	0	0	1	1	0	8.5
1	79	1	3	0	2	26.87	0	0	0	0	0	0	0	737.4	6.603130486	59.41	1	2.475	1.259	6.4	2.3	3.3	1.434782609	190	5.5	1.81	7.4	1.163	5.043	1518	45.38	0	0	1	0	0	0	0	0	0	0	0	0	0	3.3
1	77	1	3	0	2	30.87	1	1	0	0	0	0	0	793.2	6.676075397	58.7	1	2.25	1.356	6	1.4	3.8	2.714285714	200	6.3	1.42	3.9	1.761	1.681	1614	76.97	0	0	0	0	0	1	0	0	0	1	1	0	0	6.5
0	42	0	3	0	1	31.1	0	0	0	0	0	0	0	684.8	6.529126825	72.67	0	2.475	1.259	9.9	2.4	7.1	2.958333333	312	5.8	1.22	6	4.121	2.896	3704	87.45	1	1	0	1	168.5	0	0	0	0	0	0	1	0	5.5
0	53	0	3	0	0	33.97	1	0	0	0	0	0	0	569.9	6.345460907	114.01	0	2.275	1.098	7.5	1.7	5	2.941176471	305	6.5	0.8	3.72	2.642	1.707	3000	151.78	1	1	0	1	16.7	1	0	0	0	0	1	1	1	87.5
1	62	1	2	2	1	32.41	1	1	0	1	1	0	1	949.1	6.855514167	93.16	0	2.225	1.098	5.8	1	4.1	4.1	193	9.9	1.42	4.03	1.637	1.862	885	20.19	0	0	0	0	0	1	0	0	1	1	1	1	1	29.7
1	61	1	3	0	2	24.28	0	0	0	0	0	0	0	1666.1	7.418240845	67.42	0	2.85	1.066	8.9	2.8	5.1	1.821428571	250	5	1.81	5.28	1.276	2.896	3334	154.93	1	2	1	1	30.3	0	0	0	0	0	0	0	0	1.5
0	61	1	4	1	2	31.36	1	0	0	0	0	0	0	791.9	6.674435121	108.72	0	2.425	1.195	5.2	2.3	2.1	0.913043478	242	7.4	1.4	4.89	1.626	2.741	2323	110.3	0	2	1	1	0	0	1	0	0	0	1	0	1	39.6
1	68	1	3	0	0	29.79	1	1	1	0	0	0	1	680.3	6.522533877	67.73	0	2.225	1.55	7	2.4	3.4	1.416666667	306	7.1	1.03	3.26	1.276	2.896	1741	67.7	1	0	0	0	0.8	0	1	0	0	0	1	1	1	10.3
1	57	0	3	0	2	21.26	0	0	0	0	0	0	0	1096.7	7.00006095	100.42	0	2.35	1.162	5.9	1.8	3.5	1.944444444	376	5.4	2.04	5.43	1.276	2.896	1623	66.83	1	2	0	1	24.2	0	0	0	0	0	0	0	0	8.6
1	50	0	3	0	2	22.01	0	0	0	0	0	0	0	3178.5	8.064164666	81.3	0	2.325	1.324	6.1	2.6	2.9	1.115384615	243	5.2	1.81	4.81	1.276	2.896	1944	62.99	1	1	0	1	18.7	0	0	0	0	0	0	0	0	1.8
1	72	1	3	0	2	29.85	0	1	0	0	0	0	0	403.3	5.999680702	73.89	0	2.3	1.227	6.9	1.7	4.5	2.647058824	295	5.6	1.81	5.51	1.276	2.896	2316	82.15	0	0	0	0	0	0	1	0	1	1	1	0	0	4.8
0	58	0	3	0	1	21.8	0	1	0	0	0	0	0	2093.5	7.646592585	91.36	0	2.475	1.098	7.3	1.5	5.3	3.533333333	153	4.8	1.63	3.96	1.276	2.896	1781	58.86	1	1	0	1	28.1	1	0	0	0	0	1	0	0	16
1	70	1	3	0	2	26.91	0	0	0	0	0	0	0	693.1	6.541174289	76.09	0	2.35	1.421	5.4	1.7	2.6	1.529411765	206	5.7	1.53	3.98	0.813	2.095	1706	58.15	0	0	1	0	0	0	0	0	0	0	0	1	0	2.8
0	47	0	3	0	2	31	0	0	0	0	0	0	0	665.3	6.500238067	98.69	0	2.45	1.162	5.6	1.7	3.3	1.941176471	220	4.6	1.4	6.54	1.276	2.896	1558	44.39	1	2	0	1	56.1	0	0	0	0	0	0	0	0	0.5
0	49	0	3	0	1	35.42	1	1	0	1	0	1	0	850.4	6.745706827	108.92	0	2.275	1.292	7.5	2.3	4.6	2	226	6.7	0.57	3.72	3.827	1.396	3789	62.71	0	1	0	1	0	1	0	0	0	0	1	1	1	10.6
0	71	1	3	0	1	37.8	1	1	0	0	0	0	0	449.8	6.10880304	39.97	1	2.325	1.227	5.5	1	3.8	3.8	188	6.9	0.91	5.07	2.01	3.233	2382	102.45	0	2	0	1	0	0	1	0	1	0	1	0	1	9.8
1	63	1	2	2	2	31.31	0	0	0	0	0	0	0	657.3	6.488140535	76.4	0	2.325	1.421	4.8	1.6	2.7	1.6875	206	5.8	1.81	6.13	1.276	2.896	1471	56.1	0	0	0	0	0	1	0	0	0	0	1	0	0	4.9
1	46	0	3	0	2	22.99	0	1	0	0	0	0	0	673.7	6.512784908	69.4	0	2.375	1.195	6.8	1.6	4.6	2.875	362	5.6	1.34	5.59	2.552	3.077	1788	76.12	0	0	0	0	0	0	1	0	0	0	1	0	0	9.4
0	72	1	4	1	2	35.33	1	1	0	0	0	0	0	351.7	5.862778539	84.49	0	2.4	1.259	8.1	2.2	4.8	2.181818182	379	7	1.09	3.85	1.75	1.965	2829	161.62	0	0	1	0	0	0	0	0	1	0	0	0	1	10.1
0	63	1	4	1	0	16.96	0	0	0	0	0	0	1	707.9	6.562302841	109.34	0	2.325	1.292	7.4	2.2	4.6	2.090909091	214	5.5	2.97	6.08	0.373	2.922	4007	148.67	0	1	0	1	0	0	0	0	0	0	0	0	0	5.2
1	63	1	3	0	2	22.71	0	0	0	0	0	0	0	1625.4	7.393509218	73.15	0	2.55	1.808	8.9	2.3	5.8	2.52173913	391	5.7	1.42	5.22	1.276	2.896	1033	38.01	0	0	0	0	0	0	0	0	0	0	0	1	0	5.8
0	69	1	2	2	2	29.82	0	0	0	0	0	0	0	1157.4	7.053931389	88.48	0	2.3	1.227	8.3	2.4	4.9	2.041666667	349	6.1	1.47	6.88	1.276	2.896	2743	64.96	1	2	0	1	21.8	0	0	0	0	0	0	1	0	22.5
0	51	0	2	2	2	22.28	1	0	0	0	0	0	0	1245.9	7.127613439	108.01	0	2.425	1.518	5.1	2.1	2.2	1.047619048	311	11.8	1.42	2.97	1.276	2.896	971	33.24	0	0	0	0	0	0	0	0	0	0	0	0	1	97.5
1	50	0	3	0	2	22.88	0	1	0	0	0	0	0	1608.3	7.382933	102.82	0	2.3	1.324	4	2	1.3	0.65	313	5.5	1.81	5.02	1.321	2.612	1108	41.34	1	0	0	0	7.6	0	0	0	0	0	0	0	0	21.5
0	65	1	3	0	2	43.45	0	1	0	0	0	0	0	773.1	6.650408406	51.46	1	2.375	1.033	7.6	2.2	4.5	2.045454545	220	5.8	0.93	4.09	1.276	2.896	2690	171.51	0	2	0	1	0	0	0	0	1	1	0	1	0	33.3
1	60	1	4	1	2	42.25	0	1	0	0	0	0	0	584.3	6.37041455	59.76	1	2.3	1.227	7.1	2	4.2	2.1	371	5.7	0.83	3.18	1.276	2.896	1280	20.2	0	2	0	1	0	0	0	0	0	0	0	0	0	155.5
0	70	1	3	0	2	27.99	0	1	0	0	0	0	0	421.4	6.043582501	97.35	0	2.275	1.13	6.8	2	4.2	2.1	217	5.6	1.76	4.42	1.276	2.896	1337	35.55	1	2	1	1	44.7	0	0	0	0	0	0	1	0	1.7
0	49	0	3	0	2	27.13	0	0	0	0	0	0	0	929.3	6.834431615	103.84	0	2.425	1.195	7.5	1.6	5.4	3.375	311	5.5	1.32	6.34	2.36	3.931	1820	74.83	0	2	1	1	0	0	0	0	0	0	0	1	0	68.9
0	56	0	3	0	1	25.76	0	0	0	0	0	0	0	1840.2	7.51762954	83.76	0	2.4	1.356	6.3	1.9	3.7	1.947368421	201	5.6	1.34	5.22	1.276	2.896	3914	137.98	1	2	1	1	165	0	0	0	0	0	0	0	0	4.3
0	68	1	3	0	2	27.81	0	1	0	1	1	1	0	700	6.551080335	60.54	0	2.425	1.066	6.3	2.2	2.6	1.181818182	183	5	1.14	3.41	1.897	1.396	3342	167.41	0	0	0	0	0	1	0	0	0	0	1	1	0	7.3
1	60	1	4	1	2	23.3	0	0	0	0	0	0	0	685.6	6.530294367	69.09	0	2.35	1.647	5.7	2.4	2.7	1.125	190	4.8	1.29	4.24	1.344	2.327	1020	56.88	0	1	0	1	0	0	0	0	0	0	0	1	0	21.2
0	73	1	4	1	2	28.47	0	1	0	0	0	0	0	953.1	6.85971983	33.87	1	2.4	1.001	7	1.7	4.3	2.529411765	231	5.8	0.85	5.04	2.721	2.948	2304	67.15	1	0	1	0	22.3	0	0	0	0	1	0	0	0	60.1
1	58	0	4	1	0	29.97	1	1	0	0	0	0	0	1057.5	6.963662911	114.95	0	2.35	1.13	7.1	4	2.5	0.625	253	8.2	1.19	4.34	1.344	2.534	1283	61.07	0	1	0	1	0	1	0	0	1	0	1	0	1	5.5
0	53	0	3	0	0	39.77	1	1	0	1	0	1	0	633.6	6.451417841	80.65	0	2.45	1.098	9.1	2.3	5.8	2.52173913	259	8.4	1.09	6.05	1.276	2.896	1373	47.87	0	1	0	1	0	1	0	0	0	1	1	0	1	35.7
0	79	1	3	0	1	29.66	0	0	0	0	0	0	0	402.7	5.998191868	69.58	0	2.275	1.195	7.4	1.4	5.2	3.714285714	171	5.4	0.93	3.88	1.276	2.896	1904	51.64	0	2	1	1	0	0	0	0	0	0	0	1	0	7.8
1	61	1	1	2	0	31.13	1	1	0	0	0	0	0	1951.6	7.576404828	100.96	0	2.325	1.162	6.4	2.7	3	1.111111111	246	8.1	1.14	6.1	3.387	3.414	2534	62.52	0	0	0	0	0	1	0	0	0	0	1	1	1	16.2
0	77	1	3	0	2	24.23	0	1	0	0	0	0	0	813.1	6.700854103	72.28	0	2.35	1.324	14.4	10.3	3.4	0.330097087	165	5.8	1.32	5.07	1.276	2.896	1351	55.53	1	2	1	1	12.5	0	0	0	0	0	0	0	0	14.3
0	51	0	3	0	1	37.17	1	1	0	0	0	0	0	478.9	6.171491807	60.36	0	2.225	1.227	14	4.2	7.6	1.80952381	416	7.6	0.8	3.47	0.881	2.25	1601	55.6	0	2	0	1	0	1	0	0	1	0	1	0	0	9.5
1	63	1	4	1	0	23.08	1	1	0	0	0	0	0	911.3	6.814872152	93.56	0	2.45	1.13	5.7	1.9	3.3	1.736842105	167	8.9	2.4	4.86	1.276	2.896	1955	51.83	1	0	0	0	24.4	0	0	0	0	0	0	0	1	73.8
0	61	1	4	1	0	19.37	0	0	0	0	0	0	0	1096.7	7.00006095	103.41	0	2.2	1.098	3.4	1.8	1.1	0.611111111	124	4.9	1.42	3.78	1.49	1.681	3423	102.44	0	2	0	1	0	0	0	0	0	0	0	0	0	7.9
1	69	1	2	2	1	25.69	0	1	0	1	0	1	0	775.3	6.653250051	62.91	0	2.4	1.098	7.4	2.2	4.6	2.090909091	223	6.3	1.24	3.78	1.434	1.888	884	26.35	0	2	0	1	0	1	0	0	0	1	1	1	1	2.9
1	48	0	3	0	0	37.69	1	1	0	0	0	0	0	568.2	6.342473469	84.89	0	2.325	1.13	14.6	4.1	9.4	2.292682927	283	8.3	0.93	6.72	1.276	2.896	1058	48.63	0	1	0	1	0	1	0	0	0	1	1	1	1	298.5
0	78	1	3	0	2	26.77	0	1	0	0	0	0	0	463.4	6.138590612	56.43	1	2.45	1.324	8.8	1.1	5.8	5.272727273	250	5.3	0.88	4.4	1.705	2.741	1442	44.48	1	0	0	0	18.6	0	0	0	0	1	0	0	0	39.5
1	62	1	1	2	2	39.76	1	1	0	0	0	0	0	838.4	6.731495314	90.04	0	2.35	1.227	8.4	3.4	4.2	1.235294118	233	6.1	1.71	6.05	1.411	3.698	1211	59.34	0	0	0	0	0	1	0	0	0	0	1	0	1	47.3
1	76	1	3	0	0	31.91	1	1	0	0	0	0	1	662.3	6.495718625	67.73	0	2.225	1.485	7.8	2	4.9	2.45	446	7.2	0.28	3.85	1.276	2.896	1554	90.21	0	0	0	0	0	0	1	1	1	0	1	0	1	55.5
0	75	1	3	0	0	29.37	0	0	0	0	0	0	0	718.2	6.576748082	57.07	1	2.475	0.936	5.9	1	4.2	4.2	223	4.8	1.32	6.08	1.818	3.931	1179	45.11	0	2	0	1	0	0	0	0	0	0	0	0	0	82.7
1	40	0	4	1	0	22.74	0	0	0	0	0	0	0	848.7	6.743705767	90.07	0	2.5	1.195	4.3	2.4	1.4	0.583333333	265	5	1.6	5.43	1.253	3.258	2082	83.14	1	1	0	1	28.1	0	0	0	0	0	0	0	0	41.4
1	79	1	3	0	2	21.91	0	1	0	0	0	0	0	885.6	6.786265381	74.85	0	2.375	1.388	5.6	1.8	2.9	1.611111111	305	6.1	1.73	5.2	1.569	2.741	1833	35.39	0	2	1	1	0	0	0	1	0	1	1	0	0	510
0	71	1	3	0	2	32.53	0	0	0	0	0	0	0	684.8	6.529126825	65.73	0	2.375	1.13	8.2	1.9	5.4	2.842105263	246	6.4	1.27	5.09	1.276	2.896	2343	112.51	1	2	0	1	1.5	0	0	0	0	0	0	0	0	6.7
0	49	0	2	2	2	28.57	0	1	0	0	0	0	0	622.7	6.434064862	103.84	0	2.45	1.13	7.8	1.2	6.1	5.083333333	290	5.1	1.5	4.42	1.276	2.896	2945	119.7	0	2	0	1	0	0	0	0	0	0	0	1	0	11.4
1	56	0	3	0	2	32.8	1	0	0	0	0	0	0	819.7	6.70893842	104.57	0	2.275	1.453	7.6	3	3.9	1.3	297	8.7	0.85	4.09	1.49	2.56	1528	68.56	1	1	0	1	1.2	1	0	0	1	0	1	1	1	64.5
1	79	1	1	2	0	32.09	0	0	0	1	0	1	0	603	6.401917197	79.9	0	2.45	1.227	7.8	2.5	4.4	1.76	243	5.5	1.45	5.4	1.276	2.896	1322	42.66	0	0	0	0	0	0	0	0	0	1	0	0	0	6
1	64	1	1	2	2	32.58	1	0	0	0	0	0	0	901.6	6.804170963	90.3	0	2.425	1.098	5.5	2	2.8	1.4	140	5.7	1.84	3.36	0.971	1.086	2113	70.71	0	2	1	1	0	0	1	0	0	0	1	1	1	428.5
1	67	1	3	0	2	20.63	0	0	0	1	0	1	0	805.1	6.690966493	91.7	0	2.5	1.518	4.6	1.6	2.3	1.4375	283	5.5	2.56	5.61	1.276	2.896	1742	45.14	1	2	0	1	84.7	0	0	0	0	0	0	0	1	1.5
0	53	0	1	2	0	27.08	1	1	0	0	0	0	0	1250	7.13089883	100.46	0	2.3	1.162	5.7	1.9	3.1	1.631578947	243	6.8	1.4	6.57	1.276	2.896	3526	99.46	1	0	0	0	111.6	1	0	0	0	0	1	0	1	5.9
1	75	1	2	2	0	30.2	0	1	0	0	0	0	0	774.7	6.652475858	88.49	0	2.325	1.453	11.1	2.4	6.2	2.583333333	284	6.6	0.93	4.24	1.276	2.896	1926	56.54	0	2	0	1	0	1	0	1	0	0	1	0	0	3.3
0	65	1	2	2	0	28.27	1	1	0	0	0	0	0	1459.3	7.285712148	111.9	0	2.275	1.13	5.4	1.9	2.9	1.526315789	295	6.3	0.57	6	6.751	2.896	640	30.17	0	2	0	1	0	0	0	0	0	0	0	1	1	18.6
0	76	1	3	0	0	24.36	1	1	0	0	0	0	0	589.7	6.379613933	23.25	1	2.375	1.162	30.3	23.8	4.6	0.193277311	224	7	1.01	5.4	2.574	3.207	2569	73.47	0	1	0	1	0	1	0	0	0	0	1	1	1	12.7
1	48	0	4	1	1	44.93	0	1	0	0	0	0	0	702.6	6.55478774	110.79	0	2.5	1.356	7.1	1.9	4.4	2.315789474	382	6.5	1.16	5.84	1.468	4.008	1225	42.75	0	2	1	1	0	0	1	0	1	0	1	0	0	6.6
1	49	0	3	0	0	38.55	0	0	0	0	0	0	0	642.2	6.464899782	84.29	0	2.375	1.292	6.7	1.9	4.3	2.263157895	246	5.9	1.42	5.72	1.276	2.896	1227	49.89	0	0	0	0	0	0	0	0	1	0	0	0	0	1.2
0	61	1	1	2	2	21.94	0	0	0	0	0	0	0	341.1	5.832175689	95.44	0	2.3	1.259	6.3	2.3	3.2	1.391304348	235	5.6	1.03	6.41	1.276	2.896	1846	70.45	0	0	0	0	0	0	0	0	0	0	0	0	0	6.1
0	54	0	1	2	2	26.91	0	0	0	0	0	0	0	576.1	6.356281257	82.94	0	2.375	1.001	6.4	1.9	3.9	2.052631579	238	5.3	1.22	5.59	0.914	3.957	1964	118.33	0	0	1	0	0	0	0	0	0	0	0	0	0	9.6
1	66	1	2	2	0	21.33	0	1	0	0	0	0	0	553.5	6.316261752	32.84	1	2.375	1.162	6.8	2.4	3.6	1.5	298	6	0.78	6.54	2.71	4.526	874	53.71	0	0	0	0	0	0	0	0	0	0	0	0	0	152
1	75	1	1	2	0	37	0	0	0	0	0	0	0	1321.8	7.186749723	82.18	0	2.6	1.033	6.6	1.5	4.1	2.733333333	207	6.2	1.76	4.24	1.276	2.896	1366	53.09	0	0	0	0	0	0	0	0	0	0	0	1	0	9.8
0	56	0	3	0	1	27.38	0	1	0	0	0	0	0	1022.7	6.930201468	91.45	0	2.3	0.807	7.4	1.3	5.5	4.230769231	166	5.6	1.03	5.46	1.535	3.724	3842	223.95	1	1	0	1	22.3	0	0	0	0	0	0	0	0	8.3
0	61	1	3	0	2	28.62	0	1	0	0	0	0	0	1155.1	7.051942199	104.35	0	2.35	1.066	7.9	2	5	2.5	203	5.6	1.22	6.28	1.276	2.896	1185	23.65	1	2	1	1	28.1	0	0	0	0	1	0	0	0	4.5
0	53	0	5	2	2	23.31	1	0	0	0	0	0	0	704.5	6.557488331	100.96	0	2.475	1.227	4.7	1.7	2.6	1.529411765	168	5.1	1.19	4.71	1.366	2.896	1001	27.37	0	2	1	1	0	0	0	0	0	0	0	0	1	3.3
1	69	1	4	1	1	41.02	0	1	0	0	0	0	0	437.5	6.081076706	52.23	1	2.4	1.066	6.9	2.9	2.8	0.965517241	227	5.8	1.63	5.59	1.276	2.896	965	32.22	0	0	0	0	0	1	0	0	1	1	1	0	0	3.3
1	63	1	1	2	0	27.57	1	1	0	0	0	0	0	1221.4	7.107753021	94.79	0	2.225	1.227	7.1	1.9	4.6	2.421052632	171	7.6	0.96	4.63	0.689	3.362	1376	73.15	0	1	0	1	0	0	0	0	0	0	0	1	1	492.5
0	40	0	3	0	2	25.78	0	1	0	0	0	0	0	812	6.69950034	107.95	0	2.375	0.969	5.9	1.8	3.4	1.888888889	242	5.2	0.7	4.27	3.805	1.836	3071	146.61	1	0	1	0	14	0	0	0	0	0	0	0	0	14.2
1	75	1	2	2	2	23.82	0	1	0	0	0	0	0	998	6.905753276	61.1	0	2.425	1.292	6.4	1.4	3.8	2.714285714	304	5.4	1.89	5.87	1.264	3.414	1167	32.54	0	0	0	0	0	0	0	0	1	1	0	0	0	4.8
0	62	1	3	0	2	39.95	1	1	0	1	1	0	0	529	6.270988432	88.82	0	2.475	1.485	5.8	1	4.1	4.1	245	7.2	1.19	2.64	1.073	0.957	894	22.59	0	2	1	1	0	0	0	0	1	1	0	1	1	77.7
1	41	0	4	1	2	38.22	0	0	0	0	0	0	0	727.1	6.58906402	125.05	0	2.375	0.84	13.2	1.8	10.8	6	273	8.7	0.7	3.72	1.276	2.896	1458	43.06	0	1	1	1	0	0	0	0	0	0	0	0	0	62
0	45	0	3	0	2	30.91	0	0	0	0	0	0	0	808.7	6.69542802	88.35	0	2.4	1.227	8.4	2.8	4.9	1.75	332	5.7	1.01	6.26	1.276	2.896	2575	90.86	0	2	0	1	0	0	0	0	0	0	0	0	0	8.2
0	65	1	5	2	1	25.14	0	0	1	1	0	0	1	873.1	6.772050097	60.04	0	2.375	1.066	11	3.4	5.9	1.735294118	329	11.1	0.54	3.41	1.276	2.896	1715	68.1	0	1	0	1	0	0	0	0	0	0	0	1	0	10.3
1	78	1	3	0	1	29.64	0	0	0	0	0	0	0	732.5	6.596463341	44.74	1	2.15	1.066	5.5	1.2	3.2	2.666666667	211	5.5	1.84	4.27	1.106	1.914	1337	63.98	0	0	0	0	0	0	0	0	1	1	0	1	0	4.5
0	43	0	4	1	2	33.4	0	0	0	0	0	0	0	874.5	6.773652294	95.6	0	2.3	1.259	5.4	2.2	2.6	1.181818182	113	5.9	1.06	4.6	1.276	2.896	3892	139.44	1	0	0	0	0.4	0	0	0	0	0	0	0	0	180.2
1	58	0	3	0	2	30.72	0	0	0	0	0	0	0	899.2	6.801505479	67.96	0	2.3	1.13	3.8	1.1	2.1	1.909090909	224	5.9	1.53	4.63	1.219	2.534	691	14.81	0	0	0	0	0	0	0	0	0	0	0	1	0	37.1
1	40	0	3	0	0	23.42	0	0	0	0	0	0	0	1866.2	7.531659557	113.15	0	2.35	1.001	5.9	1.5	3.9	2.6	214	5.4	1.45	4.45	1.276	2.896	1972	103.74	0	0	0	0	0	0	0	0	0	0	0	0	0	6.1
0	73	1	3	0	0	40.7	1	0	0	1	0	0	0	883.7	6.784117639	41.48	1	2.5	1.259	5.5	1.3	3.4	2.615384615	202	7.2	0.93	4.19	1.276	2.896	1592	17.02	0	2	0	1	0	0	0	0	0	0	0	1	1	258
1	46	0	3	0	0	44.45	1	0	0	0	0	0	0	912.1	6.815749633	109.66	0	2.375	1.033	8.5	2.5	5.5	2.2	520	6.9	1.01	6.18	2.902	3.853	1631	34.37	0	0	0	0	0	0	0	0	0	0	0	1	1	16.3
1	47	0	1	2	1	26.58	0	0	0	0	0	0	0	610.9	6.41493328	100.04	0	2.225	0.904	8.5	0.8	7.2	9	260	5.5	1.47	6.67	1.445	4.526	1685	74.16	0	0	0	0	0	0	0	0	0	0	0	0	0	4.2
1	44	0	3	0	2	26.03	0	0	0	0	0	0	0	700.8	6.55222254	102.17	0	2.325	1.098	8.6	2	5.9	2.95	317	4.8	1.4	4.84	1.276	2.896	1309	43.96	0	0	0	0	0	0	0	0	0	0	0	0	0	2.4
1	59	0	3	0	1	27.37	0	1	0	0	0	0	0	697.3	6.547215734	78.58	0	2.425	1.227	7.1	2.6	3.6	1.384615385	360	5.5	1.94	4.45	0.7	2.198	1112	21.34	0	0	0	0	0	0	0	0	0	1	0	1	0	9.2
1	44	0	5	2	0	15.77	0	1	0	1	0	1	0	1275.3	7.150936724	95.71	0	2.275	1.421	5.1	2	2.6	1.3	379	5.8	1.63	4.11	1.231	1.914	18	0	0	1	0	1	0	0	0	0	0	1	0	1	0	48.9
1	61	1	3	0	2	37.84	0	1	0	0	0	0	0	987.1	6.894771351	77.48	0	2.2	0.969	5.1	1.5	3.1	2.066666667	234	5.4	1.37	5.51	1.66	3.388	1266	27.43	1	2	0	1	22	1	0	0	0	0	1	0	0	7.5
1	67	1	3	0	2	20.92	0	1	0	0	0	0	1	1115	7.016609684	89.94	0	2.3	1.066	7.1	1.9	4.5	2.368421053	304	5.7	1.89	6.21	1.276	2.896	1780	62.57	0	0	1	0	0	1	0	0	1	0	1	0	0	5.3
1	46	0	3	0	1	25.46	0	0	0	0	0	0	0	535.7	6.283574303	86.09	0	2.625	1.453	4.3	1.4	2.5	1.785714286	181	5.1	1.78	5.09	1.061	2.819	1962	74.88	0	2	1	1	0	0	0	0	0	0	0	1	0	16.9
1	57	0	1	2	0	27.37	0	1	0	0	0	0	0	553.5	6.316261752	100.42	0	2.3	1.421	6.6	2	3.9	1.95	337	5.2	1.32	3.9	1.276	2.896	2874	104	0	0	0	0	0	0	0	1	0	1	1	1	0	4.5
0	78	1	3	0	2	28.06	1	0	0	0	0	0	0	917.2	6.821325551	46.97	1	2.25	0.936	7.5	1.3	5.6	4.307692308	184	6.9	1.06	5.97	2.619	3.724	2927	117.2	0	2	1	1	0	0	0	0	0	0	0	0	1	18.7
0	77	1	3	0	2	25.05	0	1	0	0	0	0	0	599.1	6.395428529	72.28	0	2.325	0.904	5	1.5	2.8	1.866666667	221	6.3	1.19	6.7	1.276	2.896	2455	104.54	0	0	0	0	0	0	1	0	0	0	1	0	0	9.6
0	56	0	3	0	2	31.14	0	1	0	0	0	0	0	1009.7	6.917408536	86.91	0	2.225	0.936	7.4	2.4	4.3	1.791666667	208	5.8	1.03	4.24	1.253	2.638	4466	163.73	1	2	0	1	14	0	0	0	1	1	0	1	0	4
0	58	0	4	1	2	29.8	0	0	0	0	0	0	0	407.5	6.010040933	105.61	0	2.35	1.259	5.5	1.4	3.4	2.428571429	242	5.8	1.47	4.53	1.197	2.508	2538	113.78	1	2	0	1	28	0	0	0	0	0	0	1	0	4.9
1	54	0	3	0	2	21.87	0	0	0	0	0	0	0	789.3	6.671146477	110.08	0	2.45	1.324	6.4	2.3	3.4	1.47826087	324	5.2	2.22	6.54	1.061	3.827	715	24.96	0	2	1	1	0	0	0	0	0	0	0	0	0	22.8
0	76	1	3	0	0	20.23	0	1	0	0	0	0	0	866.8	6.76480827	71.91	0	2.325	1.033	5.9	2	3.4	1.7	210	5.5	1.47	4.11	1.276	2.896	729	18.46	0	1	0	1	0	0	0	0	0	0	0	0	0	8.4
1	62	1	3	0	2	30.97	0	0	0	0	0	0	0	537.8	6.287486744	95.94	0	2.275	1.356	8.3	2.3	5.2	2.260869565	278	5.4	0.85	5.22	1.276	2.896	2061	72.89	0	2	0	1	0	0	0	0	0	0	0	0	0	0.6
1	63	1	3	0	2	30.58	0	0	0	0	0	0	0	869.7	6.768148325	96.27	0	2.35	1.227	4.9	2.5	1.8	0.72	290	5.9	1.27	4.47	1.682	2.431	1462	55.72	0	2	0	1	0	0	0	0	0	0	0	1	0	3
0	51	0	3	0	2	30.67	0	0	0	0	0	0	0	936.5	6.842149522	98.54	0	2.525	0.936	6.3	1.7	3.7	2.176470588	255	5.4	1.06	5.04	1.253	3.414	1257	48.06	0	2	0	1	0	0	0	0	0	0	0	0	0	6.8
0	54	0	1	2	2	35.92	0	0	0	0	0	0	0	391.7	5.970496241	92.74	0	2.275	1.162	8.1	2.7	4.3	1.592592593	380	6.2	1.16	4.45	1.276	2.896	2080	70.67	0	2	0	1	0	0	0	0	0	0	0	1	1	4.3
0	72	1	4	1	0	16.97	0	0	0	0	0	0	0	536.7	6.285439279	93.26	0	2.275	1.388	6.5	2.3	3.2	1.391304348	200	5.4	2.35	5.2	0.96	2.405	4321	108.65	1	1	0	1	244.7	0	0	0	0	0	0	0	0	22.4
0	56	0	1	2	2	33.78	0	1	0	0	0	0	0	743.7	6.611637728	95.58	0	2.3	0.872	6.5	2	3.6	1.8	226	5.6	0.96	4.4	1.513	2.741	4507	191.9	1	0	0	0	7.2	1	0	0	0	0	1	0	0	21.3
1	71	1	3	0	2	20.82	0	0	0	0	0	0	0	956	6.862757913	62.84	0	2.375	1.227	4.9	1.3	3	2.307692308	218	5.8	1.71	4.91	1.276	2.896	2375	68.24	0	0	0	0	0	0	0	0	0	0	0	0	0	23.3
1	46	0	3	0	2	32.23	0	0	0	0	0	0	0	607.1	6.408693522	86.09	0	2.25	1.292	9.3	2.1	6	2.857142857	267	5.3	1.11	3.88	1.016	2.302	1098	57.96	0	1	0	1	0	0	0	0	0	0	0	1	0	14.4
1	58	0	4	1	2	63.95	1	1	0	0	0	0	0	414	6.025865974	51.3	1	2.4	1.001	6.9	1.7	4.8	2.823529412	281	5.9	1.66	4.91	1.276	2.896	2434	99.8	0	1	0	1	0	1	0	1	1	0	1	1	1	36.3
1	68	1	3	0	0	26.06	0	1	0	1	1	0	1	1113.3	7.015083857	73.76	0	2.425	1.195	5.1	1.5	3	2	206	5.7	1.37	6.18	1.276	2.896	1346	54.05	0	0	0	0	0	1	0	0	0	0	1	0	0	5.5
0	55	0	3	0	2	27.27	0	1	0	0	0	0	0	1140.4	7.039134357	97.16	0	2.275	1.259	8.4	1.5	6.2	4.133333333	202	5.1	1.84	5.51	1.276	2.896	2419	53.39	1	0	1	0	74.9	0	0	0	0	0	0	0	0	7.8
1	77	1	3	0	2	24.89	0	1	0	0	0	0	0	672.3	6.510704669	53.18	1	2.35	1.162	7.4	2.2	4.5	2.045454545	225	6	1.09	4.11	2.043	2.095	1364	40.82	1	2	0	1	42.6	0	0	0	1	1	0	0	0	8.2
0	51	0	4	1	2	18.99	0	1	0	0	0	0	0	825.2	6.715625781	82.95	0	2.3	1.324	4.6	2	2	1	231	5.5	1.27	4.27	1.276	2.896	4148	231.52	0	1	0	1	0	0	0	0	0	1	0	0	0	21.7
0	51	0	5	2	2	29.34	0	1	0	0	0	0	0	710.5	6.565968948	101.88	0	2.25	1.388	10.1	2.4	6.5	2.708333333	254	6.4	0.91	6.08	1.276	2.896	3875	148.39	0	1	0	1	0	0	0	0	0	0	0	0	0	562
1	75	1	3	0	0	29.63	0	1	0	0	0	0	1	940.8	6.846730577	65.37	0	2.35	1.421	6.2	2.1	3.5	1.666666667	280	5.4	1.5	8.87	2.8	6.077	1348	51.09	0	2	0	1	0	0	0	0	0	0	0	0	0	3.2
1	58	0	1	2	0	37.84	0	1	0	0	0	0	0	635	6.453624999	97.68	0	2.35	1.421	4.4	1	2.7	2.7	296	6.1	0.96	4.53	1.829	2.741	1253	51.83	0	2	0	1	0	1	0	0	0	0	1	0	0	66.3
0	66	1	1	2	2	29.16	0	0	0	0	0	0	1	534.6	6.281518804	87.51	0	2.4	1.292	5.9	1.6	3.6	2.25	207	5.1	1.14	4.53	1.276	2.896	1165	48.29	0	0	0	0	0	1	0	0	0	0	1	1	0	2.7
0	74	1	1	2	0	34.51	1	1	0	1	1	1	0	636.7	6.456298587	41.19	1	2.35	1.292	5.6	1.6	3.1	1.9375	226	6.4	1.19	4.06	1.197	2.327	688	42.82	0	0	0	0	0	0	1	0	1	0	1	1	1	51.1
0	40	0	1	2	2	39.51	0	0	0	0	0	0	0	1187.7	7.079773943	91.51	0	2.35	1.033	8.6	3	4.6	1.533333333	325	7.3	0.8	5.4	5.837	2.896	2606	122.16	0	2	1	1	0	0	0	0	0	0	0	0	0	314
1	63	1	3	0	2	31.29	0	1	0	0	0	0	0	670.7	6.508321943	72.12	0	2.35	1.162	7.8	2	4.8	2.4	478	5.8	1.01	5.28	1.49	3.595	1329	37.15	1	2	0	1	28.1	1	0	0	1	0	1	0	0	14.8
0	43	0	3	0	2	27.56	0	1	0	0	0	0	0	1926.2	7.563304429	100.19	0	2.45	1.259	4.4	1.5	2.3	1.533333333	218	4.8	1.19	4.63	1.287	2.845	1530	39.32	1	0	0	0	7.6	0	1	0	0	0	1	1	0	2.4
0	72	1	3	0	1	28.57	0	1	0	0	0	0	0	660.2	6.492542819	58.86	1	2.325	0.872	5.5	1.7	3.1	1.823529412	236	5.6	1.27	5.95	2.055	3.75	2065	55.45	0	0	1	0	0	1	0	0	0	0	1	0	0	3.8
1	57	0	4	1	0	37.68	0	1	0	0	0	0	0	1029.7	6.937022777	87.96	0	2.325	1.098	4.7	1.9	2.2	1.157894737	289	5.2	1.6	7.21	2.348	4.526	2074	81.31	0	0	0	0	0	0	0	0	0	0	0	0	0	17.6
0	62	1	1	2	1	28.9	0	1	1	1	1	1	0	786.4	6.667465569	94.77	0	2.425	0.969	7.2	1.4	5.2	3.714285714	234	5.6	1.32	6.98	1.276	2.896	2277	68.27	1	1	0	1	67	0	0	0	0	1	0	0	0	14.4
1	79	1	3	0	2	25.46	0	1	0	1	0	0	0	501.5	6.217603607	68.28	0	2.5	1.066	7.9	2.6	4.6	1.769230769	264	5.7	2.04	4.58	1.276	2.896	1727	64.64	1	2	0	1	41.3	0	0	0	0	1	0	1	0	24.3
0	60	1	5	2	2	21.26	0	1	0	0	0	0	0	930.5	6.835722076	59.31	1	2.35	1.066	6.5	1.6	4	2.5	274	5.4	2.09	6.54	0.576	4.189	2460	107.55	1	2	1	1	14.9	0	1	1	1	0	1	0	0	11
0	74	1	3	0	2	36.74	0	1	0	0	0	0	0	579.4	6.361993085	81.64	0	2.375	1.162	7.6	1.2	5.6	4.666666667	181	5.7	0.93	4.11	1.276	2.896	1657	70.62	1	2	0	1	13.9	1	0	0	1	1	1	0	0	11.2
1	44	0	3	0	2	21.32	0	0	0	0	0	0	0	1006.8	6.914532263	75.97	0	2.3	1.162	3.3	1.1	1.7	1.545454545	231	5.6	1.71	5.22	0.835	3.129	2393	78.64	0	0	0	0	0	0	0	0	0	0	0	0	0	8.8
0	61	1	4	1	2	32.97	0	1	0	0	0	0	0	660	6.492239835	112.04	0	2.225	1.259	8.9	2.7	5.2	1.925925926	215	5.9	2.22	3.7	0.553	1.215	2065	70.56	1	2	0	1	46.5	0	0	0	0	0	0	0	0	9.5
1	73	1	4	1	0	38.67	0	1	0	0	0	0	0	1416.4	7.25587372	96.08	0	2.275	1.259	3.6	1	2.1	2.1	219	5.7	2.4	4.89	1.276	2.896	2079	55.38	0	0	0	0	0	0	1	0	1	0	1	1	0	12.3
1	67	1	3	0	0	21.64	0	0	0	0	0	0	0	666.7	6.50234017	86.93	0	2.425	1.421	7.5	2.3	4.6	2	318	5.7	1.29	6.49	1.276	2.896	2498	92.42	0	0	1	0	0	0	0	0	0	0	0	0	0	7.6
1	67	1	3	0	2	38.83	1	1	1	1	1	0	0	1029.5	6.936828526	86.93	0	2.4	1.13	3.6	1	2.1	2.1	241	6.9	1.45	4.14	1.276	2.896	1343	42.13	0	0	1	0	0	0	1	1	1	1	1	1	1	3.6
1	58	0	5	2	2	26.15	0	0	0	0	0	0	0	714.4	6.57144303	75.77	0	2.225	1.259	5.9	1.4	3.8	2.714285714	425	6.1	1.81	5.92	1.276	2.896	2107	79.07	0	2	0	1	0	0	0	0	1	0	0	0	0	0.4
0	70	1	3	0	1	24.61	0	0	0	0	0	0	0	633.4	6.451102134	87.86	0	2.275	1.162	11.5	1.5	9.1	6.066666667	253	6.8	1.16	2.69	0.248	1.422	2326	128.61	0	2	0	1	0	0	0	0	0	1	0	0	0	8.4
1	71	1	3	0	2	27.57	0	0	0	0	0	0	1	1851.4	7.523697389	70.15	0	2.2	1.162	6.6	2.7	3.3	1.222222222	314	5.8	1.37	5.66	1.276	2.896	961	37.85	0	0	0	0	0	0	0	0	0	0	0	0	0	28.1
1	79	1	3	0	0	22.71	0	1	0	0	0	0	1	758.9	6.631870016	35.15	1	2.35	1.292	6.6	1.4	4.4	3.142857143	358	5.4	1.19	4.94	1.377	3.129	1256	80.69	0	0	0	0	0	0	0	1	0	0	1	1	0	8.4
1	67	1	3	0	0	31.54	1	1	0	1	0	1	0	583.5	6.369044452	80.15	0	2.35	1.098	8.1	1.6	5.5	3.4375	450	6.6	1.27	3.44	0.723	1.836	469	19.13	0	1	0	1	0	0	0	1	0	0	1	1	1	75.2
1	75	1	3	0	0	25.34	0	1	0	0	0	0	1	618.3	6.426973777	61.1	0	2.275	1.195	10.3	1.9	7.4	3.894736842	177	5.1	1.32	3.62	1.276	2.896	2410	82.84	0	2	1	1	0	0	0	0	0	1	0	0	0	1.7
0	62	1	3	0	2	28.59	0	0	0	1	1	0	0	509	6.232448017	88.82	0	2.425	1.033	7	2.6	3.5	1.346153846	235	5.8	0.96	4.16	1.705	2.431	1237	55.45	0	2	1	1	0	0	0	0	0	0	0	1	0	3
0	56	0	1	2	2	33.03	1	1	0	0	0	0	0	655.6	6.485550847	106.76	0	2.4	1.066	6.6	2	4.1	2.05	214	8.5	0.96	6.36	6.21	2.896	1302	75.17	0	2	0	1	0	1	0	0	0	0	1	0	1	32.4
1	40	0	1	2	2	32.62	0	0	0	0	0	0	0	961.2	6.868182504	109.77	0	2.3	1.227	7.4	2	4.6	2.3	289	5.7	1.06	7.14	1.276	2.896	1632	56.28	0	0	0	0	0	0	0	0	0	0	0	0	0	5.8
1	52	0	3	0	2	40.03	0	1	0	0	0	0	0	1350.8	7.208452289	82.54	0	2.5	1.485	6.3	1.6	3.8	2.375	255	6	1.45	4.55	1.276	2.896	3914	187.13	0	0	0	0	0	0	0	0	1	0	0	1	1	5.5
1	63	1	4	1	2	36.98	1	1	0	1	1	1	1	1782.5	7.485772152	28.09	1	2.2	1.324	10.1	2.6	6.3	2.423076923	256	7.2	0.67	4.47	1.276	2.896	1141	28.73	0	0	0	0	0	1	0	0	1	1	1	1	1	282
0	63	1	1	2	2	35.11	1	1	0	0	0	0	0	686.7	6.531897516	96.06	0	2.35	1.098	9.2	2.6	5.6	2.153846154	291	8.7	1.06	5.72	1.276	2.896	2564	110.44	0	2	0	1	0	0	0	0	0	0	0	0	1	28.9
0	71	1	3	0	1	26.31	0	1	0	1	0	0	0	663.7	6.49783024	65.73	0	2.525	1.13	8	1.6	5	3.125	222	5.9	1.37	3.96	1.276	2.896	1648	78.35	0	0	0	0	0	0	0	0	1	1	0	1	0	12.5
0	59	0	3	0	2	39.31	0	1	0	0	0	0	0	976.5	6.88397475	69.27	0	2.225	0.969	6.5	1.6	4.2	2.625	170	5.5	1.53	3.93	0.847	2.017	4532	179.93	0	0	1	0	0	0	1	0	0	0	1	1	0	9.8
0	70	1	3	0	2	35.88	0	1	0	0	0	0	0	624.7	6.437271534	91.94	0	2.45	0.936	9.4	1.2	7.6	6.333333333	265	6.8	1.34	4.11	1.276	2.896	2640	137.27	0	1	0	1	0	0	1	0	1	0	1	1	1	426
1	69	1	2	2	1	21.97	1	1	0	0	0	0	0	1205.4	7.094566741	85.72	0	2.275	1.195	6.9	3	3.2	1.066666667	364	6.5	1.4	5.33	1.66	3.181	1301	40.48	0	0	0	0	0	0	0	0	0	0	0	0	0	3.8
1	42	0	4	1	1	23.77	0	1	0	0	0	0	0	522.7	6.259007686	115.56	0	2.325	1.227	6.3	1.6	4.2	2.625	301	6.1	1.58	4.63	0.644	2.767	4442	218.16	0	0	0	0	0	1	0	0	1	0	1	0	0	33.3
0	73	1	3	0	2	27.11	0	1	0	0	0	0	0	519.9	6.253636485	93.08	0	2.475	1.227	9.1	2.1	5.7	2.714285714	274	5.2	1.01	5.92	1.276	2.896	1302	46.97	0	1	0	1	0	1	0	0	0	0	1	0	0	6.9
0	79	1	3	0	0	38.94	0	1	0	0	0	0	0	693.3	6.541462806	46.64	1	2.4	0.969	8.1	1	6.7	6.7	239	5.3	1.14	5.53	1.276	2.896	1324	67.37	0	2	0	1	0	0	1	1	1	0	1	1	0	66.5
0	72	1	4	1	2	27.05	1	1	0	0	0	0	0	777	6.65544035	47.94	1	2.4	1.421	7.9	3	3.9	1.3	230	6	1.24	4.5	1.276	2.896	1236	23.88	1	2	1	1	10.1	0	1	1	1	0	1	0	0	20.3
0	75	1	3	0	0	28.98	0	0	0	0	0	0	0	534.7	6.281705842	48.8	1	2.325	1.098	6.6	1.8	3.9	2.166666667	191	5.7	1.03	6.52	3.218	4.008	2137	95.93	0	2	0	1	0	0	0	0	0	0	0	1	0	3.6
1	72	1	4	1	2	32.06	0	1	0	0	0	0	0	1046.7	6.953397637	96.75	0	2.3	1.292	6.9	2.2	4.1	1.863636364	161	6.6	1.55	5.84	1.208	3.75	1278	57.88	0	0	0	0	0	1	0	1	0	0	1	0	0	8.4
1	79	1	3	0	1	20.36	0	1	0	0	0	0	0	963.8	6.870883804	68.28	0	2.45	1.453	6.1	0.8	4.6	5.75	224	5.9	2.25	6.28	0.79	3.672	1196	60.05	0	2	0	1	0	1	0	0	0	0	1	0	0	6.6
0	44	0	3	0	1	27	0	0	0	0	0	0	0	663.9	6.498131536	79.46	0	2.4	1.066	4.4	0.9	2.9	3.222222222	233	5.2	1.11	5.9	3.805	3.051	4066	148.01	0	0	1	0	0	0	0	0	0	0	0	0	0	5.8
1	74	1	3	0	2	23	0	0	0	0	0	0	0	667.7	6.503838971	70.72	0	2.4	1.453	7.2	2.5	3.8	1.52	275	5.6	1.63	5.07	1.276	2.896	1202	41.95	0	1	0	1	0	0	0	0	0	0	0	0	0	5.9
0	43	0	3	0	2	27.59	0	0	0	0	0	0	0	1038.5	6.945532643	101.51	0	2.3	1.066	5.2	1.3	3.3	2.538461538	261	4.8	0.93	5.09	1.75	3.362	2673	131.52	1	2	1	1	28.1	0	0	0	0	0	0	0	0	3.3
0	61	1	2	2	2	32.72	0	0	0	1	0	1	0	563.5	6.334167333	89.45	0	2.35	1.098	8.5	1.6	5.8	3.625	313	5.8	1.14	4.55	1.039	2.948	2005	48.32	0	1	1	1	0	0	0	0	0	0	0	0	0	14.1
0	45	0	3	0	0	32.85	0	0	0	0	0	0	0	791.2	6.67355078	84.34	0	2.375	1.162	7.6	2.6	4.3	1.653846154	267	5.8	1.11	4.97	1.276	2.896	2439	89.82	1	0	1	0	70.2	0	0	0	0	0	0	0	0	3.6
0	64	1	3	0	2	31.09	0	0	0	0	0	0	0	817.4	6.706128571	62.26	0	2.45	1.13	5.4	2.2	2.6	1.181818182	255	6.1	1.06	5.59	3.726	2.819	1587	65.23	0	0	1	0	0	0	0	0	0	0	0	1	0	8.3
1	69	1	1	2	0	30.14	0	0	0	0	0	0	0	715.6	6.573121352	92.3	0	2.475	1.453	7.6	2	5	2.5	261	4.8	1.58	5.46	1.276	2.896	1689	58.12	0	2	0	1	0	0	0	0	0	0	0	0	0	2.8
1	52	0	3	0	0	23.43	0	1	0	0	0	0	0	664.1	6.498432741	39.14	1	2.45	1.13	13	3.2	8.7	2.71875	253	5.5	0.96	5.79	1.276	2.896	2509	125.91	0	1	0	1	0	0	0	0	1	1	0	0	0	7.6
1	61	1	4	1	1	32.4	0	1	0	0	0	0	0	386.3	5.95661427	83.15	0	2.375	1.066	7.5	3.5	3.4	0.971428571	368	6.5	1.4	4.78	1.4	2.741	844	37.25	0	0	0	0	0	1	0	0	0	0	1	1	0	83.5
1	72	1	3	0	2	25.51	0	1	0	0	0	0	0	868.8	6.767112949	62.4	0	2.475	1.001	4.3	1	3	3	206	5.4	2.28	4.91	0.7	2.327	1957	85.96	0	0	1	0	0	0	1	0	1	0	1	1	0	8.2
1	48	0	3	0	2	24.53	0	1	0	0	0	0	0	484	6.182084907	104.79	0	2.375	1.259	10.4	2.9	6.2	2.137931034	377	5.7	1.32	5.04	1.276	2.896	826	43.69	0	1	0	1	0	0	0	0	1	0	0	0	0	14.7
1	60	1	3	0	2	28.81	0	1	0	0	0	0	0	883.9	6.784343934	94.48	0	2.275	1.098	3.1	0.7	2	2.857142857	247	5.1	2.02	5.09	1.276	2.896	989	49.77	0	2	0	1	0	0	0	0	0	0	0	0	0	17.1
0	40	0	3	0	0	26.33	0	0	0	0	0	0	0	535.3	6.282827337	119.46	0	2.25	1.162	6.3	1.8	3.7	2.055555556	289	4.9	1.45	3.9	0.982	2.017	2254	107.5	0	1	0	1	0	0	0	0	0	0	0	0	0	1.2
0	75	1	4	1	2	27.61	1	1	0	0	0	0	0	765	6.639875834	55.46	1	2.3	1.259	4.3	1.5	2.1	1.4	156	5.6	1.22	3.75	1.276	2.896	1945	47.42	0	2	1	1	0	0	1	1	0	0	1	0	1	6.3
1	46	0	3	0	2	21.54	0	1	0	0	0	0	0	710.4	6.565828192	112.18	0	2.45	1.388	5.7	1.7	3.3	1.941176471	265	5.3	2.04	6.03	1.276	2.896	2027	117.15	0	2	0	1	0	0	0	0	0	0	0	0	0	2.2
1	49	0	3	0	2	37.52	0	1	0	0	0	0	0	948.9	6.855303419	95.43	0	2.175	0.775	8.2	2.1	5.5	2.619047619	236	5.3	1.58	5.33	1.253	3.181	1601	49.6	1	0	0	0	7.6	0	0	0	0	0	0	0	0	9.7
1	59	0	3	0	0	24.99	0	0	0	0	0	0	0	1457.1	7.284203438	76.32	0	2.3	1.195	12.1	2.5	8.5	3.4	275	4.6	1.53	6.9	1.174	4.836	2682	139.34	0	1	0	1	0	0	0	0	0	0	0	0	0	1.9
1	49	0	3	0	2	33.24	0	0	0	0	0	0	0	1042.4	6.949281026	106.22	0	2.2	1.259	6.4	1.6	4.3	2.6875	216	5.1	1.19	5.79	1.502	3.905	1978	68.97	1	0	0	0	15.6	0	0	0	0	0	0	0	0	6.1
0	64	1	3	0	1	28.38	1	1	0	0	0	0	0	828.8	6.719978872	91.21	0	2.3	1.227	6.9	3.1	3	0.967741935	170	6.7	0.98	3.21	1.276	2.896	1828	55.06	0	2	0	1	0	0	0	0	0	0	0	1	1	4.1
0	71	1	3	0	2	20.56	1	0	0	0	0	0	0	958	6.864847778	88.53	0	2.375	1.292	3.5	1	1.8	1.8	205	9.8	2.02	5.72	0.881	3.284	1878	57.82	1	2	0	1	18.6	0	0	0	0	0	0	0	1	10.7
1	58	0	3	0	1	36.21	0	0	0	0	0	0	0	868.2	6.766422103	95.81	0	2.4	1.259	7.4	1.5	5.2	3.466666667	248	5.8	1.71	5.46	1.05	3.258	2398	113.82	0	2	0	1	0	0	0	0	0	0	0	0	0	2
1	73	1	3	0	1	31.14	1	1	1	1	1	1	1	1006.4	6.914134886	24.83	1	2.175	1.292	6.7	0.8	5.2	6.5	194	6.3	0.85	6.83	3.489	4.37	984	34.57	0	0	0	0	0	0	0	0	1	1	0	0	1	44.3
0	78	1	3	0	1	28.73	1	1	0	1	0	0	0	554.8	6.318607688	62.58	0	2.45	0.969	6.8	1.8	4.2	2.333333333	340	6.4	1.09	4.47	1.276	2.896	1231	41.52	0	2	0	1	0	0	1	1	1	0	1	1	1	237
1	52	0	3	0	0	23.51	0	0	0	0	0	0	0	1216.1	7.103404296	104.01	0	2.475	1.356	5.9	1.8	3.4	1.888888889	256	5.4	0.8	3.13	1.276	2.896	848	19.96	0	1	0	1	0	0	0	0	0	0	0	0	0	4.4
1	79	1	1	2	0	25	0	1	0	0	0	0	0	1015.4	6.923037903	42.66	1	2.4	1.324	10.6	2.5	6.9	2.76	247	5.7	2.17	5.56	1.276	2.896	928	23.19	0	0	0	0	0	1	0	0	0	0	1	1	0	2.9
1	53	0	3	0	2	21.55	0	0	0	0	0	0	0	802.6	6.687856458	110.85	0	2.525	1.518	9.1	1.8	5.9	3.277777778	288	5.3	1.63	6.34	1.276	2.896	3688	111.25	1	2	1	1	144.3	0	0	0	0	0	0	0	0	2.6
1	75	1	2	2	1	29.09	0	1	0	0	0	0	0	526.3	6.265871392	61.1	0	2.225	1.162	6.3	1.5	4.2	2.8	344	5.4	1.14	6.93	1.276	2.896	1414	42.78	0	0	0	0	0	0	0	0	0	0	0	0	0	18
1	58	0	4	1	2	41.16	0	1	0	1	0	0	0	1503.2	7.315351448	92.58	0	2.275	1.13	4.9	2.9	1.4	0.482758621	245	6.2	1.29	7.32	1.276	2.896	2016	68.19	0	2	0	1	0	1	0	0	0	0	1	1	0	13.4
0	49	0	3	0	0	23.03	1	1	0	1	0	1	0	647.9	6.473736363	66.54	0	2.275	1.033	10.6	4.1	5.7	1.390243902	233	7.2	0.91	5.07	1.276	2.896	4088	183.67	0	1	0	1	0	1	0	0	0	1	1	0	1	13.6
0	58	0	3	0	2	24.1	0	1	0	0	0	0	0	802.4	6.687607237	80.64	0	2.325	0.969	4.7	1.3	2.8	2.153846154	267	5.3	1.45	4.99	1.118	3.026	3458	95.53	0	2	1	1	0	0	0	0	0	0	0	0	0	1.8
0	61	1	1	2	2	29.58	0	0	0	0	0	0	0	776.3	6.654539043	62.97	0	2.375	1.195	7.6	1.7	4.8	2.823529412	302	5.3	0.96	4.58	1.276	2.896	2296	101.95	1	0	1	0	0.4	0	0	0	0	0	0	0	0	4.8
1	62	1	4	1	1	25.43	1	1	0	0	0	0	0	741	6.608000625	100.41	0	2.5	1.195	7.6	2	5.1	2.55	358	8.1	1.97	6.47	0.79	4.138	808	16.28	0	0	0	0	0	0	1	0	0	1	1	0	1	15.4
1	79	1	3	0	0	23.59	0	0	0	0	0	0	0	1376	7.226936018	59.41	1	2.375	1.259	10.5	1.9	8.1	4.263157895	265	5.8	1.89	5.48	0.937	3.155	1183	50.05	0	2	0	1	0	0	0	0	0	0	0	0	0	23.6
0	48	0	2	2	0	34.96	0	1	0	0	0	0	0	772.1	6.649114075	101.58	0	2.275	0.904	9.3	2.1	6.2	2.952380952	239	5.8	0.88	5.51	2.495	3.491	2734	147.93	0	1	0	1	0	0	0	0	0	1	0	0	0	15.5
0	50	0	1	2	0	31.06	0	1	0	1	1	1	0	503.9	6.222377836	87.37	0	2.35	1.066	5.9	1.8	3.3	1.833333333	212	5.7	0.93	5.17	4.042	2.379	1054	28.49	0	2	1	1	0	1	0	1	0	1	1	1	0	5.2
0	46	0	3	0	0	34.67	1	1	0	1	1	0	0	534.8	6.281892845	103.99	0	2.275	1.292	6.4	1.3	4.6	3.538461538	219	6.4	1.09	7.71	2.574	5.431	2333	44.66	0	0	0	0	0	0	0	0	0	1	0	0	1	34.4
1	45	0	4	1	2	42.36	0	1	0	0	0	0	0	1141.7	7.040273659	125.94	0	2.375	1.13	5.2	1.6	3	1.875	433	5.6	1.32	3.96	0.711	2.302	1466	46.96	0	0	0	0	0	0	0	1	1	0	1	0	0	8.3
1	52	0	1	2	2	32.72	0	0	0	0	0	0	0	986.1	6.893757769	102.4	0	2.45	1.356	11.4	3.3	7.3	2.212121212	310	5.8	1.66	5.59	1.513	3.233	2991	148.07	0	0	0	0	0	0	0	0	0	0	0	0	0	4.3
0	79	1	3	0	0	26.97	1	1	0	0	0	0	0	1292	7.163946684	50.95	1	2.625	1.227	10.6	3.6	6.1	1.694444444	216	6.1	0.98	4.45	2.111	2.508	1175	59.02	0	2	0	1	0	1	0	0	0	1	1	1	1	62.8
1	45	0	3	0	2	20.61	0	0	0	0	0	0	0	1156.8	7.053412851	112.97	0	2.3	1.13	7.6	1.9	4.7	2.473684211	267	5.2	1.68	4.5	1.276	2.896	2693	124.61	0	0	1	0	0	0	0	0	0	0	0	0	0	8.4
1	59	0	3	0	2	35.24	1	0	0	0	0	0	0	1042.3	6.949185089	49.59	1	2.325	1.711	8.1	1.8	5.4	3	295	9.7	1.16	4.68	1.276	2.896	2707	101.92	0	2	0	1	0	0	0	0	0	0	0	0	1	8
1	67	1	1	2	0	24.91	1	1	0	0	0	0	0	526.8	6.26682097	94.62	0	2.7	1.227	10.4	2.5	7.3	2.92	373	5.8	1.32	5.4	1.276	2.896	688	16.09	0	0	0	0	0	0	0	1	0	0	1	1	1	16.8
0	70	1	3	0	2	29.15	0	1	0	0	0	0	0	971.1	6.87842945	74.12	0	2.35	1.292	3.8	1.2	2.1	1.75	230	5.5	1.5	4.71	0.881	2.793	2450	107.63	1	2	0	1	11.2	1	0	0	0	0	1	1	0	7.3
0	75	1	3	0	2	26.36	0	1	0	1	0	0	1	1007.6	6.915326544	71.56	0	2.5	1.033	8	2.6	4.6	1.769230769	226	5.9	1.34	4.81	1.287	2.87	1357	26.51	0	0	0	0	0	1	0	0	1	1	1	0	0	15.8
1	73	1	3	0	1	27.18	0	1	0	0	0	0	0	557	6.32256524	61.97	0	2.25	1.356	5.3	1.6	3.1	1.9375	270	5.3	1.73	3.65	1.276	2.896	2260	82.42	0	2	0	1	0	1	0	0	1	0	1	1	0	7.6
0	52	0	3	0	1	36.26	1	1	0	0	0	0	0	1275.8	7.151328712	75.12	0	2.3	0.743	7.5	2.2	4.4	2	210	5.8	0.83	3.1	1.05	1.784	998	36.62	0	0	0	0	0	1	0	0	0	0	1	0	1	7.7
1	64	1	3	0	2	23.72	0	1	0	0	0	0	0	774.5	6.65221766	61.16	0	2.45	1.292	7.9	2.5	4	1.6	325	5.8	1.63	4.76	1.276	2.896	1704	56.11	0	2	0	1	0	0	0	1	0	0	1	0	0	59.8
0	57	0	1	2	1	37.12	0	1	0	1	0	1	0	501.2	6.217005223	80.26	0	2.2	1.066	9.8	1.6	7.3	4.5625	249	5.9	1.27	4.37	2.834	1.81	1906	67.84	0	2	1	1	0	1	0	0	1	1	1	1	0	7.5
0	55	0	3	0	2	21.29	0	1	0	0	0	0	0	865.8	6.763653935	100.05	0	2.4	1.388	7.3	1.8	4.8	2.666666667	188	5.3	0.83	7.29	1.276	2.896	3267	84.67	0	1	1	1	0	0	0	0	0	0	0	0	0	5
1	57	0	3	0	2	30.82	0	1	0	0	0	0	0	603.3	6.402414585	71.21	0	2.35	1.292	4.2	1.6	2.2	1.375	305	5	1.29	5.77	1.445	3.801	2552	116.74	0	0	1	0	0	0	0	0	1	1	0	0	0	10.1
0	61	1	4	1	2	23.83	1	1	1	1	0	1	0	406.7	6.008075813	26.69	1	2.5	1.227	8.6	2	5.8	2.9	493	6.4	0.67	5.17	5.081	2.896	2200	63.09	1	1	0	1	28.1	0	0	1	1	0	1	0	0	485
1	59	0	4	1	2	31.71	0	1	0	0	0	0	0	550.9	6.311553304	112.38	0	2.25	1.066	5.1	1.7	2.7	1.588235294	271	6	1.81	4.16	0.632	2.069	2374	100.88	1	0	1	0	15.7	0	0	1	1	0	1	1	0	11
1	59	0	3	0	1	41.43	1	1	0	0	0	0	0	768	6.643789733	82.2	0	2.4	1.066	14.9	2.3	12	5.217391304	212	7.2	0.83	3.96	1.276	2.896	1479	69.92	0	2	0	1	0	1	0	0	0	0	1	1	1	108
0	57	0	3	0	1	27.38	0	0	0	0	0	0	0	1079.2	6.983975305	58.39	1	2.25	1.162	8	2.1	5.1	2.428571429	299	5.9	0.8	5.66	3.647	3.181	2465	115.78	0	2	0	1	0	0	0	0	0	0	0	0	0	5.2
0	59	0	3	0	1	38.39	0	1	0	0	0	0	0	883.7	6.784117639	103.3	0	2.325	1.066	6.9	2	3.6	1.8	193	5.9	1.19	5.25	1.276	2.896	2659	106.84	0	2	0	1	0	0	0	0	0	0	0	1	0	33.6
1	48	0	1	2	2	38.93	0	1	0	0	0	0	0	983.5	6.891117638	87.46	0	2.3	1.162	8.9	2.3	5.9	2.565217391	385	5.8	1.16	5.4	1.592	3.517	2348	82.51	1	2	0	1	14	0	0	0	0	1	0	0	0	323
1	64	1	3	0	1	22.7	0	1	0	0	0	0	0	1212.9	7.100769465	88.78	0	2.45	1.195	5.6	2	3.1	1.55	310	5.1	1.97	6.7	1.445	4.06	1764	49.42	0	0	0	0	0	1	0	0	0	0	1	0	0	5.7
0	55	0	3	0	0	26.52	0	1	0	0	0	0	0	695.2	6.544199574	99.55	0	2.375	1.033	8.4	3	4.5	1.5	382	5.5	1.22	6.1	1.694	4.112	2238	97.89	0	0	0	0	0	0	0	1	0	0	1	0	0	8.3
0	52	0	3	0	2	28.29	0	1	0	0	0	0	0	1186.6	7.078847354	107.87	0	2.325	1.001	9.4	2.4	5.8	2.416666667	225	5.4	1.63	7.03	1.49	4.732	2535	110.45	1	1	0	1	65	0	0	0	0	0	0	0	0	0.7
1	54	0	4	1	2	27.28	1	1	0	0	0	0	0	644.4	6.468319651	18.65	1	2.425	1.518	3.9	1.3	2.3	1.769230769	294	11.3	1.66	5.77	1.073	3.62	780	20.63	0	0	0	0	0	1	0	1	1	0	1	1	1	138
0	63	1	1	2	0	22.38	0	0	0	0	0	0	0	439.4	6.08541016	69.53	0	2.35	0.872	13	1	11.4	11.4	291	5.7	1.16	4.24	1.276	2.896	1287	38.25	0	2	0	1	0	0	0	0	0	0	0	0	0	31.2
0	49	0	1	2	0	26.32	0	0	0	0	0	0	0	708.3	6.562867733	116.48	0	2.3	1.13	9.3	1.8	6.4	3.555555556	301	5.8	1.47	5.53	0.948	3.62	3345	122.8	0	2	0	1	0	0	0	0	0	0	0	1	0	3.8
0	75	1	3	0	1	31.23	0	1	0	1	1	1	0	1116.8	7.018222732	72.42	0	2.475	1.033	5	0.9	3.4	3.777777778	241	6.8	1.24	4.22	1.569	2.25	2487	96.73	1	2	0	1	11.2	1	0	1	1	1	1	1	0	2
0	56	0	3	0	0	21.63	1	1	0	0	0	0	1	1094.2	6.997778782	92.65	0	2.4	1.033	5.1	1.8	2.1	1.166666667	245	6.4	1.29	8.17	1.276	2.896	3819	149.44	0	0	0	0	0	0	0	0	0	0	0	0	1	75.3
0	41	0	1	2	0	26.08	0	0	0	0	0	0	0	592.6	6.384519635	115.87	0	2.425	0.904	7	1.8	4.3	2.388888889	301	5.3	1.14	5.61	1.276	2.896	3563	117.02	0	2	1	1	0	0	0	0	0	0	0	0	0	0.6
0	70	1	3	0	0	28.56	0	0	0	0	0	0	0	1021.1	6.928635757	87.03	0	2.35	1.259	5.1	1	3.5	3.5	215	5.6	1.4	5.2	1.276	2.896	2158	77.29	1	2	1	1	44.6	0	0	0	0	0	0	1	0	4.7
0	78	1	4	1	2	22.78	0	1	0	0	0	0	1	1040.1	6.947072141	54.3	1	2.35	1.195	4.3	1	2.8	2.8	185	5.4	1.37	3.36	1.185	1.448	1462	55.91	0	0	0	0	0	0	1	1	0	0	1	1	0	19.9
0	68	1	3	0	0	21.29	0	1	0	0	0	0	0	1246.5	7.128094903	75.17	0	2.425	1.098	5.7	1.2	4.1	3.416666667	264	5.5	2.09	4.91	1.276	2.896	3474	112.78	0	2	1	1	0	1	0	0	1	0	1	0	0	2
1	51	0	3	0	1	47.34	1	1	0	0	0	0	0	721.1	6.580777824	95.66	0	2.35	1.259	9.3	3.3	5	1.515151515	279	7.3	1.22	8.2	2.179	5.974	2396	75.66	0	0	0	0	0	0	1	0	0	0	1	1	1	167.8
1	44	0	2	2	2	39.85	0	1	0	0	0	0	0	1234.1	7.118097238	113.11	0	2.125	1.162	8	2.2	5.2	2.363636364	296	5.3	1.29	6.08	1.298	4.189	1770	65.24	0	0	0	0	0	0	0	0	0	1	0	0	0	17.8
1	61	1	3	0	1	28.82	0	0	0	0	0	0	0	627	6.440946541	97.64	0	2.275	1.162	9.6	2.9	5.6	1.931034483	233	5.2	1.4	5.35	1.276	2.896	1521	49.71	0	1	0	1	0	0	0	0	0	0	0	1	0	9.4
0	72	1	3	0	0	31.91	0	0	0	0	0	0	1	963.6	6.870676271	61.28	0	2.45	1.259	8.1	1.8	5.2	2.888888889	210	5.8	0.85	3.57	1.671	1.94	1379	60.77	0	1	0	1	0	0	0	0	1	0	0	1	0	69.8
0	64	1	4	1	1	27.93	0	1	0	0	0	0	0	845.4	6.739809888	108.03	0	2.2	1.227	5.8	1.6	3.4	2.125	310	5.9	0.67	3.96	1.276	2.896	901	9.74	0	0	0	0	0	1	0	1	0	0	1	1	0	30.5
0	67	1	4	1	0	34.74	0	1	0	0	0	0	0	613.5	6.419180264	50.02	1	2.45	1.259	8.1	3.5	3.8	1.085714286	293	6.5	0.98	3.9	1.276	2.896	1486	54.6	0	2	0	1	0	0	1	0	0	0	1	1	0	27
0	69	1	3	0	2	25.65	0	1	0	0	0	0	0	609.5	6.412638949	84.56	0	2.325	1.066	5.4	1.7	3.1	1.823529412	287	5.1	1.6	4.5	1.524	2.198	2472	103.61	1	2	0	1	11.2	0	0	0	0	0	0	0	0	7.7
0	64	1	3	0	1	27.5	0	0	0	0	0	0	0	546	6.302618976	77.31	0	2.425	1.033	4.5	1.4	2.6	1.857142857	155	5.5	1.01	3.49	1.682	1.707	2191	77.91	0	2	0	1	0	0	0	0	0	0	0	1	0	5.7
1	40	0	3	0	2	28.22	0	0	0	0	0	0	0	812.4	6.69999283	89.8	0	2.3	0.969	5.9	1.8	3.5	1.944444444	207	4.9	1.6	6.03	1.287	3.827	2771	72.99	1	0	0	0	18.7	0	0	0	0	0	0	0	0	34.4
1	67	1	3	0	0	21.11	0	0	0	0	0	0	0	703.6	6.556210013	74.28	0	2.275	1.453	5.9	1.6	3.5	2.1875	350	5.7	0.85	4.16	1.276	2.896	1802	85.56	0	2	1	1	0	0	0	0	0	0	0	0	0	19.3
1	40	0	3	0	2	31.51	0	0	0	0	0	0	0	1396.2	7.24150954	113.15	0	2.25	1.033	5.5	1.3	3.5	2.692307692	242	5.2	1.29	3.88	0.689	2.276	2029	111.38	0	0	0	0	0	0	0	0	0	0	0	0	0	108.5
0	53	0	3	0	2	27.37	0	0	0	0	0	0	0	728.1	6.590438401	84.52	0	2.525	1.518	4	1.9	1.7	0.894736842	151	5.4	1.42	6.26	1.953	3.931	1900	102.02	1	2	0	1	42.4	0	0	0	0	0	0	0	0	13.1
1	42	0	4	1	0	24.2	0	0	0	0	0	0	0	598.9	6.395094639	136.29	0	2.425	1.162	7.8	1.9	5.3	2.789473684	283	6	1.47	5.48	1.276	2.896	1619	30.05	1	2	0	1	14	0	0	0	0	0	0	0	0	3.6
0	77	1	3	0	1	28.29	0	0	0	0	0	0	0	1042.8	6.949664682	73.16	0	2.325	1.13	4.4	1.2	2.7	2.25	174	5.1	1.4	5.35	1.276	2.896	1406	47.57	0	0	0	0	0	0	0	0	0	0	0	0	0	2.9
0	40	0	3	0	2	30.49	0	1	0	0	0	0	0	648.5	6.474662004	110.61	0	2.35	1.485	5.9	1.7	3.6	2.117647059	216	5.2	0.91	6.49	1.276	2.896	2766	116.03	1	2	0	1	11.2	1	0	1	0	0	1	0	0	2.2
1	49	0	4	1	2	28.56	0	1	0	0	0	0	0	1458.6	7.285232351	84.55	0	2.35	0.775	5.3	1.9	2.7	1.421052632	397	5.1	1.73	5.64	1.276	2.896	1473	56.18	0	2	1	1	0	0	0	0	1	0	0	0	0	8.1
1	60	1	3	0	2	27.4	0	0	0	0	0	0	0	673.5	6.512487996	59.93	1	2.5	1.292	5.2	1.4	3.1	2.214285714	199	5.3	1.78	5.38	0.61	3.31	2020	112.33	0	2	0	1	0	0	0	0	0	0	0	1	0	4.6
1	40	0	3	0	2	20.61	0	0	0	0	0	0	0	818.5	6.707473397	103.35	0	2.25	1.033	8.1	2.3	5.2	2.260869565	281	5.4	1.14	5.59	1.276	2.896	1287	24.51	0	1	0	1	0	0	0	0	0	0	0	0	0	4.2
0	78	1	2	2	0	24.81	1	1	0	0	0	0	0	741.6	6.608810014	86.46	0	2.25	1.388	5.9	2.1	2.3	1.095238095	220	7.2	1.11	3.28	1.389	1.526	1271	52.08	0	2	0	1	0	1	0	0	0	0	1	1	0	8.4
1	60	1	4	1	0	22.95	0	1	0	1	0	1	0	635.6	6.454569435	113.35	0	2.375	1.195	4.8	1.6	2.6	1.625	310	4.9	1.73	5.64	1.276	2.896	248	7.81	0	0	0	0	0	0	0	0	0	0	0	0	0	1.5
0	78	1	2	2	2	24.94	0	0	0	0	0	0	0	1177.5	7.071148826	51.31	1	2.35	1.066	5.7	1.4	3.5	2.5	160	5.6	1.68	5.48	1.039	3.336	1517	52.96	1	0	0	0	21.8	0	0	0	0	0	0	0	0	13.3
1	44	0	3	0	1	26.91	0	0	0	0	0	0	0	893.4	6.795034409	88.61	0	2.175	1.259	7.4	2.5	4.2	1.68	257	5.3	0.83	3.03	1.016	1.733	773	20.29	0	1	0	1	0	0	0	0	0	0	0	1	0	5.1
0	66	1	5	2	2	22.09	1	0	0	0	0	0	0	764.8	6.639614362	86.36	0	2.3	0.969	4.6	1	3.1	3.1	234	7	2.02	3.93	0.406	1.733	1919	59.11	0	0	1	0	0	0	0	0	0	0	0	1	1	45.3
1	68	1	3	0	0	28.44	0	0	0	0	0	0	0	896.7	6.798721358	60.96	0	2.3	1.259	10	2.2	6.5	2.954545455	392	5.8	1.6	4.09	1.276	2.896	1208	45.82	0	0	0	0	0	0	0	0	0	1	0	1	0	2.3
1	54	0	4	1	2	35.08	0	1	0	0	0	0	0	910.6	6.814103723	117.6	0	2.275	1.13	8.3	2.9	3.9	1.344827586	360	6.8	1.14	5.61	1.276	2.896	902	45.5	0	0	1	0	0	0	0	0	0	0	0	0	0	13.5
1	74	1	4	1	0	24.71	0	1	0	0	0	0	0	933.7	6.839155187	55.92	1	2.525	1.033	6.3	2.6	3.2	1.230769231	271	5.7	1.37	6.88	1.276	2.896	1877	86.46	0	0	0	0	0	0	0	1	1	0	1	1	0	38.2
1	41	0	3	0	2	30.52	0	0	0	0	0	0	0	914.9	6.81881477	91.87	0	2.3	1.13	6.2	1.3	4.5	3.461538462	242	4.8	1.81	4.68	1.276	2.896	2307	69.49	1	0	0	0	33.5	0	0	0	0	0	0	0	0	14.8
0	60	1	3	0	2	28.51	0	0	0	1	1	1	0	527.4	6.267959274	71.01	0	2.375	1.453	8.1	1.9	4.9	2.578947368	365	5.2	0.85	3.36	1.276	2.896	1363	28.8	0	0	1	0	0	0	0	0	1	1	0	1	0	3.8
0	78	1	3	0	2	33.92	0	1	0	0	0	0	0	499	6.212606096	38.61	1	2.525	1.033	7.6	1.9	4.7	2.473684211	210	5.6	1.03	4.4	1.276	2.896	3348	84.57	1	2	0	1	15.6	0	1	0	1	1	1	1	0	119
1	50	0	1	2	0	32.16	0	1	0	0	0	0	0	694.6	6.54333614	97.96	0	2.4	1.292	8.5	2.8	4.8	1.714285714	406	5.9	1.4	5.72	1.276	2.896	2044	69	0	0	1	0	0	0	0	0	1	1	0	0	0	23.1
0	47	0	3	0	2	29.32	0	0	0	0	0	0	0	770.3	6.646780049	106.38	0	2.125	0.969	6.9	1	4.9	4.9	185	5.1	1.01	4.11	1.106	2.586	3190	140.73	0	0	0	0	0	0	0	0	0	0	0	1	0	1.2
1	50	0	1	2	0	21.42	0	1	0	0	0	0	0	856.7	6.753087799	83.7	0	2.4	1.195	8.1	2.1	5.1	2.428571429	244	5.4	2.12	5.9	1.05	3.284	1309	39.16	0	1	0	1	0	0	0	0	0	0	0	0	0	2.6
1	44	0	3	0	1	37.02	0	0	0	0	0	0	0	809.4	6.696293232	103.92	0	2.3	1.098	7.3	1.9	4.7	2.473684211	230	5.1	1.29	4.14	1.276	2.896	2644	76.54	0	0	0	0	0	0	0	0	0	0	0	1	0	15.1
1	63	1	4	1	0	28.97	0	1	0	1	0	0	0	439.1	6.084727178	45.73	1	2.45	1.098	3	1.1	1.5	1.363636364	223	5.4	1.16	6.7	1.276	2.896	1594	66.37	0	1	0	1	0	0	1	0	0	0	1	0	0	0.8
1	60	1	3	0	2	28.07	0	1	0	0	0	0	0	1235.5	7.119231025	71.64	0	2.175	1.259	5.2	1.2	3.2	2.666666667	354	5.2	1.11	4.19	1.197	2.534	1492	30.17	1	0	0	0	21.8	0	1	1	0	0	1	0	0	6.1
0	66	1	2	2	0	26.6	0	0	0	0	0	0	0	784.6	6.665174034	92.15	0	2.3	1.259	6.4	2.8	3	1.071428571	197	5.3	1.53	6.26	1.863	3.879	1404	61	0	2	1	1	0	0	0	0	0	0	0	1	0	7
0	63	1	3	0	1	29.26	0	0	0	0	0	0	0	604.1	6.403739747	79.74	0	2.275	1.356	9.7	3.1	4.9	1.580645161	255	5.4	0.83	6.7	1.276	2.896	2591	149.06	0	0	0	0	0	0	0	0	0	0	0	0	0	7.7
1	58	0	3	0	2	33.95	1	0	0	1	0	0	0	1329	7.192182059	98.18	0	2.2	1.13	9.4	3	5.5	1.833333333	270	10.6	0.88	3.26	2.055	1.448	1461	42.91	1	1	0	1	1.6	1	0	0	0	0	1	1	1	1.9
1	49	0	4	1	1	27.71	0	1	0	0	0	0	0	1216.4	7.103650956	100.12	0	2.3	1.001	5.3	1.9	2.6	1.368421053	370	5.8	1.86	5.38	0.847	3.129	1529	74.02	0	0	1	0	0	0	0	0	1	0	0	0	0	11.6
0	63	1	3	0	2	28.6	1	1	1	1	1	1	0	769.3	6.64548101	88.2	0	2.35	1.195	11.3	2.8	7.3	2.607142857	204	8.1	0.83	5.84	1.276	2.896	3262	153.79	0	1	0	1	0	1	0	0	0	0	1	1	1	76.3
0	74	1	3	0	2	32.18	1	1	1	0	0	0	0	1101.7	7.00460972	31.55	1	2.35	1.195	10.4	2.1	6.8	3.238095238	202	7	1.22	4.16	1.513	2.25	1978	51.39	0	2	0	1	0	0	0	1	1	0	1	1	1	6.2
1	54	0	1	2	2	23.87	1	1	0	0	0	0	0	623.6	6.435509137	87.82	0	2.3	1.098	4.7	1.3	2.8	2.153846154	282	8.9	1.47	6.28	1.445	4.138	950	50.54	0	0	0	0	0	0	0	0	0	0	0	1	1	1.7
1	48	0	3	0	0	21.36	0	0	0	0	0	0	0	647.2	6.472655366	107.54	0	2.3	1.453	5.5	1.5	3.5	2.333333333	289	5.4	1.63	6.23	1.276	2.896	2722	104.86	0	0	0	0	0	0	0	0	0	0	0	0	0	2.9
1	61	1	3	0	0	34.75	0	1	0	0	0	0	0	770.2	6.646650221	53.15	1	2.375	1.066	8.5	2.9	4.9	1.689655172	240	6	1.34	5.02	1.276	2.896	1531	58.28	0	0	0	0	0	0	0	0	1	1	0	0	0	16.8
0	51	0	4	1	0	18.7	0	0	0	0	0	0	0	1186.1	7.078425893	97.92	0	2.375	1.259	4.4	1.9	1.5	0.789473684	128	5.7	1.42	3.75	1.276	2.896	7422	372.31	0	2	0	1	0	0	0	0	0	0	0	0	0	9.1
1	69	1	3	0	0	29.47	0	0	0	0	0	0	0	710.1	6.565405805	87.18	0	2.425	1.55	12.2	2.9	8.1	2.793103448	307	5.5	1.6	5.79	1.276	2.896	2192	100.58	0	0	0	0	0	0	0	0	0	0	0	1	0	9.5
1	72	1	3	0	0	35.67	0	1	0	0	0	0	0	1051.4	6.957877888	75.02	0	2.375	1.066	11	4.1	5.6	1.365853659	268	5.5	1.5	5.28	1.276	2.896	1406	71.12	0	2	0	1	0	0	0	0	1	0	0	0	0	5
1	51	0	4	1	1	31.64	0	0	0	0	0	0	0	434	6.073044534	83.37	0	2.375	1.388	8.8	3.4	4.7	1.382352941	349	6.1	1.19	5.97	1.276	2.896	860	0.47	0	1	0	1	0	0	0	0	0	0	0	0	0	38.5
0	79	1	3	0	0	26.23	0	0	1	1	0	1	0	688.3	6.534224789	57.75	1	2.225	1.162	7.4	3.1	3.4	1.096774194	243	6.4	1.32	3.8	1.276	2.896	1814	59.9	0	0	1	0	0	1	0	0	0	1	1	1	0	1.8
1	67	1	3	0	0	28.27	0	1	0	0	0	0	0	1095.8	6.999239969	52.65	1	2.325	1.485	4.7	1.8	2.5	1.388888889	156	6.4	1.06	5.79	1.276	2.896	1146	52.08	0	2	0	1	0	0	0	0	0	1	0	0	0	7.4
1	76	1	3	0	0	28.95	0	0	0	0	0	0	0	562.6	6.332568896	69.73	0	2.425	1.324	3.2	1.2	1.5	1.25	298	4.7	1.47	8.2	2.743	5.456	1675	55.29	0	0	0	0	0	0	0	0	0	0	0	0	0	5.1
0	57	0	3	0	2	26.91	0	1	0	0	0	0	0	567.2	6.340711975	83.18	0	2.225	1.227	5.9	2	3.2	1.6	203	5.4	1.11	4.58	1.276	2.896	2454	70.13	1	2	1	1	18.7	0	0	0	0	1	0	1	0	7.6
0	58	0	3	0	1	29.59	0	1	0	0	0	0	0	855.6	6.751802977	100.03	0	2.45	1.195	6.9	2.4	3.6	1.5	247	5.4	1.01	5.95	3.071	3.543	1370	48.38	1	2	1	1	22.3	0	0	0	0	1	0	0	0	15.1
1	70	1	3	0	0	20.78	1	0	1	1	0	1	0	505.6	6.225745843	73.82	0	2.4	1.066	5.5	0.9	4	4.444444444	193	6.5	1.11	3.23	1.084	1.629	1382	35.49	0	1	0	1	0	0	0	0	0	0	0	1	0	7.2
1	42	0	3	0	2	29.65	0	0	0	0	0	0	0	936.9	6.842576553	86	0	2.4	1.388	8.2	2.5	4.9	1.96	178	5.1	1.53	5.04	1.276	2.896	1949	82.06	0	0	0	0	0	0	0	0	0	0	0	0	0	6.7
0	54	0	3	0	2	25.54	0	0	0	0	0	0	0	836	6.728628613	91.55	0	2.4	1.227	9.1	2.9	5.3	1.827586207	211	5.5	1.14	6.13	1.276	2.896	1928	101.49	0	2	1	1	0	0	0	0	0	0	0	0	0	13.8
1	64	1	3	0	2	19.86	0	0	0	0	0	0	0	531	6.274762021	92.29	0	2.25	1.195	5.9	1.7	3.4	2	221	5.5	1.6	3.93	1.276	2.896	2072	57.6	1	0	0	0	24.2	0	0	0	0	0	0	1	0	1.9
1	69	1	4	1	2	24.54	1	1	1	0	0	0	0	791.2	6.67355078	75.45	0	2.55	0.936	7.2	2.7	3.5	1.296296296	267	8.7	1.06	3.54	1.276	2.896	482	16.79	0	2	0	1	0	1	0	1	1	1	1	1	1	12
0	69	1	4	1	0	22.62	0	0	0	0	0	0	0	1329	7.192182059	77.07	0	2.475	1.033	4.7	1.5	2.5	1.666666667	226	5.4	1.34	4.24	0.565	2.638	1854	63.47	0	2	0	1	0	1	0	0	1	1	1	0	0	14.2
0	62	1	4	1	2	21.02	0	1	0	0	0	0	0	583.7	6.369387152	114.92	0	2.3	1.356	4.9	1	3.6	3.6	283	5.2	1.6	3.75	1.276	2.896	2980	100.41	1	2	0	1	14	1	0	0	0	0	1	0	0	101
1	58	0	1	2	0	26.62	0	0	0	0	0	0	0	708.4	6.563008906	106.33	0	2.425	1.292	7.5	3.2	3.6	1.125	360	5.3	1.32	4.42	1.276	2.896	844	28	1	0	1	0	12.9	0	0	0	0	0	0	1	0	15.7
0	70	1	2	2	0	23.99	0	1	0	0	0	0	0	834.6	6.726952568	70.75	0	2.4	1.292	5.4	2.5	2.3	0.92	257	6.1	1.68	4.76	0.598	2.793	2299	51.08	0	0	0	0	0	1	0	0	0	0	1	1	0	2.1
1	78	1	3	0	0	40.24	1	1	1	1	0	1	0	678.5	6.519884479	79.14	0	2.35	1.356	11.6	3	7.6	2.533333333	341	6.9	1.27	3.9	2.145	1.655	415	8.75	0	2	0	1	0	0	0	1	1	1	1	1	1	31.3
0	76	1	3	0	2	27.47	0	0	0	1	0	0	0	509.6	6.233626104	52.03	1	2.225	1.13	4.4	0.5	3	6	260	4.9	1.32	4.27	0.779	2.586	2808	127.55	0	2	0	1	0	0	0	0	1	0	0	1	0	116.5
0	53	0	3	0	0	28.76	0	0	0	0	0	0	0	1268.1	7.145274996	101.47	0	2.325	1.227	5.9	1.9	3.4	1.789473684	215	5.6	1.09	5.3	1.75	3.414	2380	99	0	0	0	0	0	0	0	0	0	0	0	0	0	3.7
1	44	0	3	0	2	26.28	0	1	0	0	0	0	1	951.9	6.858459987	107.78	0	2.375	1.162	7.8	3.4	3.3	0.970588235	231	5.3	2.25	6.44	1.276	2.896	770	39.55	1	2	0	1	18.7	1	0	0	0	0	1	0	0	0.9
1	66	1	1	2	0	23.46	0	1	0	0	0	0	0	628.9	6.443972262	87.54	0	2.3	1.421	7	2.7	3.7	1.37037037	331	5.4	1.42	4.42	1.276	2.896	1084	29.41	1	0	0	0	0.5	1	0	0	0	0	1	1	0	8.9
1	55	0	4	1	2	47.71	1	1	0	0	0	0	0	1156.3	7.052980531	109.02	0	2.425	1.421	10.8	3.4	6.1	1.794117647	281	6.5	1.55	5.48	0.869	3.543	1464	47.79	0	0	0	0	0	0	0	1	0	0	1	0	0	10.8
1	68	1	1	2	0	31.71	0	1	0	0	0	0	1	436.9	6.079704336	76	0	2.325	1.388	8.5	2.2	5.5	2.5	102	6	1.32	4.11	1.321	2.198	1656	61.41	0	1	0	1	0	1	0	0	0	0	1	1	1	7
0	61	1	3	0	2	40.12	0	1	0	0	0	0	0	917.2	6.821325551	92.28	0	2.425	1.195	5.7	1.2	3.9	3.25	212	5.5	1.32	5.22	1.163	3.362	2679	118.08	0	0	0	0	0	1	0	0	0	0	1	1	0	33.9
0	60	1	3	0	0	34.77	0	1	0	0	0	0	0	719	6.577861358	96.11	0	2.325	1.227	6.4	2.1	2.9	1.380952381	339	5.6	1.16	3.57	0.79	2.043	2195	73.38	0	0	0	0	0	1	0	1	0	1	1	1	0	77.2
1	44	0	2	2	2	27.7	0	0	0	0	0	0	0	502	6.21860012	110.61	0	2.35	1.518	6.3	2	3.8	1.9	300	5	0.85	4.45	1.276	2.896	975	24.04	0	0	0	0	0	0	0	0	0	0	0	0	0	6.2
0	77	1	3	0	1	28.19	0	0	0	0	0	0	0	638.7	6.459434861	84.46	0	2.25	1.001	10.7	1.2	8.3	6.916666667	511	6.2	0.88	4.34	1.095	2.974	1882	57.2	0	0	0	0	0	0	0	0	0	0	0	0	0	3.1
1	62	1	3	0	2	26.37	0	1	0	1	1	0	1	639.6	6.460842981	91.57	0	2.35	1.421	8.8	1.7	5.6	3.294117647	264	5.7	1.19	3.83	1.276	2.896	1249	49.71	0	0	0	0	0	0	0	0	0	0	0	0	0	0.8
1	76	1	3	0	2	20.93	0	0	0	0	0	0	0	790.2	6.672286078	69.73	0	2.3	1.356	6.4	1.4	4.2	3	283	5.5	2.25	5.07	0.723	2.483	2711	77.52	0	0	0	0	0	0	0	0	0	1	0	0	0	9.1
0	62	1	3	0	2	26.37	0	1	0	0	0	0	0	741.7	6.608944849	70.02	0	2.275	1.13	3.9	1.3	2	1.538461538	240	5.5	1.4	3.67	1.219	1.707	2326	122.8	1	0	0	0	21.2	1	0	0	1	0	1	1	0	6.6
0	73	1	3	0	1	32.77	1	1	0	0	0	0	0	1013.2	6.920868918	58.45	1	2.425	1.292	6.4	1.2	4.7	3.916666667	249	6.9	1.16	4.5	1.276	2.896	2497	97.93	0	0	0	0	0	1	0	0	0	0	1	0	1	84.5
0	51	0	4	1	0	25.29	0	1	0	0	0	0	0	365.5	5.901266279	118.36	0	2.35	1.647	6.8	2.1	3.7	1.761904762	295	5.5	1.66	6.41	6.21	2.896	1441	53.58	1	1	0	1	14	0	1	1	0	0	1	0	0	330.5
0	40	0	3	0	2	24.92	0	0	0	0	0	0	0	1153.9	7.050902788	110.61	0	2.4	1.292	5.6	1.2	3.7	3.083333333	255	5	1.06	4.6	1.276	2.896	2415	99.27	0	0	0	0	0	0	0	0	0	0	0	0	0	5.5
0	56	0	3	0	1	50.81	0	1	0	0	0	0	0	825.1	6.715504591	85.83	0	2.275	1.324	9.4	2.8	5.6	2	304	6.2	1.16	5.33	1.276	2.896	4802	232.66	0	1	0	1	0	0	0	0	0	1	0	0	0	28.7
0	44	0	4	1	0	26.44	0	0	0	0	0	0	0	684.9	6.529272842	132.68	0	2.4	1.292	6.4	1.8	3.4	1.888888889	295	5.8	1.42	5.74	1.276	2.896	1008	10.84	0	1	0	1	0	0	0	0	0	0	0	0	0	1.4
0	61	1	4	1	0	21.89	0	1	0	0	0	0	0	899.1	6.801394263	112.62	0	2.225	1.162	6.9	1.4	4.6	3.285714286	342	5.2	2.02	6.31	1.276	2.896	737	23.78	0	1	0	1	0	1	0	0	0	0	1	1	0	15.1
1	61	1	2	2	2	23.6	0	0	0	0	0	0	0	1043.5	6.950335727	77.48	0	2.5	1.356	5.7	1.4	3.9	2.785714286	212	5.2	1.47	5.07	1.276	2.896	1661	58.15	1	2	1	1	7.8	0	0	0	0	0	0	0	0	4.8
1	75	1	2	2	1	27.98	0	1	0	0	0	0	0	476	6.165417854	82.18	0	2.575	1.485	7.5	1.8	4.5	2.5	323	5.6	1.06	5.46	1.987	3.491	1780	74.93	0	0	0	0	0	0	0	0	0	1	0	0	0	29.6
1	60	1	3	0	2	30.84	0	0	0	0	0	0	0	694.1	6.542616042	98.32	0	2.325	1.195	5.4	1.8	2.8	1.555555556	175	5.2	1.86	6	0.644	3.853	1033	50.12	1	2	0	1	0.6	0	0	0	0	0	0	0	0	11.4
1	75	1	3	0	2	24.58	0	1	0	0	0	0	1	624.8	6.437431599	70.22	0	2.4	1.582	6.1	1.6	3.7	2.3125	305	5.8	1.19	5.35	1.276	2.896	1941	98.3	1	2	1	1	9.3	0	0	0	1	1	0	0	0	1.5
0	74	1	3	0	1	29.54	0	1	0	0	0	0	0	795.2	6.678593655	81.64	0	2.375	1.001	8.6	2.5	5.1	2.04	184	5.6	1.58	4.99	1.276	2.896	2509	105.02	1	2	1	1	28.1	0	1	0	0	0	1	0	0	1.2
0	56	0	4	1	2	22.96	0	0	0	0	0	0	0	619.2	6.428428322	63.37	0	2.275	1.098	4.9	1.7	2.5	1.470588235	409	5.4	1.27	4.37	0.745	2.767	1448	36.19	0	2	0	1	0	0	0	0	0	0	0	0	0	32.8
1	71	1	1	2	2	27.67	0	0	0	0	0	0	0	736.2	6.601501821	70.15	0	2.35	1.066	6.1	2.1	3.4	1.619047619	179	5.1	1.58	5.04	1.468	2.793	1473	62.6	0	0	0	0	0	0	0	0	0	0	0	0	0	5.5
0	60	1	4	1	0	24.66	0	1	0	0	0	0	0	681	6.523562306	104.14	0	2.4	1.356	7.9	2	4.6	2.3	251	6.3	1.4	4.16	1.276	2.896	1645	62.29	0	0	1	0	0	0	1	0	1	0	1	1	0	11.7
0	68	1	3	0	2	29.43	0	0	1	1	0	1	0	971.1	6.87842945	72.58	0	2.3	1.098	13.5	7.4	4.6	0.621621622	230	6.5	1.14	4.11	1.479	2.302	1785	70.48	0	2	0	1	0	0	0	0	0	0	0	1	0	4.7
1	73	1	1	2	0	27.65	1	1	0	0	0	0	0	688.7	6.534805763	86.64	0	2.2	0.646	8.2	2.4	5.1	2.125	255	5.8	1.27	3.31	1.14	1.526	790	17.66	0	2	1	1	0	0	0	1	0	1	1	1	1	104
1	44	0	3	0	0	27.51	0	0	0	0	0	0	0	633.4	6.451102134	91.33	0	2.225	1.227	10.8	1.9	8.1	4.263157895	255	5.2	1.6	6.75	1.445	4.474	1986	71.09	0	1	0	1	0	0	0	0	0	0	0	0	0	3.4
0	72	1	3	0	2	27.68	1	1	1	1	0	1	0	1009.5	6.917210438	75.77	0	2.25	1.13	8.2	2.8	4.3	1.535714286	229	7.7	1.11	3.93	1.276	2.896	2538	87.29	0	2	0	1	0	0	0	1	1	1	1	1	1	0.8
1	64	1	4	1	0	26.66	0	1	0	0	0	0	0	620.4	6.430364431	61.31	0	2.65	1.518	9.1	1.6	6.7	4.1875	289	5.4	2.53	5.95	0.926	3	672	20.52	1	0	0	0	14	0	0	0	0	0	0	0	0	26.2
0	60	1	3	0	0	21.94	0	0	0	0	0	0	0	609.5	6.412638949	86.65	0	2.475	0.872	7.1	2.9	3.4	1.172413793	219	5.6	1.34	6.03	2.235	3.646	1803	84.63	0	2	0	1	0	0	0	0	0	0	0	0	0	6.5
1	52	0	1	2	1	38.4	0	1	0	0	0	0	0	719.6	6.578695502	82.54	0	2.375	1.001	8.1	2.6	4.7	1.807692308	336	5.7	1.09	5.35	1.276	2.896	1141	52.46	0	2	0	1	0	1	0	0	1	0	1	0	0	4.4
1	54	0	5	2	1	34.52	1	1	0	1	1	0	0	669.1	6.505933526	81.39	0	2.475	1.356	8.2	1.9	5.6	2.947368421	329	7.3	0.62	5.12	1.276	2.896	1470	57.85	0	0	0	0	0	0	0	0	1	1	0	1	0	20.1
1	59	0	3	0	2	32.01	0	1	0	0	0	0	0	533.4	6.279271612	91.96	0	2.3	1.033	5.9	2.3	2.8	1.217391304	214	5.5	0.98	3.03	1.208	1.5	1521	72.87	1	0	1	0	0.1	0	0	1	0	0	1	1	0	3.3
0	69	1	3	0	1	41.92	0	1	0	0	0	0	0	530.7	6.27419689	66.66	0	2.4	0.84	8.4	1.8	5.6	3.111111111	224	6.3	1.16	5.72	1.66	3.801	2432	105.22	0	2	0	1	0	0	0	0	0	0	0	0	0	7.6
1	60	1	3	0	2	47.17	0	1	0	0	0	0	0	771.2	6.647947743	80.39	0	2.425	1.485	9.2	3.2	5	1.5625	266	6.1	1.06	4.91	1.276	2.896	1134	45.61	0	0	0	0	0	0	1	0	0	0	1	0	0	6.5
1	77	1	3	0	0	31.9	0	1	0	0	0	0	1	852.6	6.748290504	43.7	1	2.275	1.162	5.7	1.8	2.6	1.444444444	368	5.4	1.81	4.99	1.276	2.896	792	21.34	0	0	0	0	0	1	0	0	1	0	1	0	0	11.8
1	42	0	3	0	2	31.38	0	1	0	0	0	0	0	1143.4	7.041761559	103.62	0	2.325	1.485	8.1	2.2	4.7	2.136363636	239	5.5	1.03	5.43	1.276	2.896	1916	60.85	1	0	1	0	14	0	1	0	0	0	1	0	0	3.5
1	60	1	3	0	2	29.69	0	1	0	0	0	0	0	727.9	6.590163676	81.62	0	2.3	1.292	5.9	1.5	3.7	2.466666667	221	5.8	1.53	4.81	0.948	2.845	1994	65.84	1	0	0	0	31.5	0	1	0	0	0	1	1	0	6.4
0	71	1	3	0	1	33.69	1	1	0	0	0	0	0	469.6	6.151881269	61.71	0	2.3	1.162	6.8	2.3	3.5	1.52173913	259	6.5	1.09	3.54	1.547	1.758	1859	77.96	1	2	1	1	0.2	1	0	1	0	0	1	1	1	4.7
1	54	0	3	0	2	36	0	1	0	0	0	0	0	1157.8	7.054276932	77.93	0	2.375	1.227	4.9	1.3	2.9	2.230769231	320	6	1.4	7.21	1.276	2.896	1691	89.02	0	2	0	1	0	1	0	0	0	1	1	0	0	22.1
0	45	0	3	0	2	39.07	0	1	0	0	0	0	1	741.3	6.608405402	107.34	0	2.175	1.292	9.5	3.9	4.7	1.205128205	261	5.9	1.01	8.04	1.276	2.896	2049	68.17	0	1	0	1	0	0	0	0	0	0	0	0	0	92.6
1	71	1	3	0	0	32.09	0	1	0	0	0	0	0	621.2	6.431653091	69.15	0	2.325	1.259	5.3	1.7	2.9	1.705882353	288	5.4	1.73	6.54	2.066	3.853	1295	53.43	0	2	0	1	0	1	0	0	1	1	1	0	0	2.7
0	62	1	3	0	2	32.2	1	0	0	0	0	0	0	1135.6	7.034916425	94.77	0	2.425	1.162	4.6	1.1	2.7	2.454545455	207	8.6	1.01	5.25	2.066	3.284	2413	102.33	0	0	0	0	0	0	0	0	0	0	0	0	1	19.9
1	60	1	1	2	0	46.1	1	1	0	1	1	0	0	1033.7	6.940899878	104.18	0	2.325	0.872	6.2	1.4	4.3	3.071428571	193	7.5	1.11	5.17	1.276	2.896	1752	52.89	0	0	0	0	0	0	0	1	0	1	1	1	1	61.5
0	59	0	3	0	2	29.33	0	1	0	1	1	1	0	614.4	6.420646182	62.02	0	2.425	1.13	6.6	2.1	3.7	1.761904762	184	5.5	1.01	3.57	1.276	2.896	2510	116.16	0	2	1	1	0	0	0	1	0	1	1	0	0	2.8
0	79	1	3	0	0	25.61	0	0	0	0	0	0	0	616.6	6.424220515	69.58	0	2.225	1.582	7.4	1.3	5	3.846153846	242	5.2	1.29	5.95	1.276	2.896	2933	112.39	0	2	0	1	0	0	0	0	0	0	0	0	0	5.8
1	60	1	2	2	2	33.93	1	1	0	0	0	0	0	1367.1	7.220446987	102.28	0	2.4	1.227	11.6	2.6	8.1	3.115384615	351	8.5	1.32	6.57	1.276	2.896	1151	40.4	0	0	0	0	0	1	0	0	1	0	1	0	1	23.2
0	60	1	4	1	1	29.81	0	1	0	0	0	0	0	989.9	6.897603928	77.87	0	2.3	1.001	7.4	1.9	4.5	2.368421053	189	5.7	2.15	4.78	1.276	2.896	2096	68.67	0	0	0	0	0	1	0	0	1	0	1	1	0	3.1
0	66	1	3	0	2	26.75	0	0	0	0	0	0	0	551.7	6.31300442	91.24	0	2.325	1.485	7.5	2.1	4.6	2.19047619	155	5.6	1.11	3.13	1.276	2.896	1720	61.92	1	2	1	1	7.8	0	0	0	0	0	0	1	0	31.5
0	72	1	4	1	0	25.81	1	0	0	0	0	0	0	1386.2	7.234321469	75.46	0	2.5	1.227	4.6	1.7	2.3	1.352941176	259	9	1.55	3.65	0.553	1.836	1087	43.3	0	0	0	0	0	0	0	0	0	0	0	0	1	282
0	59	0	2	2	2	26.89	1	0	0	1	0	1	0	1405.9	7.248432946	105.17	0	2.4	1.066	6.4	2	3.3	1.65	228	6.6	1.45	4.19	1.818	1.914	2482	89.01	0	2	1	1	0	1	0	0	0	1	1	1	1	4.4
1	42	0	3	0	1	22.48	0	1	0	0	0	0	0	786.1	6.667084011	116.06	0	2.55	1.388	10.9	3.5	6.5	1.857142857	369	5.1	2.48	5.25	1.276	2.896	1447	41.16	0	0	0	0	0	0	0	0	1	0	0	0	0	11
0	40	0	3	0	1	31.55	0	1	0	0	0	0	0	678.6	6.520031852	76.73	0	2.475	1.13	10.9	3.1	6.6	2.129032258	386	4.3	1.01	5.79	1.276	2.896	1370	40.08	0	0	0	0	0	0	0	0	1	0	0	0	0	28.5
1	62	1	3	0	2	34.11	0	1	0	0	0	0	0	727.8	6.590026285	65.23	0	2.45	1.066	6.6	1.7	4.3	2.529411765	314	5.7	1.91	6.75	1.276	2.896	1466	69.75	1	2	0	1	42.4	1	0	0	0	0	1	0	0	4.5
1	64	1	3	0	2	20.57	0	1	0	0	0	0	0	792	6.674561392	58.27	1	2.35	1.033	3.8	1	2	2	352	5.2	1.53	4.47	0.79	2.586	1565	54.77	1	2	0	1	31.2	0	1	0	0	0	1	0	0	8.7
0	51	0	3	0	2	30.7	0	0	0	0	0	0	0	1049.4	6.955973851	102.91	0	2.4	1.066	7.5	1.9	4.9	2.578947368	294	6.6	0.78	6.28	4.46	3.465	657	18.36	0	1	0	1	0	0	0	0	0	0	0	0	0	33.9
1	56	0	3	0	1	42.71	1	1	0	0	0	0	0	597.9	6.393423516	101.13	0	2.45	1.259	9.8	4.2	4.8	1.142857143	381	6.1	1.01	6.1	1.276	2.896	1727	70.59	0	1	0	1	0	0	0	0	0	0	0	0	1	8
0	66	1	3	0	2	25.48	0	1	1	0	0	0	1	902.2	6.804836225	87.51	0	2.375	1.098	4.5	1.2	2.3	1.916666667	102	5.1	0.96	3.15	1.276	2.896	3085	109.21	0	0	1	0	0	1	0	1	1	0	1	1	0	6.4
0	64	1	5	2	0	34.61	0	1	1	1	1	1	0	579.8	6.362683216	69.05	0	2.5	1.066	7.6	1.7	4.8	2.823529412	247	5.7	1.14	4.86	1.592	3	1712	87.08	0	0	0	0	0	0	0	0	0	1	0	1	0	35.5
1	68	1	3	0	1	27.23	0	0	0	0	0	0	1	551.9	6.31336687	96.12	0	2.55	1.259	10.7	3.6	6.3	1.75	247	6.1	1.27	8.22	1.276	2.896	1240	39.71	0	1	0	1	0	0	0	0	1	0	0	0	0	0.6
1	51	0	1	2	0	52.74	0	1	0	0	0	0	0	984.8	6.892438575	104.19	0	2.25	1.259	13.8	3.3	9.6	2.909090909	430	7.8	1.16	4.71	1.276	2.896	2207	69.88	0	1	0	1	0	0	1	1	1	0	1	0	1	24.1
1	57	0	4	1	1	34.23	1	0	0	0	0	0	0	429.9	6.063552624	115.76	0	2.45	1.195	6.2	3	2.5	0.833333333	297	7.4	1.27	4.03	1.276	2.896	602	31.12	0	0	1	0	0	1	0	0	0	0	1	1	1	13.8
0	66	1	4	1	2	26.16	0	1	0	0	0	0	1	913.7	6.81750229	88.13	0	2.6	0.936	9.4	4	4.4	1.1	234	5.3	1.24	7.58	1.276	2.896	1454	58.59	0	1	0	1	0	0	0	0	0	0	0	0	0	18.2
1	63	1	3	0	2	29.2	0	0	0	0	0	0	0	512	6.238324625	93.39	0	2.275	1.259	5.9	2	3	1.5	301	5.9	1.6	5.95	2.145	3.362	1420	39.42	0	0	0	0	0	0	0	0	0	0	0	0	0	1.4
0	76	1	1	2	0	30.75	1	1	0	0	0	0	0	1283.1	7.157034304	43.87	1	2.525	1.292	8.3	2.5	4.8	1.92	303	6.4	0.98	3.57	1.276	2.896	1434	54.27	0	2	0	1	0	1	0	0	1	0	1	1	1	2.1
0	71	1	3	0	2	32.74	1	0	0	1	0	0	0	598.1	6.393757964	67.93	0	2.225	1.001	7.4	1.8	4.7	2.611111111	224	8.3	0.91	3.44	1.377	1.914	1086	25.36	0	0	0	0	0	1	0	0	0	0	1	1	1	8.4
1	72	1	5	2	2	21.97	0	0	0	0	0	0	0	999.8	6.907555259	88.54	0	2.2	1.195	9	1.8	6.1	3.388888889	330	4.7	1.63	4.53	1.276	2.896	871	31.27	1	0	0	0	0.2	0	0	0	0	0	0	1	0	16.6
1	61	1	4	1	1	31.45	0	1	0	0	0	0	0	706.9	6.560889213	110.82	0	2.4	1.033	11.9	1.9	9.5	5	285	5.4	1.81	5.4	1.276	2.896	1842	91.98	0	1	0	1	0	0	1	1	0	1	1	1	0	2.9
0	52	0	1	2	0	28.6	1	0	0	0	0	0	0	739.8	6.606379879	100.67	0	2.325	1.195	7.6	1.6	5.1	3.1875	285	8.1	1.16	5.51	1.276	2.896	1269	46.75	0	0	0	0	0	0	0	0	0	0	0	0	1	66.4
1	44	0	4	1	0	40.96	0	1	0	0	0	0	0	713.2	6.569761886	95.01	0	2.175	1.066	10.8	2.8	7.2	2.571428571	392	6.6	0.75	4.5	1.276	2.896	1445	42.19	0	1	0	1	0	0	0	0	0	1	0	0	0	50.8
0	60	1	4	1	2	21.54	0	0	0	0	0	0	0	1835.6	7.515126683	101.46	0	2.2	0.969	7.1	2.4	3.6	1.5	372	5.8	1.53	5.12	0.779	3.233	1224	52.1	1	0	0	0	22.3	0	0	0	0	0	0	0	0	3.8
1	60	1	3	0	2	36.67	0	1	0	0	0	0	0	1509.5	7.319533749	98.32	0	2.325	1.292	5.4	1.6	2.8	1.75	243	5.8	1.03	4.55	1.355	2.896	2472	108.6	1	0	0	0	0.6	0	1	0	0	0	1	0	0	4.9
0	40	0	1	2	0	32.8	0	0	0	0	0	0	0	487.7	6.189700463	103.67	0	2.45	1.453	11.5	4.2	5.4	1.285714286	380	6	0.8	5.72	1.276	2.896	3773	192.99	0	2	0	1	0	0	0	0	0	0	0	1	0	3
0	61	1	3	0	2	30.31	1	1	0	0	0	0	0	745.6	6.614189263	69.02	0	2.375	1.162	4.4	1.6	2.3	1.4375	224	5.7	1.09	5.15	1.276	2.896	1267	46.43	0	2	0	1	0	0	1	1	0	1	1	1	1	8.9
0	53	0	3	0	2	23.64	0	0	0	0	0	0	0	834.5	6.726832743	94.62	0	2.475	1.162	10	2.3	6.8	2.956521739	246	5.3	0.98	5.15	2.36	3.077	3119	81.38	0	2	1	1	0	0	0	0	0	0	0	0	0	11.9
0	63	1	2	2	0	26.97	0	0	0	0	0	0	0	1145.1	7.043247248	97.63	0	2.2	0.936	5.6	1.8	3.3	1.833333333	170	5.7	1.32	3.78	0.892	2.043	1827	81.24	0	2	0	1	0	0	0	0	0	0	0	1	0	9.9
1	76	1	3	0	2	24.17	0	0	0	0	0	0	0	477.5	6.16856416	69.73	0	2.4	1.453	6.4	3	2.8	0.933333333	371	5.1	1.89	6.96	1.964	4.163	1326	24.04	1	0	1	0	11.7	0	0	0	0	0	0	0	0	14.8
1	60	1	4	1	0	33.81	1	1	0	0	0	0	0	957.9	6.864743388	71.62	0	2.45	1.162	7.1	2.9	3.5	1.206896552	166	7.6	1.45	4.4	1.276	2.896	1238	57.45	0	0	0	0	0	0	1	0	0	0	1	0	1	3.4
0	58	0	2	2	0	27.8	1	0	0	0	0	0	0	887.7	6.788633848	90.17	0	2.35	1.13	7.6	2	4.8	2.4	253	6.4	0.91	4.42	1.276	2.896	2880	121.27	0	0	0	0	0	1	0	0	0	0	1	0	1	2.8
0	76	1	3	0	1	27.82	0	1	0	0	0	0	0	919.7	6.82404753	66.32	0	2.35	1.324	6.4	1.8	3.6	2	249	5.2	0.7	3.93	1.276	2.896	1553	39.45	0	2	1	1	0	0	0	0	0	0	0	1	0	2.1
1	63	1	4	1	2	35.49	0	1	0	1	1	1	0	474.6	6.162472344	88.07	0	2.35	1.259	12.2	4.2	7.3	1.738095238	352	5.8	1.29	4.32	1.75	2.224	1388	49.85	0	1	0	1	0	1	0	0	0	0	1	1	0	12.4
0	79	1	4	1	0	27.07	0	1	0	0	0	0	0	180.3	5.19462213	71.84	0	2.325	1.13	5.9	1.1	3.7	3.363636364	211	5.5	1.99	4.19	1.276	2.896	1389	44.32	0	0	0	0	0	0	0	0	1	1	0	0	0	8
1	45	0	3	0	2	24.36	0	1	0	0	0	0	0	960	6.866933284	77.47	0	2.375	1.356	9.1	2.4	5.4	2.25	287	5	1.22	3.88	1.276	2.896	1648	61.42	0	0	0	0	0	0	0	0	1	0	0	0	0	2.9
0	63	1	3	0	2	38.95	1	0	0	0	0	0	0	1138.7	7.03764254	77.86	0	2.375	1.227	10.1	3.3	5.8	1.757575758	258	11.3	0.72	4.94	1.276	2.896	830	29.15	1	2	0	1	0.2	1	0	0	0	0	1	0	1	6
1	66	1	3	0	2	36.28	0	0	0	0	0	0	0	924.5	6.829253051	79.47	0	2.3	1.485	4.9	1.9	2.5	1.315789474	193	6.7	1.53	6	2.563	3.31	1548	61.57	0	0	0	0	0	0	0	0	1	0	0	0	0	7.8
0	56	0	3	0	0	26.39	0	0	0	0	0	0	0	1065.7	6.971387139	89.12	0	2.6	1.485	8.1	1.6	5.7	3.5625	305	4.9	1.34	4.01	1.276	2.896	1497	54.62	0	2	1	1	0	0	0	0	0	0	0	0	0	2.3
1	65	1	3	0	2	36.65	1	1	0	0	0	0	0	866	6.763884909	80.03	0	2.325	1.033	7.1	2.1	4	1.904761905	310	6.6	1.45	4.45	2.642	1.784	1349	39.04	0	2	0	1	0	0	0	0	0	0	0	1	1	12.6
1	45	0	4	1	2	44.15	0	0	0	0	0	0	0	1194.1	7.085148043	99.94	0	2.4	1.292	8.8	3.4	4.6	1.352941176	341	5.3	1.32	4.73	1.276	2.896	3216	126.84	0	0	0	0	0	0	0	0	0	0	0	0	0	9.8
1	71	1	4	1	0	30.28	1	1	0	0	0	0	0	1317.7	7.183643072	63.95	0	2.575	0.904	5.9	1.5	3.9	2.6	164	7.5	1.32	4.6	1.276	2.896	1735	46.25	0	0	0	0	0	1	0	0	0	0	1	1	1	26.3
0	74	1	3	0	2	21.92	0	1	0	1	1	0	0	1347.9	7.206303105	64.36	0	2.35	1.259	5.4	0.9	3.9	4.333333333	178	5.2	2.17	4.5	1.276	2.896	2041	55.58	1	2	1	1	23.4	0	1	0	0	0	1	1	0	13
1	60	1	3	0	1	21.47	0	0	0	0	0	0	0	403.4	5.999928626	59.93	1	2.425	1.388	6.1	2.1	3.3	1.571428571	337	5.3	1.99	7.4	1.276	2.896	1444	52.94	1	1	0	1	33.5	0	0	0	0	0	0	0	0	13.5
0	45	0	3	0	2	33.26	0	0	0	0	0	0	0	955	6.86171134	71.87	0	2.35	1.453	7.9	2.5	4.6	1.84	185	5.1	0.72	5.3	1.276	2.896	2953	98.66	1	0	1	0	0.4	0	0	0	0	0	0	0	0	2.2
0	68	1	3	0	2	27.35	0	0	0	0	0	0	0	476.4	6.166257837	60.54	0	2.15	1.001	5.7	0.8	4.3	5.375	198	4.4	1.53	5.77	1.276	2.896	2262	89.31	1	2	0	1	18.6	0	0	0	0	0	0	0	0	4
0	52	0	4	1	1	24.08	0	0	0	0	0	0	0	1572.2	7.360231191	117.53	0	2.35	1.421	8.8	3.4	4.5	1.323529412	176	5.9	1.81	4.84	1.174	2.483	2738	88.59	0	1	0	1	0	0	0	0	0	0	0	0	0	12.3
1	68	1	3	0	2	41.12	0	1	0	0	0	0	0	779.5	6.658652688	73.76	0	2.6	0.807	5.8	2	2.9	1.45	231	5.4	1.6	4.34	1.603	2.017	2224	103.24	0	0	1	0	0	0	0	0	1	0	0	1	0	4.9
1	67	1	3	0	2	23.81	0	0	0	0	0	0	0	1009.5	6.917210438	66.38	0	2.35	1.259	7.4	2.4	4.2	1.75	268	5.7	2.69	5.66	0.418	2.793	1957	105.72	0	0	0	0	0	0	0	0	0	0	0	0	0	0.8
0	69	1	3	0	1	26.16	0	1	0	0	0	0	1	711.5	6.567375418	84.56	0	2.225	1.13	5.3	1.3	3.3	2.538461538	180	6.6	0.91	3.78	1.276	2.896	1740	61.17	0	0	0	0	0	0	0	0	0	0	0	0	0	17.5
1	61	1	3	0	1	25.94	1	1	0	0	0	0	0	894.3	6.796041289	110.98	0	2.425	1.421	7.7	1.4	5.6	4	251	6.1	1.06	4.19	2.314	2.069	1322	52.22	0	2	0	1	0	1	0	0	1	0	1	0	1	17.1
1	49	0	3	0	2	25.44	0	0	0	0	0	0	0	907.5	6.810693566	84.29	0	2.375	1.13	7.4	1.6	5	3.125	170	5.6	1.29	5.07	1.389	3.129	2947	111.4	0	0	1	0	0	0	0	0	0	0	0	0	0	0.6
1	65	1	3	0	2	25.61	0	1	0	0	0	0	0	520.7	6.25517406	66.42	0	2.275	1.485	7.2	2.4	4	1.666666667	248	6.1	1.73	5.07	1.276	2.896	1468	38.49	0	2	1	1	0	0	0	0	0	1	0	1	0	3.5
0	55	0	4	1	0	26.29	0	1	0	0	0	0	0	666.1	6.501439809	97.52	0	2.375	0.904	4	2	1.7	0.85	158	6	1.29	5.35	1.502	3.362	956	13.52	1	2	0	1	14	1	0	0	0	0	1	0	0	61.6
1	73	1	3	0	0	31.2	1	1	0	0	0	0	0	932.2	6.837547384	27.16	1	2.475	1.259	6.8	2.7	2.8	1.037037037	321	6.1	0.91	4.5	1.705	2.819	1202	52.23	0	0	0	0	0	0	1	0	1	1	1	0	1	5.5
1	63	1	1	2	0	43.14	1	1	0	0	0	0	0	1367.8	7.220958889	83.75	0	2.3	1.162	5.5	1.5	3.4	2.266666667	215	7	0.83	3.54	3.579	1.086	1061	33.17	0	0	1	0	0	0	1	0	0	0	1	1	1	6.4
0	76	1	3	0	0	27.88	1	0	1	1	1	1	0	565.7	6.338063902	69.41	0	2.4	0.936	6.9	0.9	5.2	5.777777778	209	6.5	1.14	3.9	1.276	2.896	1642	71.99	0	2	0	1	0	1	0	0	0	1	1	1	1	6.3
0	41	0	3	0	1	30.73	0	1	0	0	0	0	0	836.8	6.729585093	77.78	0	2.4	1.13	7.7	2.5	4.6	1.84	225	5.5	0.93	6.05	2.608	3.931	2608	75.48	0	2	0	1	0	0	0	0	0	0	0	0	0	12.9
0	64	1	1	2	2	32.63	1	1	0	0	0	0	0	747.5	6.616734305	82.16	0	2.4	1.227	6.4	1.3	4.5	3.461538462	248	5.5	1.4	4.4	1.411	2.353	3569	143.7	1	2	0	1	16.1	1	0	0	0	1	1	1	1	12
0	41	0	4	1	2	33.47	0	1	0	0	0	0	0	935.8	6.841401778	76.92	0	2.4	1.227	7.2	2	4.1	2.05	350	6	1.86	6.03	0.282	4.034	1871	49.41	1	0	0	0	37.4	0	1	0	0	0	1	0	0	24
1	71	1	2	2	0	34.94	1	0	0	0	0	0	0	1113.4	7.015173676	96.43	0	2.375	1.098	10	2.2	7.1	3.227272727	187	7.5	0.8	6.21	1.276	2.896	829	30.46	0	2	0	1	0	0	0	0	0	0	0	1	1	17.5
0	79	1	3	0	0	20.23	0	0	0	0	0	0	0	430.6	6.065179585	84.11	0	2.35	1.13	6.4	1.2	4.3	3.583333333	400	5.7	1.55	4.55	0.711	2.664	1703	99.67	0	2	0	1	0	0	0	0	0	0	0	1	0	2.3
0	77	1	3	0	2	25.66	0	0	0	0	0	0	0	536.3	6.284693706	79.94	0	2.45	1.356	6.9	2.1	3.7	1.761904762	212	5.7	1.14	6.7	1.276	2.896	1566	66.99	0	0	0	0	0	0	0	0	0	0	0	0	0	20.3
1	72	1	3	0	0	37.75	0	1	0	0	0	0	0	1146.4	7.044381877	55.09	1	2.375	1.033	8	2.4	4.6	1.916666667	259	5.4	0.78	4.53	1.276	2.896	2414	90.88	0	2	0	1	0	0	0	0	1	0	0	0	0	5.7
0	52	0	2	2	2	28.32	0	0	0	0	0	0	0	988.4	6.896087474	107.25	0	2.325	1.227	7.3	2.7	4	1.481481481	284	5.3	1.14	5.77	1.276	2.896	2259	87.43	0	2	1	1	0	0	0	0	0	0	0	0	0	3.2
1	49	0	2	2	0	29.58	0	1	0	0	0	0	0	822	6.711740395	120.74	0	2.3	1.195	7.2	1.2	5.4	4.5	412	6	1.14	3.72	1.389	1.94	1372	42.17	0	0	0	0	0	0	1	0	1	0	1	0	0	20.4
1	62	1	3	0	0	22.88	0	0	1	1	0	0	1	802.9	6.688230173	91.57	0	2.25	1.162	10.8	2.8	7	2.5	245	5.5	1.16	3.8	1.773	1.836	1483	57.11	0	1	0	1	0	0	0	0	1	0	0	1	0	3.1
1	65	1	4	1	1	20.96	1	0	0	0	0	0	0	570.4	6.346337869	66.7	0	2.45	1.259	4	1.1	2.4	2.181818182	274	5.6	1.42	3.21	0.677	1.474	1729	75.3	0	0	0	0	0	1	0	0	0	0	1	0	1	14.9
1	49	0	4	1	0	40.54	0	1	0	1	0	1	1	757.5	6.630023537	117.66	0	2.35	1.421	11.4	2.3	7.3	3.173913043	339	5.9	1.06	4.86	1.276	2.896	477	1.9	0	1	0	1	0	0	0	0	0	0	0	0	0	21
0	58	0	3	0	1	27.42	0	1	0	0	0	0	0	827.7	6.71865077	81.61	0	2.35	0.84	5.3	1.9	2.9	1.526315789	210	5.6	1.14	4.14	1.073	2.508	1617	63	0	2	0	1	0	0	0	0	0	0	0	0	0	8
0	44	0	3	0	2	27.16	0	1	0	0	0	0	0	768.3	6.644180282	103.99	0	2.4	1.227	9.8	2.1	6.6	3.142857143	333	5.4	0.96	3.9	2.811	1.655	1548	68.15	0	1	0	1	0	1	0	1	0	0	1	0	0	2.5
1	46	0	1	2	0	22.46	0	1	0	0	0	0	0	1133.3	7.03288901	87.38	0	2.375	1.227	8.9	2	6.1	3.05	240	5.4	1.06	5.51	1.276	2.896	2342	89.58	0	1	0	1	0	0	0	0	0	1	0	0	0	2.4
1	70	1	2	2	0	33.82	0	1	1	0	0	0	1	1002.1	6.909853077	91.65	0	2.35	1.356	8.2	2.7	4.9	1.814814815	299	5.6	1.53	6.57	1.276	2.896	2070	79.87	0	0	0	0	0	0	1	0	1	1	1	1	0	28.4
1	60	1	3	0	2	23.31	0	1	0	0	0	0	0	508.2	6.230875071	104.18	0	2.3	1.292	4.1	1.2	2.1	1.75	214	5.3	2.46	6	0.644	3.258	1272	55.76	0	0	0	0	0	0	1	0	0	0	1	0	0	5.9
0	68	1	3	0	2	22.52	0	0	0	0	0	0	0	883.2	6.783551676	98.73	0	2.475	1.098	4.8	1.8	2.3	1.277777778	204	5.4	2.04	5.56	1.276	2.896	3130	125.37	1	2	1	1	49.9	0	0	0	0	0	0	0	0	9.8
1	64	1	3	0	0	27.96	0	0	0	0	0	0	0	725.7	6.587136706	94.61	0	2.325	1.227	5.5	1.7	3.1	1.823529412	288	5.8	1.4	5.46	2.123	3.077	1528	53.23	0	2	0	1	0	0	0	0	0	0	0	0	0	6.2
1	43	0	3	0	2	19.49	0	0	0	0	0	0	0	980.5	6.888062646	102.89	0	2.375	1.292	7.8	2.6	4.6	1.769230769	298	5.1	2.07	5.09	1.276	2.896	1915	60.02	1	2	1	1	56.7	0	0	0	0	0	0	0	0	1.1
1	79	1	4	1	0	31.26	1	1	0	0	0	0	0	405.9	6.006106824	48.69	1	2.4	1.259	5.6	2.4	2.3	0.958333333	234	6.2	1.27	4.34	1.276	2.896	1095	34.53	0	0	0	0	0	0	1	0	1	0	1	1	1	7.4
1	50	0	1	2	1	41.03	0	1	0	0	0	0	0	661.8	6.494963395	83.7	0	2.45	1.453	8	1.9	5.4	2.842105263	263	5.2	1.34	4.73	1.298	2.793	1065	38.64	0	2	0	1	0	0	0	0	1	0	0	0	0	169.5
1	40	0	3	0	0	38.51	0	1	0	0	0	0	0	1419.3	7.257919071	110.3	0	2.325	1.485	7.1	2.6	4	1.538461538	267	4.9	1.03	4.73	1.276	2.896	2479	95.6	0	2	0	1	0	0	0	0	0	0	0	0	0	18.5
1	64	1	3	0	2	32	0	1	0	0	0	0	0	725.3	6.586585362	67.79	0	2.375	1.356	8	2.2	5	2.272727273	255	5.3	1.73	5.09	1.276	2.896	2011	71.03	0	0	1	0	0	0	0	0	0	0	0	1	0	21.5
1	51	0	4	1	1	31.71	1	1	0	0	0	0	1	758.2	6.630947203	65.73	0	2.525	1.324	7.5	3.4	3.4	1	294	7.5	0.8	6.05	1.276	2.896	1386	67.31	0	1	0	1	0	1	1	0	1	0	1	0	1	9.7
1	44	0	4	1	2	46.66	0	1	0	0	0	0	0	968.7	6.875954966	126.83	0	2.2	1.195	8.4	2.3	5.5	2.391304348	132	13.8	1.14	4.24	1.073	2.612	2553	96.19	0	0	0	0	0	0	0	0	0	0	0	0	1	10.2
1	51	0	1	2	2	30.26	1	0	0	0	0	0	0	1005.1	6.912842318	110.98	0	2.3	1.001	5.9	2	3.3	1.65	194	8.5	0.98	4.68	1.276	2.896	2842	94.72	1	0	1	0	41.4	0	0	0	0	0	0	0	1	36.3
1	53	0	1	2	0	26.02	0	0	0	0	0	0	0	1146.8	7.044730734	107.43	0	2.275	1.259	6.9	2.3	3.7	1.608695652	273	5.3	1.11	3.7	0.632	2.302	2667	102.19	0	1	0	1	0	0	0	0	0	0	0	0	0	3
1	61	1	2	2	2	22.76	0	0	0	0	0	0	0	1187	7.079184395	90.67	0	2.5	1.162	4.4	1.6	2	1.25	358	5	1.47	5.12	1.727	2.845	760	13.76	0	1	0	1	0	0	0	0	0	0	0	0	0	3.4
0	47	0	3	0	0	34.94	0	0	0	0	0	0	0	560.4	6.328650814	97.41	0	2.15	1.066	6.2	1.4	3.9	2.785714286	214	5.6	1.16	6.72	1.197	5.017	2718	122.47	0	2	0	1	0	0	0	0	0	0	0	0	0	3.8
1	41	0	4	1	2	23.52	0	1	0	0	0	0	0	1991.7	7.596743824	120.29	0	2.4	0.969	5.8	2.3	2.8	1.217391304	268	5.1	1.6	5.43	1.276	2.896	968	50.65	0	0	1	0	0	1	0	0	0	0	1	0	0	3.3
1	46	0	3	0	2	35.77	0	0	0	0	0	0	0	1069.8	6.975226994	100.75	0	2.4	1.259	8.3	2.9	4.6	1.586206897	269	5.4	1.22	5.15	1.276	2.896	1460	69.05	0	0	0	0	0	0	0	0	0	0	0	0	0	46.2
0	62	1	3	0	2	23.3	0	1	0	0	0	0	0	579.4	6.361993085	78.41	0	2.325	1.162	5.9	2.4	2.6	1.083333333	262	5	1.68	4.71	0.7	2.715	1312	46.92	1	0	1	0	14	1	0	0	0	0	1	0	0	8.6
1	74	1	2	2	0	24.67	0	0	0	0	0	0	0	1201.3	7.091159583	82.76	0	2.625	1.259	5.3	1.6	2.9	1.8125	214	5.5	1.66	5.72	1.332	3.439	1720	95.97	0	0	0	0	0	0	0	0	0	0	0	0	0	7.2
1	54	0	3	0	0	31.31	0	1	0	0	0	0	0	810.2	6.697281131	102.56	0	2.5	1.388	8.9	2.6	4.9	1.884615385	224	6.8	1.06	5.2	1.276	2.896	2265	83.69	0	0	0	0	0	1	0	0	0	0	1	1	0	3.9
0	62	1	4	1	2	27.17	0	1	0	0	0	0	0	562.6	6.332568896	56.86	1	2.325	1.13	4.7	2.1	2.2	1.047619048	188	6.3	1.29	4.06	0.497	2.534	2809	156.26	0	2	0	1	0	0	1	1	0	0	1	1	0	9.3
0	49	0	4	1	2	23.5	1	1	1	0	0	0	0	699.9	6.550937468	76.92	0	2.425	1.55	10.1	3.6	4.9	1.361111111	225	6	1.11	4.29	1.716	2.405	1436	62.21	0	1	0	1	0	1	0	0	0	1	1	1	1	6
1	48	0	3	0	2	30.12	0	0	0	0	0	0	0	732.6	6.59659985	107.54	0	2.2	1.292	6.4	1.3	4.6	3.538461538	264	5.1	0.96	5.3	1.276	2.896	2038	65.23	0	0	1	0	0	0	0	0	0	0	0	0	0	1.4
0	79	1	3	0	2	31.38	0	1	0	0	0	0	0	322.8	5.777032936	10.38	1	2.3	1.292	8.8	3	4.4	1.466666667	179	5.7	1.11	6.23	1.276	2.896	1638	68.07	0	0	1	0	0	0	0	0	0	1	0	0	0	66
1	44	0	3	0	2	38.48	0	1	0	0	0	0	0	1049.2	6.955783248	102.17	0	2.55	1.55	7.6	2	4.9	2.45	229	5.5	1.89	7.76	3.5	4.267	1602	81.68	0	1	0	1	0	0	1	0	0	0	1	0	0	38.3
0	53	0	3	0	2	27.64	0	0	0	0	0	0	0	536.1	6.284320711	79.73	0	2.475	0.969	6.1	1.6	3.9	2.4375	266	5.6	0.91	6.18	4.177	3.362	1848	113.81	0	0	1	0	0	0	0	0	0	0	0	0	0	8
1	69	1	1	2	0	27.68	0	0	0	0	0	0	0	1843.8	7.519583938	97.19	0	2.35	1.356	5.5	2.5	2.5	1	144	5.9	1.37	4.97	1.885	2.741	1587	33.43	0	0	0	0	0	0	0	0	0	0	0	0	0	1.5
0	61	1	3	0	2	36.37	1	1	0	1	0	0	0	787.1	6.668355305	95.44	0	2.45	1.195	5.4	1.5	3.1	2.066666667	302	7.1	1.01	5.07	3.692	2.379	2506	108.68	0	0	0	0	0	1	0	0	0	1	1	1	1	25.2
1	70	1	1	2	0	37.35	0	1	0	0	0	0	1	818.9	6.707961976	85.12	0	2.35	1.13	7.3	2.6	4.2	1.615384615	292	5.9	1.14	4.81	1.682	2.896	1117	24.09	0	2	0	1	0	1	0	0	1	1	1	0	0	2.6
0	54	0	3	0	2	27.29	0	1	0	0	0	0	0	641.3	6.463497366	100.76	0	2.325	0.807	5.9	2	3.2	1.6	228	5.5	0.83	6.93	7.418	2.896	3483	106.97	0	2	0	1	0	1	0	0	0	1	1	0	0	4.7
0	60	1	3	0	1	32.1	0	1	0	0	0	0	0	623.2	6.434867495	90.08	0	2.325	1.195	5.1	1.9	2.5	1.315789474	240	5.3	1.24	4.27	1.276	2.896	2462	69.26	1	2	1	1	80.7	0	1	0	1	1	1	1	0	15
1	41	0	3	0	2	19.26	0	0	0	0	0	0	0	570.3	6.346162538	68.49	0	2.15	0.84	7.6	4.3	2.6	0.604651163	237	5.4	1.76	4.53	0.61	2.483	2252	72.19	1	0	1	0	42.1	0	0	0	0	0	0	0	0	4.9
1	73	1	2	2	2	30.03	0	1	0	0	0	0	0	1046.6	6.953302094	61.97	0	2.4	1.324	5.5	1.6	2.7	1.6875	192	5.8	1.76	6.52	1.276	2.896	1825	44.43	0	0	0	0	0	1	1	0	0	0	1	0	0	2.4
1	78	1	2	2	0	29.49	0	1	1	1	0	0	1	1233.7	7.117773063	57.55	1	2.2	1.324	4.6	1.6	2.6	1.625	259	5.9	1.01	5.12	1.276	2.896	1838	46.6	0	0	0	0	0	1	0	1	0	1	1	1	0	9.7
1	48	0	3	0	2	28.43	0	0	0	0	0	0	0	768.9	6.644960922	110.61	0	2.3	1.388	8	3.5	3.7	1.057142857	176	5.1	2.2	5.46	1.276	2.896	947	24.77	0	0	0	0	0	0	0	0	0	0	0	0	0	1.9
0	43	0	3	0	1	26.47	0	0	0	0	0	0	0	975.7	6.883155162	80.02	0	2.475	1.324	7.6	2	5	2.5	215	5.2	1.11	5.53	1.276	2.896	2097	76.3	1	0	0	0	15.1	0	0	0	0	0	0	0	0	10.5
1	66	1	4	1	1	44.41	1	1	1	1	1	0	0	1324.1	7.188488262	86.23	0	2.425	1.292	9.6	3.5	5.3	1.514285714	337	8.9	1.4	4.6	1.276	2.896	1544	63.58	0	1	0	1	0	1	0	1	1	0	1	1	1	12
1	54	0	1	2	2	31.8	0	1	0	0	0	0	0	912.3	6.815968883	102.56	0	2.325	1.227	4.6	1.4	2.7	1.928571429	338	5.6	1.47	5.72	1.423	3.595	1483	48.78	0	0	0	0	0	1	0	0	0	0	1	0	0	8.7
1	55	0	3	0	2	46.41	0	1	0	0	0	0	0	541.5	6.294343066	99.77	0	2.35	1.518	8.6	2.2	5.7	2.590909091	295	5.4	1.97	5.15	1.276	2.896	2392	121.91	1	2	0	1	22.3	1	0	1	0	0	1	1	0	1.2
1	44	0	2	2	1	24.74	0	0	0	0	0	0	0	1277.6	7.152738597	110.02	0	2.45	1.324	7.8	2.3	4.8	2.086956522	275	5.2	1.6	4.63	1.276	2.896	2922	145.48	0	0	0	0	0	0	0	0	0	0	0	0	0	3.6
1	50	0	5	2	2	24.85	0	0	0	0	0	0	0	953.4	6.860034543	64.29	0	2.35	1.453	4.4	1.6	2.2	1.375	311	5.6	1.37	7.11	1.276	2.896	2165	30.93	0	2	0	1	0	0	0	0	0	0	0	0	0	1.1
0	40	0	1	2	0	24.78	0	0	0	0	0	0	0	749.6	6.619539731	116.69	0	2.25	1.033	4.4	1.3	2.7	2.076923077	250	5.2	1.19	5.9	1.208	4.163	1994	88.92	0	1	0	1	0	0	0	0	0	0	0	0	0	10.5
1	71	1	3	0	2	28.6	0	1	0	0	0	0	0	584.5	6.370756781	63.68	0	2.325	1.615	7.3	2.1	4.1	1.952380952	239	5.4	1.4	8.17	2.89	5.456	1465	33.77	0	1	0	1	0	0	1	0	1	0	1	0	0	5.6
1	69	1	1	2	0	31.74	0	1	0	0	0	0	0	635.2	6.45393991	50.24	1	2.275	1.55	7.6	3.5	3.2	0.914285714	299	6.3	1.01	6.08	1.276	2.896	1022	28.68	0	0	0	0	0	0	1	0	0	1	1	1	0	30.8
1	72	1	3	0	1	28.99	0	1	0	0	0	0	0	538.6	6.28897318	49.2	1	2.45	1.098	3.8	0.8	2.7	3.375	180	4.7	1.4	6.39	1.276	2.896	974	44.68	0	2	0	1	0	0	0	0	1	0	0	0	0	15.9
0	60	1	3	0	2	32.24	0	1	0	0	0	0	0	759.1	6.632133521	85.56	0	2.325	1.13	7.4	1.7	4.5	2.647058824	197	5.6	1.24	4.86	2.676	2.405	2635	67.53	1	2	0	1	121	0	1	0	0	1	1	1	0	17.8
1	74	1	3	0	2	24.64	0	1	0	0	0	0	0	806.5	6.692703898	82.76	0	2.5	1.066	7.6	1.8	4.8	2.666666667	305	5.3	2.12	6.47	1.276	2.896	3024	141.8	1	0	1	0	15.6	0	0	0	1	1	0	0	0	21.3
0	78	1	5	2	0	26.14	1	0	1	0	0	0	0	703	6.555356892	70.07	0	2.325	0.904	7.8	1.3	5.6	4.307692308	278	5.9	1.16	3.57	1.276	2.896	1912	44.9	0	2	0	1	0	0	0	0	0	0	0	1	1	5
1	45	0	2	2	2	27.83	0	0	0	0	0	0	0	891.3	6.792681071	111.67	0	2.325	1.033	7.8	2.4	4.8	2	412	5.1	1.16	6.59	1.694	4.655	3270	122.7	0	0	0	0	0	0	0	0	0	0	0	0	0	7.4
1	50	0	3	0	0	38.45	0	1	0	0	0	0	0	994.5	6.902240098	88.92	0	2.2	0.969	7.4	1.3	5.6	4.307692308	310	5.6	0.91	4.81	1.648	3.155	1485	58.11	0	0	0	0	0	1	0	1	0	0	1	1	0	9.8
0	50	0	2	2	0	29.1	0	0	0	0	0	0	0	498.4	6.211402967	99.24	0	2.35	1.162	7.6	1.9	4.9	2.578947368	226	5.6	0.91	4.22	1.4	2.664	1906	72.13	0	2	0	1	0	0	0	0	0	0	0	0	0	5.1
1	74	1	3	0	2	23.3	0	1	0	0	0	0	0	986.7	6.894366042	89.11	0	2.375	1.292	5.5	1.1	3.6	3.272727273	235	5.4	2.09	6.83	1.005	4.267	2068	80.84	0	0	0	0	0	1	0	0	1	0	1	0	0	7.6
0	46	0	3	0	1	30.64	1	1	0	0	0	0	1	295.9	5.690021559	76.69	0	2.35	0.904	19.8	3.8	15.5	4.078947368	197	6.2	0.59	2.59	1.276	2.896	1878	104.18	0	1	0	1	0	1	0	0	0	1	1	1	1	8.8
1	73	1	4	1	0	34.52	1	1	0	0	0	0	0	883.7	6.784117639	71.43	0	2.325	1.324	4.7	1.4	2.6	1.857142857	226	5.6	1.86	4.81	0.734	2.612	812	26.18	0	0	0	0	0	1	0	1	1	1	1	1	1	26.3
0	78	1	3	0	0	29.56	0	1	1	0	0	0	0	704.1	6.556920392	62.58	0	2.4	1.227	7.9	2.9	4.3	1.482758621	177	6.2	1.16	4.27	1.276	2.896	1234	48.39	0	2	0	1	0	1	0	0	0	1	1	1	1	275
0	66	1	4	1	0	27.37	1	1	0	0	0	0	0	1053	6.959398512	76.23	0	2.325	0.936	5.7	2	3.2	1.6	278	12.2	1.09	6.15	1.502	4.37	1205	44.16	0	2	0	1	0	0	1	0	0	0	1	0	1	1271
1	73	1	3	0	2	33.24	0	0	0	1	0	1	0	852.5	6.748173209	30.36	1	2.35	1.066	13.3	4.1	7.8	1.902439024	391	5.6	0.91	7.11	1.276	2.896	926	30.77	0	2	0	1	0	0	0	0	0	0	0	0	0	97.5
1	71	1	3	0	1	42.8	0	1	0	0	0	0	0	966.6	6.873784759	91.01	0	2.475	1.292	8.6	2.5	5.3	2.12	392	6	1.42	6.47	1.276	2.896	1865	82.68	0	0	0	0	0	1	0	0	0	0	1	0	0	4.2
1	50	0	3	0	1	38.01	0	1	0	0	0	0	0	614.4	6.420646182	87.56	0	2.3	1.001	9.2	1.9	6.4	3.368421053	279	5.3	1.03	4.76	1.276	2.896	3199	156.31	1	2	1	1	59.5	1	0	0	1	0	1	0	0	1.1
0	62	1	3	0	2	27.36	0	0	0	0	0	0	0	431.8	6.067962518	92.5	0	2.3	1.679	5.9	0.9	3.8	4.222222222	303	5.8	1.09	4.09	1.276	2.896	1769	80.78	0	1	0	1	0	0	0	0	0	0	0	0	0	17.7
1	58	0	2	2	2	23.23	0	0	0	0	0	0	0	928.2	6.833247227	92.6	0	2.375	0.969	7	2.1	4.5	2.142857143	288	5.1	1.34	4.65	1.479	2.638	1849	56.09	0	2	1	1	0	0	0	0	0	0	0	0	0	4
1	65	1	3	0	1	24.61	0	0	0	1	1	0	0	1198.8	7.089076335	75.33	0	2.375	1.292	2.7	0.6	1.7	2.833333333	210	5.1	1.78	4.68	0.813	2.534	1452	68.59	0	2	0	1	0	0	0	0	0	0	0	1	0	4.6
0	45	0	3	0	1	35.3	1	1	0	0	0	0	0	480	6.173786104	88.35	0	2.55	0.936	8	2.2	4.9	2.227272727	204	6.2	0.98	3.52	1.276	2.896	2653	100.12	1	2	0	1	133.9	1	0	0	1	1	1	1	1	37.7
0	68	1	3	0	2	29.22	1	1	0	0	0	0	0	895.8	6.797717174	95.31	0	2.4	1.227	8.1	3.3	3.5	1.060606061	277	7.2	1.32	3.9	1.276	2.896	1870	55.76	0	0	1	0	0	1	0	0	0	0	1	1	1	13.1
0	60	1	3	0	2	26.9	0	0	0	0	0	0	0	527	6.267200549	90.08	0	2.4	0.969	4.6	0.7	3	4.285714286	236	4.9	1.27	5.22	2.484	2.819	2671	102.21	1	2	1	1	44.6	0	0	0	0	0	0	0	0	2.6
1	65	1	3	0	2	27.25	0	0	0	0	0	0	0	804.9	6.690718046	88.16	0	2.35	1.13	6	2.4	2.9	1.208333333	295	4.9	2.43	6.15	0.723	3.388	995	16.12	0	2	0	1	0	0	0	0	0	0	0	0	0	4.6
1	74	1	3	0	0	27.22	1	1	0	0	0	0	0	923.3	6.827954209	90.08	0	2.25	1.162	5.7	1.9	3.3	1.736842105	197	7	1.29	3.54	3.319	0.724	1058	31.17	0	1	0	1	0	0	0	0	0	1	0	1	1	11.3
1	74	1	3	0	1	20.54	0	0	0	0	0	0	0	687.7	6.533352696	70.72	0	2.425	1.195	5.1	1.6	3	1.875	226	4.9	1.32	4.84	1.276	2.896	1669	52.68	0	0	0	0	0	0	0	0	0	0	0	0	0	1.1
1	57	0	4	1	0	30.62	1	1	0	0	0	0	0	810.9	6.698144742	51.66	1	2.45	1.162	8.4	3.7	3.3	0.891891892	355	7.8	1.27	6.23	1.276	2.896	3304	138.03	0	0	0	0	0	0	1	0	0	0	1	1	1	5.2
0	65	1	1	2	2	28.74	1	1	0	0	0	0	0	989	6.896694332	86.97	0	2.4	1.485	8.6	2.4	5.5	2.291666667	235	7.3	1.24	5.97	1.276	2.896	1747	45.21	1	2	0	1	21.8	1	0	1	1	0	1	1	1	1.1
0	53	0	4	1	2	42.16	0	1	0	0	0	0	0	762.7	6.636864769	75.51	0	2.25	1.227	7.4	2.5	4.2	1.68	244	5.8	0.96	6.54	1.276	2.896	1867	79.87	0	0	0	0	0	0	1	1	1	0	1	0	0	7.2
0	59	0	3	0	2	31.6	1	1	0	0	0	0	0	682.8	6.526201991	64.49	0	2.325	1.162	9.4	3	5.5	1.833333333	161	4.6	0.83	5.46	1.276	2.896	1977	83.71	0	2	0	1	0	0	0	1	0	0	1	0	1	3.6
1	73	1	1	2	0	29.71	0	1	0	0	0	0	1	1267.4	7.144722837	90.72	0	2.3	1.324	8.1	3	4.3	1.433333333	235	6.9	1.45	3.54	1.276	2.896	1340	45.1	0	0	0	0	0	0	1	0	0	1	1	1	0	8
1	42	0	3	0	0	38.22	0	0	0	0	0	0	0	927.2	6.832169292	118.98	0	2.2	1.162	7.8	2.3	5	2.173913043	288	6.1	0.88	5.38	1.276	2.896	2921	121.01	0	1	0	1	0	0	0	0	0	0	0	0	0	57.6
0	55	0	3	0	2	28.51	0	1	0	0	0	0	0	1004.7	6.912444268	105.62	0	2.325	1.195	6.7	2.8	2.9	1.035714286	229	5	1.16	4.68	1.276	2.896	3461	127.57	0	0	1	0	0	0	0	0	1	0	0	0	0	6.1
1	45	0	3	0	0	17.82	0	1	0	0	0	0	0	702.3	6.554360663	86.7	0	2.45	1.098	7.6	2.5	4.5	1.8	170	5.6	1.89	4.78	0.914	2.483	1301	36.93	0	1	0	1	0	1	0	0	1	0	1	0	0	349
0	69	1	3	0	0	31.41	1	1	0	0	0	0	0	624.4	6.436791189	54.65	1	2.4	1.13	7.3	2.1	4.4	2.095238095	256	6.9	1.01	3.93	1.806	2.095	1134	52.24	0	2	0	1	0	0	0	1	0	1	1	1	1	31.1
0	78	1	3	0	2	29.91	1	1	1	0	0	0	1	1118.7	7.019922576	70.07	0	2.5	1.259	6.4	1.8	3.9	2.166666667	183	5.1	1.01	4.37	1.276	2.896	1565	72.52	0	0	0	0	0	1	0	0	1	0	1	1	1	8.4
0	69	1	4	1	0	21.9	0	1	0	0	0	0	0	576.5	6.35697534	46.2	1	2.275	1.292	5.9	1.7	3.4	2	181	6.4	0.98	5.46	1.276	2.896	691	26.95	0	2	0	1	0	1	0	0	1	0	1	0	0	17.4
1	65	1	4	1	0	34.28	1	1	0	0	0	0	0	1560.2	7.352569297	75.56	0	2.475	1.421	10.3	4.4	5.2	1.181818182	384	6.5	1.24	4.97	1.276	2.896	3887	187.1	0	2	0	1	0	0	0	1	1	0	1	1	1	2
0	64	1	4	1	1	23.19	0	1	0	0	0	0	0	530.8	6.274385302	101.25	0	2.3	1.356	7.9	2.8	3.9	1.392857143	214	5.8	1.4	5.9	1.208	3.957	1355	49.32	1	1	0	1	18.6	0	0	0	0	0	0	0	0	27.2
0	73	1	3	0	1	22.59	0	1	0	1	1	0	0	770.3	6.646780049	86.03	0	2.375	1.098	7.6	1.7	4.4	2.588235294	280	5.5	1.32	3.88	0.734	2.224	1453	55.35	0	2	1	1	0	1	0	0	1	0	1	1	0	2.4
0	54	0	3	0	1	42.58	0	1	0	1	1	1	0	691.3	6.538573883	93.96	0	2.3	0.904	8.1	2.9	3.8	1.310344828	244	5.7	0.75	4.06	2.077	2.353	3555	154.21	1	1	0	1	33.5	1	0	0	0	1	1	1	0	6.5
1	72	1	2	2	1	27.58	0	1	0	0	0	0	0	762.8	6.636995874	71.72	0	2.325	1.292	1.6	1	0.2	0.2	294	5.6	1.24	4.84	1.366	2.974	1488	55.03	0	0	1	0	0	0	0	0	0	0	0	0	0	4.2
1	62	1	1	2	0	41.82	0	0	0	0	0	0	0	444.9	6.097849538	80.48	0	2.325	0.936	10	3.5	5.8	1.657142857	369	5.1	0.83	4.45	1.276	2.896	1003	60.3	0	0	1	0	0	0	0	0	0	0	0	0	0	4.8
1	70	1	2	2	0	22.72	0	0	0	0	0	0	0	606.5	6.407704728	85.12	0	2.325	1.421	8.5	1.3	6.7	5.153846154	224	6.5	1.78	3.72	1.276	2.896	3218	115.7	0	0	0	0	0	0	0	0	0	0	0	1	0	23.1
1	51	0	1	2	0	29.28	0	0	0	0	0	0	0	769.7	6.646000829	83.12	0	2.3	1.066	7.4	2.6	3.9	1.5	238	5.4	1.89	6.78	1.276	2.896	1528	106.54	0	0	1	0	0	0	0	0	0	0	0	0	0	3.1
1	58	0	2	2	2	45.31	1	1	0	0	0	0	0	1602.9	7.379569768	99.71	0	2.625	0.936	8.6	2.1	5.7	2.714285714	247	7.3	1.11	3.54	1.276	2.896	2288	72.57	1	0	0	0	0.2	1	0	0	1	0	1	0	0	19.2
1	76	1	3	0	1	30.55	0	1	0	0	0	0	0	760.1	6.633450004	43.13	1	2.3	1.324	10.4	1.7	7.9	4.647058824	295	6	1.29	5.61	1.276	2.896	1868	81.34	0	1	0	1	0	1	0	0	1	0	1	0	0	3.1
1	70	1	4	1	0	25.61	0	1	0	0	0	0	0	1288.4	7.161156417	98.12	0	2.425	0.904	4.3	1.4	2.4	1.714285714	261	5.7	1.34	4.27	0.779	2.56	1375	35.79	0	0	0	0	0	0	0	1	0	0	1	0	0	11.2
1	69	1	3	0	1	29.68	0	1	1	1	0	0	1	633.6	6.451417841	73.25	0	2.35	1.098	9.2	3.4	4.8	1.411764706	327	5.7	1.81	4.76	1.276	2.896	1280	35.2	0	0	0	0	0	1	0	0	0	0	1	1	0	4.4
1	76	1	1	2	0	19.59	0	1	0	0	0	0	0	1035.1	6.942253319	87.87	0	2.325	1.098	5.6	2.3	2.7	1.173913043	285	5.4	1.4	6.41	3.24	3.543	1907	51.77	0	0	0	0	0	0	0	0	0	0	0	0	0	4.3
0	57	0	3	0	2	24.6	0	0	0	0	0	0	0	488.5	6.191339471	81.21	0	2.375	1.098	7.4	1.9	4.7	2.473684211	301	5.5	1.42	4.53	1.276	2.896	1931	87.32	1	0	0	0	28.1	0	0	0	0	0	0	0	0	17.7
1	47	0	3	0	1	21.93	0	0	0	0	0	0	0	753.1	6.624198021	65.66	0	2.225	1.324	6.3	1.6	4	2.5	147	5.2	1.68	4.68	1.276	2.896	2697	105.06	0	0	1	0	0	0	0	0	0	0	0	0	0	1.8
1	54	0	3	0	2	29.73	0	1	0	0	0	0	0	1049.7	6.956259688	89.22	0	2.4	1.421	8.5	2.1	5.5	2.619047619	409	5.6	1.53	5.87	2.54	3.181	1636	69.48	0	2	0	1	0	0	1	0	1	0	1	0	0	1.8
1	64	1	4	1	1	43.34	1	1	0	0	0	0	0	1167.4	7.062534333	87.45	0	2.275	1.195	7.8	2.2	4.7	2.136363636	247	7.2	1.6	5.35	1.152	3.233	1194	45.04	0	0	0	0	0	1	0	1	0	1	1	1	1	3.9
1	69	1	3	0	0	27.19	1	0	0	1	0	1	0	1203.3	7.092823061	80.29	0	2.15	1.388	6.7	1.2	4.6	3.833333333	214	6.3	0.83	4.42	1.276	2.896	1089	45.56	0	2	0	1	0	1	0	0	1	1	1	1	1	23
0	73	1	3	0	2	30.27	1	1	0	1	0	1	0	797.6	6.681607219	53.14	1	2.475	1.292	4.6	1.3	2.8	2.153846154	147	5.9	1.19	3.72	1.276	2.896	1621	53.36	1	2	0	1	20.2	1	0	0	0	1	1	1	1	19.2
1	46	0	5	2	1	35.79	0	0	0	0	0	0	0	840.2	6.733639959	112.18	0	2.25	1.324	7.8	2.9	4.1	1.413793103	204	5.8	1.47	4.24	1.276	2.896	2220	76.71	0	0	0	0	0	0	0	0	0	0	0	0	0	6.8
0	47	0	3	0	1	28.35	0	0	0	0	0	0	0	867.4	6.765500231	92.58	0	2.375	1.13	8.2	2.7	4.7	1.740740741	203	5.3	0.91	4.84	1.276	2.896	3155	133.2	1	1	0	1	44.6	0	0	0	0	0	0	0	0	0.8
1	78	1	3	0	0	31.6	0	0	0	0	0	0	0	650.2	6.477280008	59.83	1	2.35	1.485	8.4	2.4	5.5	2.291666667	296	5.8	1.14	5.97	1.276	2.896	968	35.05	0	0	0	0	0	0	0	0	0	0	0	0	0	11.6
0	72	1	4	1	0	25.54	0	1	0	0	0	0	0	584.1	6.370072201	92.08	0	2.325	1.162	6.4	1.7	4	2.352941176	290	5.7	1.29	5.9	2.484	3.465	1967	35.29	1	1	0	1	89.3	0	0	0	0	1	0	0	0	17.8
0	68	1	3	0	1	65.37	1	1	0	1	0	0	0	955.2	6.861920743	55.04	1	2.275	1.001	7.7	1.5	5.3	3.533333333	149	8	0.98	4.14	1.276	2.896	4026	216.5	0	2	0	1	0	0	1	1	1	0	1	1	1	8.4
0	43	0	4	1	0	37.29	1	0	0	0	0	0	0	726.5	6.588238483	100.02	0	2.375	1.421	8.2	2.6	4.7	1.807692308	315	9.4	0.98	6.44	1.276	2.896	1739	68	0	2	1	1	0	0	0	0	0	0	0	0	1	0.7
1	46	0	2	2	0	41.81	0	0	0	0	0	0	0	1022	6.929516771	104.73	0	2.25	1.033	7.5	3.5	3	0.857142857	231	6.1	0.91	4.99	1.276	2.896	1217	57.84	0	1	0	1	0	0	0	0	0	0	0	0	0	33
0	40	0	4	1	2	34.88	0	1	0	0	0	0	0	650.6	6.477895014	102.15	0	2.325	1.453	6.4	1.6	3.8	2.375	163	4.9	1.99	5.97	1.276	2.896	1726	57.01	1	0	1	0	18.7	1	0	0	0	0	1	1	0	42.5
0	73	1	1	2	0	23.43	0	0	0	0	0	0	0	1798.4	7.49465266	87.73	0	2.35	1.259	8.4	2.4	5.1	2.125	259	6.6	1.09	6.54	2.292	4.396	2744	104.31	0	1	0	1	0	0	0	0	0	0	0	0	0	9.2
0	72	1	3	0	0	27.96	0	0	0	1	0	1	1	744.9	6.613249981	54.01	1	2.4	1.259	10.5	3.3	6	1.818181818	240	6	0.98	6.47	1.276	2.896	1443	73.62	0	1	0	1	0	0	0	0	1	1	0	1	0	27.8
1	61	1	1	2	1	31.62	1	1	0	1	1	0	0	564.4	6.33576322	59.51	1	2.325	1.195	9.1	2.2	6.5	2.954545455	273	6.4	0.88	3.8	1.276	2.896	2400	115.75	1	0	0	0	0.4	0	0	1	0	0	1	0	1	11.7
0	67	1	4	1	1	29.81	1	1	0	0	0	0	1	935.9	6.841508633	25.59	1	2.425	1.356	9.9	3.9	5.3	1.358974359	228	7.7	0.96	2.74	1.276	2.896	1641	71.42	0	2	0	1	0	1	0	0	0	1	1	1	1	33.6
1	49	0	3	0	2	28.82	0	0	0	0	0	0	0	809.3	6.696169677	103.04	0	2.25	1.292	6.1	1.7	3.4	2	249	4.8	1.84	4.01	1.276	2.896	1014	34.7	1	0	1	0	11.2	0	0	0	0	0	0	0	0	0.9
1	63	1	3	0	0	32.25	0	0	0	0	0	0	1	764.3	6.638960382	58.68	1	2.325	1.292	8.1	3.6	3.8	1.055555556	341	5.4	1.19	6.28	1.276	2.896	1346	78.4	0	2	0	1	0	1	0	0	0	0	1	0	0	8.3
1	57	0	4	1	0	32.27	0	1	0	0	0	0	0	641.4	6.463653287	74.05	0	2.425	1.485	6.7	3.1	2.9	0.935483871	351	6.2	1.76	6.05	1.276	2.896	1620	71.23	1	1	0	1	28.1	0	0	0	1	0	0	0	0	19
1	45	0	3	0	2	24.74	0	1	0	0	0	0	0	914.7	6.818596143	81.85	0	2.45	1.679	9.9	2.8	6.3	2.25	259	5.4	0.83	3.96	1.276	2.896	3169	141.11	0	1	1	1	0	0	0	0	0	1	0	0	0	420
0	58	0	3	0	2	32.82	1	1	0	0	0	0	0	791.2	6.67355078	100.57	0	2.275	1.098	5.4	1.6	2.8	1.75	247	6.3	0.98	3.39	1.569	1.681	2378	99.97	0	2	0	1	0	1	0	0	0	0	1	1	1	11.5
0	78	1	3	0	1	27.33	0	1	0	0	0	0	0	598.8	6.394927653	59.36	1	2.275	1.066	7.6	2.2	4.5	2.045454545	204	5.3	1.34	5.61	1.276	2.896	1126	39.23	1	2	1	1	18.7	1	0	0	0	1	1	0	0	85.5
0	52	0	2	2	1	40.05	0	1	0	0	0	0	0	800.1	6.68473672	104.33	0	2.35	1.001	12.1	2.2	9	4.090909091	294	6.6	1.16	6.05	1.49	4.215	5111	219.97	1	0	1	0	111.6	0	0	0	0	0	0	0	0	6.3
0	74	1	3	0	2	24.54	0	1	0	1	0	0	0	843.9	6.738034004	52.77	1	2.325	1.227	5.5	1.1	3.4	3.090909091	279	5.5	1.89	3.7	1.231	1.241	2273	76.33	0	0	1	0	0	0	1	0	0	0	1	1	0	13.2
0	64	1	3	0	1	26	0	1	0	0	0	0	0	487.9	6.190110467	93.45	0	2.225	1.162	5.6	1.6	3.4	2.125	308	5.5	1.16	3.83	0.847	2.276	1637	51.01	0	0	1	0	0	0	1	0	1	0	1	0	0	4.2
0	73	1	3	0	0	30.16	1	0	0	1	1	1	0	1357.1	7.213105349	74.34	0	2.225	1.195	4.4	1.8	2.2	1.222222222	108	6.6	1.03	4.81	1.276	2.896	1146	51.52	0	2	0	1	0	0	0	0	0	1	0	0	0	11.9
0	75	1	3	0	1	33.47	0	1	1	1	0	1	1	1338.9	7.19960366	28.89	1	2.075	1.001	8.3	2	5	2.5	97	6.7	0.85	3.03	0.948	1.733	953	33.07	0	2	0	1	0	1	0	0	1	1	1	1	0	53.5
1	42	0	4	1	2	46.05	1	0	0	0	0	0	0	847.5	6.742290839	111.89	0	2.4	1.356	9.1	2.4	6.1	2.541666667	311	6.8	1.34	3.49	1.276	2.896	1889	90.53	0	0	0	0	0	0	0	0	0	0	0	0	1	14.9
1	46	0	1	2	0	21.87	0	0	0	0	0	0	0	891.7	6.793129753	114.95	0	2.425	1.324	5.1	1.7	2.7	1.588235294	295	5	0.91	6.15	1.276	2.896	878	39.3	0	0	1	0	0	0	0	0	0	0	0	0	0	2
1	77	1	1	2	0	30.94	0	1	1	0	0	0	0	450.9	6.111245585	49.63	1	2.35	1.195	7.2	2.2	4.3	1.954545455	209	6.3	1.55	4.19	1.276	2.896	1785	64.09	0	0	0	0	0	1	0	0	1	0	1	1	0	13
1	47	0	3	0	0	32.9	0	0	0	0	0	0	0	901.4	6.80394911	81.85	0	2.3	1.55	9.8	3.2	5.5	1.71875	377	5.8	0.96	6.41	1.276	2.896	2143	112.2	0	1	0	1	0	0	0	0	0	0	0	0	0	73.9
0	49	0	3	0	0	29.65	0	0	0	0	0	0	0	679.8	6.521798637	100.4	0	2.3	1.162	11.6	2.2	8.3	3.772727273	192	5.5	1.03	5.72	1.163	4.138	3454	157.34	1	1	0	1	11.2	0	0	0	0	0	0	0	0	8.9
1	63	1	1	2	1	26.1	1	1	0	0	0	0	0	849.9	6.745118696	66.48	0	2.475	1.421	8.1	2.4	4.8	2	375	10.1	1.24	3.39	1.276	2.896	303	7.61	0	0	0	0	0	0	1	0	1	1	1	1	1	13.1
0	58	0	3	0	2	47.44	0	1	0	0	0	0	0	787.6	6.668990347	94.69	0	2.375	1.227	9.6	3.7	5.1	1.378378378	168	5.9	0.91	4.71	1.276	2.896	3624	205.12	0	0	0	0	0	1	0	0	1	0	1	0	0	5.5
1	70	1	4	1	0	36.31	0	1	0	0	0	0	0	622.8	6.43422544	83.85	0	2.375	1.066	8.1	2.6	4.9	1.884615385	440	6.4	0.96	4.65	1.276	2.896	1527	47.2	0	0	0	0	0	0	0	0	1	0	0	1	0	4.3
1	64	1	3	0	2	23.07	0	1	0	0	0	0	0	1552.9	7.34787943	95.1	0	2.375	1.292	7.5	1.4	5.4	3.857142857	332	5.7	1.01	6.72	1.276	2.896	1177	31.91	0	0	1	0	0	0	0	0	1	0	0	0	0	1.7
0	71	1	5	2	2	24.25	0	0	0	0	0	0	0	521.7	6.25709271	65.73	0	2.55	1.647	4.6	1.7	2.3	1.352941176	268	5.8	1.37	5.35	1.276	2.896	1340	29.85	0	0	1	0	0	0	0	0	0	1	0	0	0	3.1
1	61	1	1	2	0	35.22	0	1	0	0	0	0	0	690.1	6.536836515	103.45	0	2.35	1.13	6.5	2	3.8	1.9	260	5.7	1.19	5.56	1.276	2.896	1023	46.41	0	0	1	0	0	1	0	1	0	0	1	0	0	51.4
0	46	0	3	0	2	28.05	0	1	0	0	0	0	0	604.6	6.404567082	99.39	0	2.25	1.033	8.6	2.2	5.7	2.590909091	255	5.6	1.4	3.59	1.423	1.552	2520	87.65	0	1	0	1	0	0	1	0	0	0	1	1	0	15.3
1	55	0	3	0	1	27.54	0	1	0	0	0	0	0	706.9	6.560889213	73.2	0	2.375	1.13	6.9	2.2	4	1.818181818	237	5.6	1.24	5.43	1.276	2.896	1966	62.17	1	0	1	0	63.1	0	1	0	0	0	1	0	0	9
0	62	1	3	0	0	33.01	0	1	0	0	0	0	0	2176.4	7.685427415	78.41	0	2.525	1.066	9.3	1.9	6.3	3.315789474	170	5.2	0.85	3.36	2.145	1.526	4000	167.39	0	0	0	0	0	0	0	0	0	0	0	0	0	35.1
1	62	1	3	0	2	26.92	0	1	0	0	0	0	0	893	6.794586581	90.04	0	2.425	0.904	7.1	2.4	3.9	1.625	330	5.1	1.29	6.85	1.276	2.896	1720	78.95	1	2	1	1	11.2	0	0	0	1	0	0	0	0	2.1
0	42	0	3	0	2	30.33	0	0	0	0	0	0	0	851	6.746412129	97.1	0	2.375	1.227	7.8	2.7	4.1	1.518518519	306	5	0.78	5.82	1.276	2.896	3227	80.99	0	2	0	1	0	0	0	0	0	0	0	0	0	6
1	65	1	1	2	0	31.47	1	1	0	0	0	0	0	966.9	6.874095077	63.87	0	2.525	1.324	5.1	2.1	2.4	1.142857143	300	7.8	1.4	4.16	1.276	2.896	879	37.7	0	0	0	0	0	0	0	0	1	1	0	1	1	1.2
1	78	1	2	2	0	33.08	0	0	0	0	0	0	0	909.1	6.812455099	86.65	0	2.25	1.227	6.3	1.1	4.6	4.181818182	161	5.8	1.76	6.18	1.411	3.776	1030	30.08	0	0	0	0	0	0	0	0	0	0	0	1	0	6.8
1	74	1	3	0	1	33.66	0	0	0	0	0	0	0	1086.7	6.99090086	67.71	0	2.375	1.356	7.1	2.1	4.2	2	205	6	1.71	6.83	1.276	2.896	2385	93.45	0	0	0	0	0	0	0	0	0	0	0	0	0	5.5
1	54	0	1	2	1	24.51	0	1	0	0	0	0	0	759	6.632001777	55.83	1	2.55	1.421	6.3	1.8	3.5	1.944444444	245	5.7	1.81	6.26	1.276	2.896	1416	53.17	0	1	0	1	0	0	0	0	1	0	0	0	0	0.9
1	56	0	3	0	2	25.61	0	0	0	0	0	0	0	983.5	6.891117638	69.83	0	2.3	1.227	5.2	1.2	3	2.5	320	5.2	2.22	7.09	0.802	4.5	1516	55.2	0	0	1	0	0	0	0	0	0	0	0	0	0	3.9
0	68	1	3	0	2	29.45	0	0	0	1	1	0	0	660.9	6.493602542	90.86	0	2.175	1.356	6	2.3	2.8	1.217391304	196	5.8	1.58	4.6	1.276	2.896	1475	44.01	0	2	0	1	0	0	0	0	0	1	0	1	0	3
0	76	1	3	0	0	27.15	1	0	1	1	0	1	0	1231.4	7.115907012	55.57	1	2.2	1.259	4.2	0.9	2.5	2.777777778	105	5.8	1.53	3.93	1.084	1.914	1725	55.88	0	2	0	1	0	0	0	0	1	0	0	0	1	83.5
0	63	1	3	0	1	24.86	1	1	0	1	0	1	0	739.2	6.60556852	77.86	0	2.375	1.292	9.2	1.9	5.9	3.105263158	279	6.6	0.78	4.34	1.276	2.896	881	35.11	0	2	1	1	0	1	0	0	0	1	1	1	0	23.6
1	70	1	3	0	1	47.47	0	1	0	0	0	0	0	829.4	6.720702548	91.65	0	2.275	1.195	14.9	4.3	8.3	1.930232558	447	2	1.5	4.53	1.276	2.896	1627	62.2	0	0	0	0	0	0	1	0	0	0	1	1	0	5.3
1	43	0	3	0	2	32.92	0	0	0	0	0	0	0	813.9	6.701837508	76.5	0	2.375	1.098	6.9	1.8	4.5	2.5	313	5.2	1.01	5.51	1.705	3.724	2442	47.01	0	0	0	0	0	0	0	0	0	0	0	0	0	6.5
1	79	1	4	1	0	27.38	0	0	0	0	0	0	0	1372.7	7.224534882	57.71	1	2.875	1.13	4.9	1.5	3.1	2.066666667	247	5.5	2.28	4.81	1.276	2.896	1453	44.96	0	0	0	0	0	0	0	0	0	0	0	1	0	6.1
0	51	0	3	0	2	35.81	0	0	0	0	0	0	0	732.5	6.596463341	64.37	0	2.175	0.904	6.9	1.9	4.3	2.263157895	237	5.1	0.85	4.73	1.152	3.362	2750	125.72	0	0	1	0	0	0	0	0	0	0	0	0	0	19.4
0	60	1	3	0	2	26.14	0	1	1	0	0	0	0	698.5	6.548935179	90.08	0	2.4	1.292	6.2	1	4.3	4.3	294	5.1	2.04	3.39	1.276	2.896	2836	86.32	1	0	1	0	87.8	1	0	0	0	0	1	0	0	18.3
0	74	1	3	0	2	24.76	0	0	1	0	0	0	0	462.8	6.137294995	64.36	0	2.35	1.195	6.6	0.9	4.7	5.222222222	272	5.5	1.11	5.04	1.682	3.155	1512	40.74	0	0	0	0	0	1	0	0	1	0	1	0	0	0.4
0	51	0	3	0	0	25.95	0	1	0	0	0	0	0	522.1	6.25785914	108.01	0	2.375	1.13	8.4	3.3	3.9	1.181818182	280	5.9	1.55	6.7	3.748	3.439	1045	23.78	1	1	1	1	55.8	0	0	0	0	0	0	1	0	3.5
0	46	0	3	0	2	23.86	0	0	0	0	0	0	0	492.4	6.199291394	85.7	0	2.45	1.259	8.9	2.4	5.6	2.333333333	301	5.3	1.89	7.32	1.276	2.896	2972	151.86	1	0	1	0	28.1	0	0	0	0	0	0	0	0	8.6
0	78	1	3	0	0	34.44	1	0	1	1	0	0	1	568.6	6.343177199	63.96	0	2.275	0.872	9.1	1.8	6.8	3.777777778	237	9.3	1.11	3.26	1.739	1.345	3886	216.13	0	2	0	1	0	0	0	0	0	0	0	1	1	56.9
0	72	1	3	0	1	36.87	0	1	0	0	0	0	1	947.6	6.853932472	73.09	0	2.2	1.001	6.9	1.7	4.3	2.529411765	193	6.2	1.42	5.4	1.863	3.129	2766	55.83	1	2	0	1	141.1	1	0	0	1	1	1	0	1	9.9
0	72	1	4	1	0	29.92	1	1	0	0	0	0	1	774.4	6.652088536	48.3	1	2.45	1.13	7.7	2.4	4.6	1.916666667	448	5.6	1.24	4.55	1.276	2.896	1275	42.28	0	2	0	1	0	0	0	1	1	0	1	1	0	84.4
0	51	0	3	0	2	32.88	1	1	0	0	0	0	0	1140	7.038783541	100.89	0	2.275	0.936	7.7	1.8	4.7	2.611111111	179	8.7	1.32	4.81	1.456	2.819	2869	146.92	1	2	1	1	22.3	0	1	0	1	0	1	0	1	5.9
0	75	1	3	0	0	27.27	0	1	0	1	0	1	0	632.1	6.449047609	40.91	1	2.45	1.066	8	1.8	5.3	2.944444444	157	5.3	0.75	3.65	1.468	2.224	1353	57.95	0	2	0	1	0	0	1	0	1	1	1	1	0	25.3
0	48	0	1	2	0	31.16	0	0	0	0	0	0	0	649.7	6.476510718	93.09	0	2.275	1.453	8	2.2	4.9	2.227272727	309	5.6	1.32	5.07	1.276	2.896	1990	54.41	0	2	0	1	0	0	0	0	0	0	0	1	0	5.6
0	57	0	1	2	1	34.53	0	1	0	0	0	0	0	1323.6	7.188110576	74.12	0	2.275	1.001	7.1	2.1	4.1	1.952380952	235	5.7	0.96	5.4	2.732	3.207	3099	165.59	0	1	1	1	0	1	0	0	0	0	1	0	0	9.1
1	47	0	3	0	2	30.11	0	1	0	0	0	0	0	1505.3	7.316747493	85.49	0	2.525	1.292	7.3	2.4	4.2	1.75	327	5.3	1.55	5.69	2.789	2.87	1460	40.77	0	2	0	1	0	0	0	0	1	0	0	0	0	6.4
0	61	1	3	0	2	42.5	0	1	0	0	0	0	0	677	6.517671273	90.64	0	2.225	0.84	9.6	2.8	5.2	1.857142857	252	6.4	1.06	4.89	1.276	2.896	1805	88.7	0	2	1	1	0	0	1	0	1	0	1	0	0	4.8
0	50	0	4	1	2	26.25	0	1	0	0	0	0	0	564.8	6.336471686	103.5	0	2.275	1.162	10	3.4	5.1	1.5	270	6	1.34	6.54	1.276	2.896	1976	46.47	0	0	0	0	0	0	0	0	1	0	0	0	0	3.4
1	76	1	3	0	0	27.26	0	1	0	0	0	0	0	871.4	6.770101114	43.13	1	2.45	1.324	5.6	1.7	3.1	1.823529412	217	5.4	1.53	5.22	1.558	2.974	1212	49.76	0	0	0	0	0	1	0	0	1	0	1	1	0	7.7
1	44	0	3	0	2	27.02	0	0	0	0	0	0	0	965.1	6.872231723	100.48	0	2.375	1.162	8.2	2.2	4.8	2.181818182	263	5.2	2.38	5.92	1.276	2.896	1863	58.88	1	0	0	0	31.3	0	0	0	0	0	0	0	0	6.9
1	75	1	1	2	0	39.97	0	1	0	0	0	0	1	938.4	6.844176297	93.76	0	2.3	1.227	9.1	2.6	5.9	2.269230769	356	6.4	1.47	5.17	1.964	2.793	1528	58.06	0	2	0	1	0	1	0	1	0	0	1	1	0	14.7
1	44	0	2	2	2	29.22	0	0	0	0	0	0	0	938.9	6.844708977	110.02	0	2.275	1.162	5.7	1.5	3.4	2.266666667	287	5.6	1.42	6.52	1.276	2.896	1281	30.5	0	0	0	0	0	0	0	0	1	0	0	0	0	6.5
1	67	1	4	1	2	30.18	0	1	0	0	0	0	0	593.8	6.386542562	83.17	0	2.375	1.227	10.6	3.5	6.4	1.828571429	325	7.9	1.91	4.5	1.852	1.733	3630	100.44	0	2	0	1	0	0	0	0	1	1	0	1	0	3.5
1	63	1	2	2	0	23.3	0	1	0	1	0	1	0	671.2	6.509067155	82.44	0	2.275	1.292	6.7	2.1	2.2	1.047619048	191	5.5	1.78	4.63	0.982	2.405	479	4.14	0	0	0	0	0	1	0	1	1	0	1	0	0	10
1	57	0	3	0	1	24.04	0	0	0	0	0	0	0	805.1	6.690966493	100.96	0	2.4	1.324	5.1	1.5	3.1	2.066666667	300	5.7	1.91	5.15	1.084	2.741	1477	44.67	0	2	0	1	0	0	0	0	0	0	0	1	0	5.1
1	51	0	3	0	2	32.29	0	0	0	0	0	0	0	540	6.29156914	104.74	0	2.375	1.388	8.1	2.4	4.8	2	303	5.5	1.34	6.72	2.8	4.086	1360	41.46	0	2	1	1	0	0	0	0	0	0	0	0	0	33.1
1	61	1	1	2	0	26.16	0	1	0	0	0	0	0	1010.7	6.918398439	110.98	0	2.325	1.195	8.4	2.1	5.6	2.666666667	217	6.3	1.6	5.04	1.276	2.896	1474	50.74	0	0	1	0	0	0	1	0	0	1	1	1	0	0.7
1	54	0	1	2	2	32.04	0	1	0	0	0	0	0	867.6	6.765730779	108.67	0	2.35	1.292	5.2	1.8	2.6	1.444444444	233	5.5	1.73	6.78	1.197	4.5	1647	67.34	0	2	1	1	0	0	0	0	0	0	0	0	0	13.6
1	48	0	3	0	2	41.37	1	1	0	0	0	0	1	843.8	6.7379155	55.81	1	2.275	1.227	7.1	2.8	3.6	1.285714286	303	5.9	1.16	4.94	1.276	2.896	2322	110.34	0	0	0	0	0	1	0	0	0	1	1	0	0	11.8
1	72	1	2	2	0	35.26	1	1	0	0	0	0	0	1027	6.93439721	90.38	0	2.3	1.033	6	1.1	4.4	4	261	7.3	0.65	6.59	1.276	2.896	2112	77.06	0	0	0	0	0	1	0	0	0	0	1	0	1	7
0	44	0	3	0	1	26.12	0	0	0	0	0	0	0	780.1	6.659422117	88.97	0	2.4	1.13	6.7	1.9	4.2	2.210526316	186	5.2	1.4	4.84	1.411	2.793	3721	110.17	0	0	0	0	0	0	0	0	0	0	0	1	0	11
1	78	1	3	0	2	23.41	0	1	0	1	1	0	0	515.7	6.245525201	52.81	1	2.35	0.969	5.6	1.9	3.1	1.631578947	291	5.2	1.45	7.55	1.276	2.896	1657	64.83	1	1	0	1	10.5	1	0	0	0	0	1	0	0	9.3
0	73	1	3	0	2	20.49	0	0	0	0	0	0	0	797.9	6.681983276	77.12	0	2.425	1.227	6.9	1.6	4.3	2.6875	275	4.9	1.5	5.22	1.276	2.896	2410	97.34	1	2	0	1	67.3	0	0	0	0	0	0	0	0	3.3
1	76	1	3	0	0	29.08	0	1	0	0	0	0	0	563.4	6.333989855	64.02	0	2.325	1.259	7.3	1.6	4.8	3	222	5.1	1.32	4.76	1.276	2.896	1039	29.79	1	2	0	1	12.1	1	1	0	0	1	1	0	0	3.8
1	66	1	2	2	2	34.96	1	1	0	0	0	0	0	693.8	6.542183735	79.47	0	2.4	0.936	8.5	3.3	4.8	1.454545455	287	7.7	1.42	4.6	1.276	2.896	1647	49.51	0	0	1	0	0	1	0	0	0	0	1	1	1	1.2
1	62	1	5	2	0	27.5	1	0	0	0	0	0	0	986.4	6.894061952	102.73	0	2.4	1.356	8.1	3.5	3.7	1.057142857	337	6.9	1.01	6.18	1.276	2.896	1118	47.03	0	0	0	0	0	0	0	0	0	0	0	1	1	14.8
0	52	0	3	0	2	36.44	0	1	0	0	0	0	0	662.3	6.495718625	104.33	0	2.25	1.001	7.2	1.7	4.4	2.588235294	262	5.4	1.29	6.44	1.276	2.896	2488	89.24	0	0	1	0	0	0	1	0	1	0	1	0	0	18.2
1	63	1	4	1	2	30.63	1	1	0	0	0	0	0	816.1	6.704536896	76.63	0	2.5	1.615	3.7	1.4	1.6	1.142857143	194	5.5	1.53	5.38	1.377	3.233	1001	44.34	0	2	0	1	0	0	1	0	0	0	1	0	0	3.8
1	57	0	4	1	1	41.14	0	1	0	0	0	0	0	843.6	6.737678449	94.65	0	2.425	1.227	10.1	2.8	6.4	2.285714286	348	6.4	1.37	5.17	2.077	2.845	1186	55.33	0	0	0	0	0	0	0	1	1	0	1	0	0	16.3
0	58	0	2	2	2	41.04	1	1	0	0	0	0	0	550.8	6.311371767	59.04	1	2.475	1.582	7.9	2.3	4.5	1.956521739	206	6.3	1.14	4.27	1.276	2.896	1772	82.75	1	2	0	1	0.3	1	0	0	0	0	1	1	1	15.7
1	58	0	3	0	1	18.5	0	0	0	0	0	0	0	437.2	6.080390756	54.28	1	2.35	1.518	9.7	3.4	5.3	1.558823529	245	5.6	1.6	4.58	1.276	2.896	1716	76.67	0	1	1	1	0	0	0	1	0	0	1	1	0	7.4
1	41	0	2	2	2	27.97	0	0	0	0	0	0	0	592.8	6.384857074	119.06	0	2.125	1.098	5.1	2.1	2.4	1.142857143	334	5.2	1.27	3.75	0.914	2.069	973	33.71	0	2	0	1	0	0	0	0	0	0	0	0	0	2.6
0	60	1	4	1	2	26.43	0	1	0	0	0	0	0	944.8	6.850973265	70.52	0	2.475	0.936	4.9	1.1	3.3	3	232	5.7	1.42	4.11	0.723	2.353	2620	133.88	0	0	0	0	0	1	0	0	1	0	1	0	0	15.9
1	59	0	3	0	2	26.77	0	0	0	0	0	0	0	1039.1	6.946110233	99.55	0	2.3	1.227	5.1	1.5	3	2	320	5.6	1.81	7.53	1.603	4.991	1358	42.38	0	0	0	0	0	0	0	0	0	0	0	0	0	4.8
1	68	1	1	2	1	34.99	0	0	0	0	0	0	0	831.6	6.723351556	86.32	0	2.25	1.001	7.1	3.2	3.3	1.03125	190	5.2	1.24	4.58	1.276	2.896	1024	36.68	0	1	0	1	0	0	0	0	0	0	0	0	0	7.1
0	60	1	4	1	1	22.36	0	1	0	0	0	0	0	858.6	6.755303156	101.46	0	2.5	1.259	8.2	3.8	3.8	1	345	5.7	1.89	5.3	1.276	2.896	1379	65.79	0	1	0	1	0	1	0	1	1	0	1	0	0	38
0	68	1	4	1	1	30.86	0	1	0	0	0	0	0	987.5	6.895176497	53.65	1	2.35	1.001	5.8	2	3.3	1.65	298	5.6	1.01	4.58	1.287	2.974	1875	63.58	0	2	0	1	0	1	0	0	1	0	1	1	0	115
1	70	1	3	0	2	41.89	0	1	0	0	0	0	0	1095.8	6.999239969	45.9	1	2.55	1.356	9	1.7	6.5	3.823529412	177	5.6	1.81	6.03	1.276	2.896	1429	41.78	0	0	0	0	0	0	0	0	1	1	0	0	0	57.8
1	68	1	5	2	0	21.18	1	1	0	1	0	0	1	432.2	6.068888444	69.63	0	2.2	1.873	9.6	2.9	5.6	1.931034483	259	6.5	1.4	4.19	1.276	2.896	992	46.25	0	1	0	1	0	1	1	1	0	1	1	0	1	17.2
0	65	1	3	0	2	24.88	0	0	0	0	0	0	0	631.3	6.447781185	68.56	0	2.35	1.066	4.5	1.1	2.9	2.636363636	222	4.8	1.5	5.25	0.982	3.31	1791	76.05	1	2	0	1	18	0	0	0	0	0	0	0	0	19
0	48	0	1	2	0	28.27	0	1	0	0	0	0	0	751.4	6.621938133	104.57	0	2.3	1.066	6.5	2.2	3.5	1.590909091	286	5	1.14	4.81	0.723	3.336	730	25.82	0	0	0	0	0	0	0	0	0	0	0	0	0	13.8
1	46	0	4	1	2	27.49	0	1	1	1	1	1	1	381.4	5.943848693	116.14	0	2.425	1.001	9.3	2.1	6.6	3.142857143	200	5.4	1.73	5.28	1.456	2.87	1549	43.04	0	1	0	1	0	1	0	0	1	0	1	0	0	61.3
1	77	1	4	1	0	20.58	0	1	0	0	0	0	0	1522.8	7.328306025	61.31	0	2.525	0.969	6.3	2.1	3.4	1.619047619	222	5.9	1.99	5.43	1.276	2.896	2147	67.23	0	0	0	0	0	0	1	1	1	0	1	1	0	141.8
0	52	0	4	1	1	38.96	1	1	1	1	1	1	0	534.4	6.281144622	65.18	0	2.275	1.001	7.5	1	5.8	5.8	228	6.2	0.93	5.4	1.276	2.896	1519	57.35	0	2	0	1	0	1	0	0	1	0	1	0	1	213
1	69	1	4	1	2	20.39	1	0	0	0	0	0	0	886.4	6.787168316	106.4	0	2.3	1.13	6.1	1.3	4.6	3.538461538	356	7.1	0.88	3.54	1.276	2.896	1963	71.56	0	1	0	1	0	1	0	0	0	0	1	0	1	53
1	71	1	3	0	0	30.62	1	0	0	0	0	0	0	1126	7.026426809	46.99	1	2.375	1.033	7.1	2.1	4.2	2	202	9.1	1.11	5.17	1.276	2.896	1374	41.16	0	0	0	0	0	0	0	0	0	0	0	1	0	209.5
0	41	0	3	0	1	29.14	0	0	0	0	0	0	0	749	6.618738984	102.94	0	2.45	1.292	6.4	1.9	3.7	1.947368421	220	5.3	1.24	5.09	1.276	2.896	1907	78.24	0	2	1	1	0	0	0	0	0	0	0	0	0	3.1
1	76	1	3	0	2	42.93	0	1	0	0	0	0	0	771.1	6.647818067	67.73	0	2.3	1.162	8.6	2	5.4	2.7	337	6.4	1.4	7.47	3.41	4.526	1039	47.73	0	0	0	0	0	1	0	0	0	0	1	0	0	7.7
0	74	1	3	0	2	29.75	1	0	0	1	1	1	0	540.2	6.291939441	52.77	1	2.425	1.033	8.1	1.5	5.2	3.466666667	272	6.9	0.75	4.16	1.276	2.896	1722	95.59	0	2	0	1	0	1	0	0	0	1	1	0	1	3.6
1	74	1	1	2	0	29.73	0	1	0	0	0	0	0	667.9	6.504138462	61.53	0	2.4	1.066	6.9	2.3	3.6	1.565217391	286	5.3	1.34	4.99	1.818	2.819	1157	46.73	0	2	0	1	0	0	0	0	1	0	0	0	0	16.5
0	47	0	1	2	1	29.92	1	0	0	0	0	0	0	1003.7	6.911448451	105.31	0	2.425	1.162	7.9	2.7	4.4	1.62962963	226	11.8	1.24	5.92	1.908	3.801	5099	214.83	1	0	1	0	33.5	0	0	0	0	0	0	0	1	8.7
0	74	1	3	0	1	32.36	0	1	0	0	0	0	0	808.6	6.695304357	87.55	0	2.25	0.936	6.9	1.1	5	4.545454545	222	5.7	1.14	4.32	0.802	2.819	1763	80.16	0	2	0	1	0	0	1	0	0	0	1	0	0	2.2
0	40	0	3	0	1	32.8	0	1	0	0	0	0	0	719.9	6.579112313	91.51	0	2.525	1.324	5.9	2.3	3.1	1.347826087	277	5.7	1.06	3.98	1.276	2.896	2115	105.54	0	0	0	0	0	0	0	0	0	0	0	1	0	1056
0	63	1	4	1	0	22.08	0	1	0	0	0	0	0	732.2	6.596053701	106.18	0	2.375	1.421	6.4	2.7	2.7	1	249	5.6	2.15	5.02	0.971	2.431	2213	74.54	1	2	0	1	42.1	1	0	0	1	0	1	0	0	7.4
0	60	1	3	0	1	22.35	0	0	0	0	0	0	0	686.7	6.531897516	65.33	0	2.475	1.356	7.8	1.7	5.2	3.058823529	243	5.2	2.15	4.68	1.276	2.896	2194	91.98	1	2	0	1	22.3	0	0	0	0	0	0	0	0	9
0	71	1	3	0	1	33.66	0	1	0	1	0	1	0	802.8	6.688105617	75.39	0	2.225	0.904	4.1	1.8	1.7	0.944444444	133	7.7	1.11	4.97	1.942	2.974	2504	126.76	0	1	0	1	0	0	0	0	0	1	0	1	0	117.9
0	79	1	4	1	0	26.43	0	1	0	0	0	0	1	859.7	6.756583491	58.9	1	2.325	0.904	5.3	1.9	2.8	1.473684211	156	5.2	1.29	5.09	1.276	2.896	1351	33.22	0	2	0	1	0	0	1	0	1	0	1	0	0	51.9
0	68	1	3	0	0	25.26	0	1	0	0	0	0	0	715.5	6.572981599	81.92	0	2.4	1.227	8.1	1.4	5.6	4	328	5.3	1.4	4.09	1.276	2.896	1379	63.11	0	2	1	1	0	0	0	0	1	0	0	1	0	4.5
0	55	0	3	0	2	22.66	0	0	0	0	0	0	0	852.1	6.747703891	95.81	0	2.375	1.259	5.1	1.5	2.9	1.933333333	230	5.6	1.58	6.1	1.027	4.06	3047	184.14	1	0	0	0	31.2	0	0	0	0	0	0	0	0	3
1	66	1	4	1	2	35.3	1	1	0	0	0	0	0	1156.4	7.05306701	86.23	0	2.45	1.001	6.1	1.5	3.9	2.6	216	7.5	1.81	5.17	1.276	2.767	1539	56.29	0	0	0	0	0	1	0	1	1	0	1	1	1	40.8
1	58	0	1	2	0	34.5	1	1	0	0	0	0	1	1118.8	7.020011961	111.62	0	2.25	1.162	7.1	1.6	4.7	2.9375	238	5.9	1.29	4.99	1.445	3.026	973	41.77	0	0	0	0	0	1	0	0	0	0	1	0	1	111
0	64	1	4	1	2	37.64	1	1	0	0	0	0	0	604.8	6.404897825	65.44	0	2.425	1.292	9.1	2.4	5.8	2.416666667	318	9.6	1.06	3.96	1.276	2.896	1152	56.27	0	0	0	0	0	0	0	1	0	0	1	1	1	20.7
1	53	0	3	0	1	26.1	0	1	0	0	0	0	0	798.1	6.682233903	72.26	0	2.25	1.001	5.6	1.5	3.5	2.333333333	229	5.4	1.55	4.76	1.106	2.689	1786	85.27	0	0	0	0	0	0	0	0	0	0	0	0	0	2.3
1	51	0	3	0	2	37.85	0	1	0	0	0	0	0	876.8	6.776278916	109.61	0	2.25	1.227	8.2	2.4	5.1	2.125	362	5.9	1.45	5.46	1.603	3.284	943	42.29	0	0	0	0	0	0	1	0	1	0	1	0	0	16
1	56	0	1	2	2	48.04	0	1	0	0	0	0	0	989.9	6.897603928	53.32	1	2.25	1.356	15.2	5.5	8.4	1.527272727	424	5.7	1.63	6.05	1.276	2.896	1481	77.68	0	0	0	0	0	1	0	0	1	0	1	0	0	14.5
1	60	1	2	2	1	44.44	1	1	0	0	0	0	0	596.2	6.390576181	72.64	0	2.3	0.936	8.6	1.4	6.6	4.714285714	312	7.2	1.03	5.2	1.276	2.896	1448	50.96	0	2	0	1	0	1	0	0	1	0	1	0	1	37.5
0	54	0	1	2	0	28.81	1	1	0	0	0	0	0	840	6.733401892	100.25	0	2.2	0.904	6.3	1.9	3.5	1.842105263	270	7.1	1.09	4.11	2.585	1.836	2730	121.56	0	0	0	0	0	0	1	0	0	0	1	1	0	9.8
1	77	1	3	0	2	32.53	1	1	0	0	0	0	1	832	6.723832441	60.25	0	2.55	0.904	9	3.9	4.1	1.051282051	310	5.9	1.11	5.72	1.276	2.896	1433	69.19	0	0	0	0	0	0	0	0	1	0	0	1	1	15.1
0	61	1	3	0	2	34.43	0	1	0	0	0	0	0	1339.7	7.200200987	69.76	0	2.325	1.259	6.1	1.7	3.7	2.176470588	262	5.7	0.96	4.47	1.705	2.741	3214	108.73	0	2	0	1	0	1	0	1	1	0	1	0	0	5.8
0	74	1	2	2	2	26.07	1	1	0	0	0	0	1	857.1	6.753554598	95.24	0	2.325	1.324	6.4	1.6	4	2.5	299	6.1	1.47	3.65	0.835	1.784	1888	57.92	0	2	0	1	0	0	0	0	0	1	0	1	1	29.6
0	55	0	4	1	1	32.24	0	1	0	0	0	0	0	572.3	6.349663329	95.21	0	2.525	1.453	7.9	2.9	4.2	1.448275862	247	5.5	1.01	6.03	1.276	2.896	3225	126.01	0	2	0	1	0	1	0	0	0	0	1	0	0	63.9
0	40	0	5	2	2	32.6	0	0	0	0	0	0	0	1012	6.91968385	107.95	0	2.325	1.098	4.9	2.4	1.9	0.791666667	256	5.8	1.37	6.59	1.276	2.896	2131	86.6	0	0	1	0	0	0	0	0	0	0	0	0	0	5.5
0	45	0	3	0	2	27.31	0	1	0	0	0	0	0	458.6	6.12817837	88.35	0	2.4	1.033	5.6	1.6	3.4	2.125	203	5.3	1.45	5.53	0.858	3.698	3355	142.32	0	0	1	0	0	1	0	0	0	0	1	0	0	28.2
1	76	1	5	2	0	23.27	1	1	0	0	0	0	0	448.3	6.105462651	81.6	0	2.3	1.227	5.9	1.7	3.6	2.117647059	211	5.4	1.19	3.8	1.276	2.896	747	18.62	0	0	0	0	0	0	1	0	1	0	1	1	1	5.8
1	71	1	3	0	1	25.65	1	0	0	0	0	0	0	684.5	6.528688645	81.77	0	2.4	1.227	7.2	3	3.2	1.066666667	394	7.1	1.71	4.55	1.66	2.095	1389	48.88	0	0	1	0	0	0	0	0	0	0	0	1	1	6.9
0	64	1	2	2	2	28.05	0	1	0	0	0	0	0	627.3	6.441424895	94.89	0	2.325	1.13	8.3	2.4	5.3	2.208333333	336	6	0.96	4.09	1.321	2.534	1817	54.58	0	1	0	1	0	0	1	1	0	0	1	0	0	1.2
0	70	1	1	2	0	28.07	0	1	0	0	0	0	0	789.1	6.670893056	83.97	0	2.325	1.066	4.9	1.5	2.8	1.866666667	279	5.2	1.24	3.59	0.519	2.121	1937	84.19	0	0	0	0	0	0	0	1	0	0	1	1	0	15
0	76	1	3	0	1	36.54	1	1	0	0	0	0	0	976.2	6.883667483	71.06	0	2.45	1.356	8.6	0.9	7	7.777777778	270	6.3	1.68	3.8	2.597	0.931	3337	158.74	0	2	0	1	0	0	0	1	1	0	1	1	1	82
1	62	1	4	1	2	33.62	0	1	0	0	0	0	0	1051.1	6.957592514	77.17	0	2.4	1.453	4.9	2.1	2.2	1.047619048	260	5	1.63	5.64	0.723	3.672	1002	45.79	0	2	0	1	0	1	0	1	0	0	1	0	0	20.4
0	59	0	4	1	1	33.13	1	1	1	1	0	1	0	512.7	6.239690879	62.05	0	2.325	1.195	5.3	1.4	3.4	2.428571429	217	7.1	0.8	3.62	2.032	1.888	1409	78.2	0	0	0	0	0	1	0	0	1	0	1	1	1	6.6
0	79	1	1	2	0	25.57	0	0	0	0	0	0	0	1193.5	7.084645446	78.83	0	2.4	1.001	7.6	1.6	5.1	3.1875	305	5.6	1.27	6.52	1.276	4.655	1032	16.48	0	2	0	1	0	0	0	0	0	0	0	0	0	7.5
1	75	1	3	0	1	22.09	0	1	0	0	0	0	1	746.7	6.615663498	61.1	0	2.5	1.356	7.1	2.6	3.9	1.5	260	5.8	1.63	3.8	1.276	2.896	1167	53.66	1	1	0	1	7.6	0	0	1	0	0	1	1	0	2.6
0	51	0	1	2	1	31.88	0	1	0	0	0	0	0	807.1	6.693447576	75.65	0	2.325	1.001	9.1	2.9	5.2	1.793103448	293	5.7	1.01	5.38	1.276	2.896	1697	69.31	0	1	0	1	0	0	1	0	1	0	1	0	0	4.8
1	65	1	3	0	2	28.79	0	1	0	1	0	1	0	789.2	6.671019774	75.33	0	2.5	1.227	10.1	2.5	6.6	2.64	306	5.2	1.71	4.22	1.276	2.896	1690	51.34	1	0	1	0	18.6	0	1	0	1	0	1	1	0	1.9
0	52	0	3	0	0	39.43	1	1	0	0	0	0	0	698.9	6.54950767	95.29	0	2.375	0.936	6.9	1.7	3.9	2.294117647	200	5.6	0.98	5.04	2.021	3.129	1084	21.57	0	1	0	1	0	1	0	0	1	0	1	0	1	17.4
1	64	1	4	1	2	31.57	0	1	0	0	0	0	0	672.6	6.511150799	87.45	0	2.4	1.195	6	2.4	3	1.25	329	5.8	1.63	6.03	1.276	2.896	1132	38	1	2	1	1	9.3	1	0	0	1	0	1	0	0	4.2
1	55	0	3	0	2	48.15	1	1	0	0	0	0	0	973.7	6.881103248	76.29	0	2.325	1.55	10.8	3	6.3	2.1	413	7.4	1.03	6.85	1.276	2.896	1140	39.59	0	2	0	1	0	1	0	0	0	0	1	0	1	40.2
1	54	0	3	0	1	24.49	0	0	0	0	0	0	0	1368.5	7.221470528	81.39	0	2.425	1.518	6.9	1.5	4.5	3	293	5.2	1.81	4.81	1.31	2.405	3245	136.47	0	0	0	0	0	0	0	0	0	0	0	0	0	20.9
1	40	0	2	2	2	21.29	0	0	0	0	0	0	0	1074.9	6.979982913	101.66	0	2.275	1.066	4.1	1.4	2.4	1.714285714	234	5.3	2.09	6.34	1.276	2.896	1945	116.27	0	2	0	1	0	0	0	0	0	0	0	0	0	9.3
1	50	0	3	0	1	31.34	0	0	0	0	0	0	0	1058.8	6.96489147	70.96	0	2.3	1.066	7.6	2.5	4.2	1.68	359	5.7	1.19	5.2	1.761	3.207	1351	55.97	0	0	0	0	0	0	0	0	0	0	0	0	0	4.1
1	60	1	2	2	2	27.9	1	1	0	0	0	0	0	853.1	6.748876774	98.32	0	2.375	1.356	5.6	2.2	2.8	1.272727273	258	5.9	1.53	3.44	1.4	1.267	3872	169.48	0	0	0	0	0	0	0	0	1	0	0	1	1	11.5
1	47	0	3	0	1	43.4	0	1	0	0	0	0	0	619.4	6.428751268	90.82	0	2.3	1.227	5.7	2.3	2.8	1.217391304	239	5.6	1.45	7.16	2.224	4.707	1393	74.9	0	0	0	0	0	0	0	0	0	0	0	0	0	9.1
1	44	0	4	1	2	26.52	0	0	0	0	0	0	0	1448.4	7.278214778	106.92	0	2.475	1.13	3.8	1.3	2.1	1.615384615	304	6.2	1.29	5.09	1.276	2.896	928	50.38	0	2	0	1	0	0	0	0	0	0	0	0	0	13.9
1	63	1	2	2	0	25.63	0	0	0	0	0	0	0	747.6	6.616868076	89.41	0	2.375	1.195	5.8	1.8	3.3	1.833333333	264	5.6	1.6	8.22	1.276	2.896	837	29.32	0	0	0	0	0	0	0	0	0	0	0	0	0	6.5
1	66	1	1	2	0	35.07	0	0	0	0	0	0	0	906.3	6.809370377	94.27	0	2.25	0.807	6.1	2.5	2.7	1.08	277	5.4	1.09	4.81	1.129	3.207	653	20.43	0	0	0	0	0	0	0	0	0	0	0	0	0	12.7
1	64	1	1	2	0	48.99	1	1	0	0	0	0	0	731.5	6.59509722	56.92	1	2.375	1.195	8.1	2.1	5.3	2.523809524	231	6.3	2.17	5.4	0.745	2.896	3754	169.46	0	1	0	1	0	1	0	1	1	1	1	0	1	7.9
1	53	0	4	1	0	28.11	0	0	0	0	0	0	0	417.2	6.033565723	110.57	0	2.425	1.098	6.7	2.3	3.5	1.52173913	402	6.5	0.83	3.36	1.276	2.896	1704	95.15	0	1	0	1	0	0	0	0	0	0	0	0	0	26.6
0	58	0	4	1	2	23.5	0	1	0	0	0	0	0	715.8	6.573400798	68.26	0	2.5	1.518	4.6	1.4	2.5	1.785714286	224	5.1	1.47	5.25	1.276	2.896	2967	105.75	0	1	1	1	0	0	0	0	0	0	0	0	0	8.3
1	75	1	3	0	2	40.71	1	1	1	0	0	0	1	1333.1	7.195262336	47.15	1	2.175	1.162	8.7	2.3	5.8	2.52173913	261	10.1	0.85	5.04	1.276	2.896	1190	50.95	0	2	0	1	0	0	1	0	1	0	1	0	0	14.1
1	70	1	3	0	2	25.13	0	0	0	0	0	0	0	505.2	6.22495439	91.65	0	2.45	1.066	6.1	2.3	3.2	1.391304348	228	5	2.17	6.36	1.276	2.896	1968	95.78	0	0	0	0	0	0	0	0	0	1	0	0	0	2.9
1	41	0	3	0	1	28.04	0	0	0	0	0	0	0	1002.7	6.910451641	89.17	0	2.275	0.969	7.8	2.9	4.2	1.448275862	300	5.2	1.14	5.43	1.276	2.896	3233	172.4	0	0	0	0	0	0	0	0	0	0	0	0	0	4
1	74	1	4	1	0	32.02	0	1	0	0	0	0	0	738.6	6.604756502	53.6	1	2.6	1.227	9.9	3.7	5.3	1.432432432	239	5.9	1.32	4.58	1.276	2.896	1236	50.95	0	2	1	1	0	0	1	0	0	0	1	1	0	10.4
0	64	1	3	0	0	33.38	0	1	0	0	0	0	0	835	6.727431725	93.45	0	2.25	1.453	4.8	2.4	1.8	0.75	156	5.2	0.93	7.09	18.606	2.896	4292	79.58	1	2	0	1	342.9	0	0	0	0	0	0	0	0	4.2
0	60	1	1	2	0	20.71	0	0	0	0	0	0	0	1015.5	6.923136381	94.71	0	2.45	1.453	6.7	2.9	3.1	1.068965517	186	5.9	1.97	7.63	1.276	2.896	1890	49.39	1	0	0	0	44.6	0	0	0	0	0	0	0	0	2.3
1	74	1	3	0	1	32.35	1	1	0	1	1	1	0	1604.5	7.380567461	89.11	0	2.275	1.421	5.1	1.2	3.4	2.833333333	178	6.5	1.55	4.03	0.598	2.198	1476	53.55	0	0	0	0	0	0	1	0	1	0	1	0	1	40.9
1	44	0	3	0	2	23.18	0	0	0	0	0	0	0	608	6.410174882	87.31	0	2.325	1.292	7.9	2.4	4.8	2	250	5	1.66	4.34	1.773	1.888	1798	68.76	1	2	0	1	23.4	0	0	0	0	0	0	0	0	9.5
0	42	0	3	0	0	26.32	0	0	0	0	0	0	0	1059.4	6.965457989	105.46	0	2.35	1.195	5.1	2	2.1	1.05	197	5	1.19	5.15	1.276	2.896	4374	170.84	1	2	1	1	55.7	0	0	0	0	0	0	0	0	5.3
1	44	0	3	0	1	22.51	0	0	0	0	0	0	0	855	6.751101469	105.71	0	2.45	1.162	7.3	1.7	4.9	2.882352941	372	5.4	1.11	4.16	1.276	2.896	1239	42.94	0	2	0	1	0	0	0	0	0	1	0	0	0	4.8
0	67	1	2	2	1	39.34	1	1	1	1	0	0	0	1002.6	6.910351905	60.97	0	2.3	1.259	7.4	3.1	3.3	1.064516129	264	5.8	1.19	3.39	1.276	2.896	1876	65.53	0	2	0	1	0	0	0	0	0	1	0	1	1	1.4
1	61	1	1	2	0	29.82	1	1	0	0	0	0	0	1187.8	7.079858136	34.27	1	2.35	1.001	8.8	2.6	4.9	1.884615385	189	6.8	1.22	4.22	1.276	2.896	1178	36.86	0	0	0	0	0	1	0	0	1	0	1	1	1	11.4
0	69	1	2	2	0	31.83	1	1	0	0	0	0	0	1019.2	6.926773285	74.64	0	2.325	0.936	5.6	1.1	3.9	3.545454545	199	5.3	1.06	4.34	1.829	2.457	1885	56.99	0	2	0	1	0	0	0	0	0	0	0	0	1	6.8
0	60	1	3	0	2	34.22	0	1	0	0	0	0	0	580.8	6.364406464	78.58	0	2.375	1.13	5.8	1.1	4.1	3.727272727	293	5.7	1.5	4.65	1.603	2.431	2252	73.89	1	2	1	1	46.7	0	1	0	0	0	1	1	0	2.8
1	61	1	1	2	2	29.15	1	1	0	0	0	0	0	988.9	6.896593214	110.13	0	2.4	1.066	5.2	1.8	2.6	1.444444444	221	7.8	1.37	5.07	1.276	2.896	1597	52.22	0	0	0	0	0	0	0	0	0	1	0	1	1	6.2
1	46	0	1	2	1	24.16	0	0	0	0	0	0	0	948.5	6.854881789	100.75	0	2.225	1.098	8.4	2.8	4.8	1.714285714	379	5	2.15	5.79	1.276	2.896	2165	103.14	1	2	0	1	15.1	0	0	0	0	0	0	0	0	7.4
1	44	0	1	2	2	18.94	0	0	0	0	0	0	0	1175.6	7.069533935	116.57	0	2.35	1.162	9.8	3.3	5.6	1.696969697	292	4.8	1.45	4.68	1.276	2.896	1385	55.32	0	0	0	0	0	0	0	0	0	0	0	0	0	3.6
0	78	1	2	2	0	24.66	0	0	0	0	0	0	0	1027.8	6.935175875	84.7	0	2.325	1.066	7	2.5	3.6	1.44	202	5.1	1.53	5.09	0.971	3.129	2078	67.23	0	0	0	0	0	0	0	0	0	0	0	0	0	14.8
0	41	0	3	0	2	27.99	0	1	0	1	0	0	0	549.5	6.309008774	102.94	0	2.35	1.292	4.5	1.5	2.5	1.666666667	199	5.2	1.53	4.24	0.655	2.405	4643	125.81	1	2	1	1	195.8	0	1	0	0	0	1	1	0	4.2
0	63	1	4	1	0	21.1	0	1	0	0	0	0	0	862.6	6.759951084	109.9	0	2.375	1.518	6.9	1.9	4.4	2.315789474	227	5.6	1.4	6.83	1.276	2.896	3169	0	1	0	0	0	318.9	0	0	0	0	0	0	0	0	2.9
1	63	1	5	2	0	17.14	0	1	0	0	0	0	0	689.4	6.535821654	97.32	0	2.325	1.453	6.6	1.1	5	4.545454545	239	5.6	1.68	5.15	1.027	3	2506	118.33	0	1	0	1	0	1	0	0	0	0	1	0	0	9.3
0	40	0	4	1	2	29.89	1	1	0	0	0	0	0	1871.8	7.534655814	94.48	0	2.375	1.292	6.9	1.9	4.3	2.263157895	233	12.5	0.7	7.45	10.827	2.896	2775	154.32	0	0	1	0	0	0	0	0	0	0	0	0	1	5.4
0	68	1	3	0	2	25.35	0	1	0	0	0	0	0	883.2	6.783551676	66.42	0	2.475	1.324	6.4	1.6	3.7	2.3125	332	5.9	2.66	6.08	1.208	2.87	1973	106.93	0	2	0	1	0	0	1	1	1	1	1	0	0	2.1
1	53	0	4	1	0	28.12	0	0	0	0	0	0	0	629	6.444131257	83.3	0	2.3	1.259	8.6	3.4	4.2	1.235294118	239	6.7	0.88	5.82	1.276	2.896	2060	54.09	0	1	0	1	0	0	0	0	0	0	0	1	0	1.1
0	70	1	3	0	2	23.13	0	1	0	0	0	0	0	923.7	6.828387344	80.78	0	2.5	1.098	7.3	2.3	3.9	1.695652174	285	6.1	1.4	4.34	1.276	2.896	1716	43.02	0	2	0	1	0	1	0	0	0	0	1	1	0	4.8
1	62	1	1	2	1	31.4	0	1	0	0	0	0	0	1090.9	6.994758323	71.62	0	2.325	1.066	3.8	1.2	2	1.666666667	215	6.1	1.53	4.55	0.768	2.664	1657	67.63	0	0	1	0	0	0	0	0	1	0	0	0	0	10.5
1	75	1	3	0	1	29.04	0	1	0	0	0	0	0	740.7	6.607595685	61.1	0	2.675	1.033	5.5	2.5	2.4	0.96	213	6	1.24	3.75	1.423	1.862	870	30.24	0	0	1	0	0	0	1	0	1	0	1	1	0	2.1
1	71	1	3	0	0	23.48	0	0	0	0	0	0	0	631.1	6.447464329	77.93	0	2.3	1.162	7.1	1.3	5	3.846153846	281	5.3	1.24	5.97	2.043	3.801	2046	75.93	0	2	0	1	0	0	0	0	0	0	0	0	0	9.4
1	64	1	4	1	0	28.83	0	1	0	0	0	0	0	540.6	6.292679634	54.1	1	2.55	1.388	7.8	2.7	4.5	1.666666667	261	6.2	2.3	4.89	1.276	2.896	944	40.57	0	2	0	1	0	0	0	0	1	0	0	1	0	3.1
1	43	0	4	1	1	38.85	0	1	0	0	0	0	0	1113.4	7.015173676	101.36	0	2.45	1.421	5.7	1.9	3.3	1.736842105	286	5.6	1.71	4.76	1.276	2.896	2176	87.36	0	0	0	0	0	1	0	0	0	0	1	0	0	13.7
0	65	1	3	0	2	22.41	1	1	0	0	0	0	0	614.8	6.421297012	78.63	0	2.375	1.033	6.8	2.1	3.7	1.761904762	272	10.7	1.73	4.94	1.276	2.896	1626	71.96	0	0	0	0	0	0	1	0	1	0	1	1	1	6.2
0	40	0	1	2	0	33.51	0	0	0	0	0	0	0	1177.1	7.070809065	81.73	0	2.3	1.066	6.9	1.6	4.7	2.9375	180	5.2	0.75	6.23	1.276	2.896	2349	99.97	0	0	0	0	0	0	0	0	0	0	0	0	0	3.9
0	69	1	4	1	0	28.54	1	1	0	0	0	0	0	557	6.32256524	96.49	0	2.425	0.904	10.3	3.6	5.7	1.583333333	194	7.7	1.14	4.27	1.276	2.896	743	38.21	0	0	0	0	0	0	1	0	0	0	1	1	1	29.5
0	64	1	3	0	2	34.62	0	0	0	0	0	0	0	465.1	6.142252436	84.25	0	2.225	1.162	5.5	1.5	3.2	2.133333333	254	5.6	1.16	5.02	2.382	2.767	2444	102.23	0	2	0	1	0	0	0	0	0	0	0	1	0	66.1
0	60	1	4	1	0	32.26	1	1	0	0	0	0	0	732.6	6.59659985	85.79	0	2.225	1.162	8.8	1.5	6.6	4.4	230	4.7	1.81	4.68	1.276	2.896	2011	59.67	1	0	0	0	14	1	1	0	0	0	1	0	1	1312
1	70	1	3	0	2	22.16	0	0	0	0	0	0	0	1214.1	7.101758341	55.86	1	2.475	1.259	8.3	1.1	6.3	5.727272727	306	5.4	1.76	4.11	1.276	2.896	2611	84.38	1	2	1	1	15.6	0	0	0	0	0	0	1	0	33.5
0	66	1	4	1	0	29.43	0	0	0	0	0	0	1	821.2	6.710766685	86.08	0	2.4	1.066	6.6	3	3	1	261	6.2	1.06	4.71	1.276	2.896	1458	38.89	0	2	0	1	0	0	0	0	0	0	0	0	0	2.8
0	62	1	4	1	2	28.41	0	0	0	0	0	0	0	949.9	6.856356716	102.68	0	2.225	0.872	4.3	1.7	2.3	1.352941176	246	5.8	1.47	4.76	1.185	2.741	1753	80.4	0	0	0	0	0	0	0	0	0	0	0	1	0	7.8
0	56	0	3	0	0	35.94	1	1	0	1	0	1	0	1170.6	7.065271717	92.65	0	2.375	1.098	9.1	2.2	5.7	2.590909091	328	7.4	0.96	6.62	1.276	2.896	728	23.4	0	1	0	1	0	0	1	0	1	0	1	0	0	85.4
1	70	1	1	2	0	29.24	0	0	0	0	0	0	0	1558.3	7.351350762	91.65	0	2.25	1.066	6.4	1.4	4.4	3.142857143	317	5.5	1.71	5.25	1.152	3.026	1858	47.28	0	0	0	0	0	0	0	0	0	0	0	0	0	12.3
1	54	0	3	0	0	45.46	1	1	0	0	0	0	0	705.8	6.559331911	95.24	0	2.325	1.195	10	2.9	5.7	1.965517241	176	5.9	1.19	3.59	1.276	2.896	1965	75.57	0	2	0	1	0	0	1	0	1	0	1	1	1	1.1
1	68	1	4	1	0	28.92	0	1	0	0	0	0	0	765.3	6.640267914	65.31	0	2.475	1.227	4.2	1.6	2	1.25	253	5.5	1.86	5.15	1.276	2.896	1185	64.6	0	0	0	0	0	0	0	1	0	0	1	1	0	9.6
1	60	1	2	2	0	31.72	1	1	0	1	1	0	0	760.7	6.634239062	82.89	0	2.275	1.292	4.9	2	2.3	1.15	244	9.6	0.83	5.09	3.421	2.689	1114	20.64	0	0	0	0	0	1	0	0	0	0	1	0	1	31.6
1	75	1	3	0	2	19.67	0	0	0	0	0	0	0	590.6	6.381138969	88.49	0	2.275	1.388	5.3	1.6	3	1.875	184	5.8	1.6	5.82	1.276	2.896	2733	124.66	0	0	0	0	0	0	0	0	0	0	0	0	0	5.7
0	50	0	3	0	2	26.23	0	0	0	0	0	0	0	938.2	6.843963146	85.3	0	2.425	1.227	5.9	1.3	3.7	2.846153846	230	5	1.16	7.14	2.348	4.888	1068	48.13	0	0	0	0	0	0	0	0	0	0	0	1	0	21.7
0	67	1	3	0	2	23.8	0	0	0	0	0	0	0	1178.3	7.071828001	67.61	0	2.375	1.066	5.4	1.2	3.3	2.75	158	4.9	1.34	3.54	0.756	1.862	2280	80.12	0	0	0	0	0	0	0	0	0	0	0	1	0	6.6
1	57	0	3	0	2	26.75	0	0	0	0	0	0	0	1004.5	6.912245184	88.77	0	2.55	0.936	3.4	1.1	2	1.818181818	158	6.1	1.53	4.11	1.298	1.991	1253	34.49	0	2	0	1	0	0	0	0	0	0	0	1	0	4.8
1	62	1	2	2	0	31.79	1	0	0	0	0	0	0	817.9	6.70674008	96.95	0	2.375	1.582	7.3	1.5	4.9	3.266666667	287	5.1	1.47	4.5	1.761	2.224	728	17.54	0	0	0	0	0	0	0	0	0	0	0	0	1	4
0	66	1	1	2	0	31.17	0	0	0	0	0	0	0	913.8	6.817611729	86.36	0	2.325	1.066	6.7	2.4	3.6	1.5	285	5.7	1.03	4.24	1.897	2.327	2593	101.86	0	2	0	1	0	0	0	0	0	0	0	0	0	16.2
0	42	0	3	0	2	26.97	0	1	0	0	0	0	0	619.6	6.429074109	83.28	0	2.275	1.388	7.8	1.8	4.9	2.722222222	328	5.3	1.01	7.91	1.276	2.896	1099	29.22	1	0	1	0	44.6	0	0	0	0	1	0	0	0	16.7
1	72	1	3	0	1	31.91	0	1	0	0	0	0	0	735.1	6.600006544	87.67	0	2.35	1.13	7.5	2.1	4.7	2.238095238	284	5.6	1.16	4.22	1.276	2.896	1679	72.92	0	2	0	1	0	0	0	0	1	0	0	0	0	0.4
1	52	0	2	2	2	30.23	0	1	0	0	0	0	0	544.3	6.299500565	101.89	0	2.275	1.162	6.2	1.4	4.1	2.928571429	224	5.8	1.16	5.22	1.682	3.284	934	43.74	0	0	0	0	0	0	0	0	0	0	0	1	0	7.3
0	73	1	5	2	2	22.53	0	1	0	0	0	0	0	874.8	6.773995289	69.28	0	2.55	1.227	7.6	0.9	5.9	6.555555556	292	5.1	1.19	4.99	1.276	2.896	2474	116.77	0	0	1	0	0	0	0	0	0	1	0	1	0	5.9
1	57	0	4	1	2	25.22	0	0	0	0	0	0	0	854.2	6.750165358	91.86	0	2.375	1.324	7.2	2	4.6	2.3	339	5.5	1.84	5.92	0.644	3.801	1383	47.37	0	2	1	1	0	0	0	0	0	0	0	0	0	10
1	64	1	5	2	2	27.3	0	1	0	0	0	0	0	590.2	6.380461463	75.86	0	2.35	1.518	6	2.3	3.1	1.347826087	312	5.5	2.02	7.89	1.276	2.896	2076	67.07	1	2	1	1	2.7	0	0	0	0	0	0	0	0	9.6
1	72	1	4	1	0	39.93	1	1	0	0	0	0	0	586.6	6.374343157	51.65	1	2.65	1.162	6.9	3	3	1	366	4.8	1.34	6.88	1.276	2.896	1650	50.93	0	0	0	0	0	1	0	1	0	0	1	0	0	5.7
1	67	1	2	2	0	36.22	0	1	0	0	0	0	0	976.2	6.883667483	90.8	0	2.325	1.162	6.3	1.5	4	2.666666667	337	6	0.96	6.28	2.032	4.396	1046	23.02	0	2	1	1	0	1	0	0	0	0	1	0	1	6
0	71	1	4	1	1	37.83	0	1	0	0	0	0	0	860.8	6.757862189	96.39	0	2.275	1.162	12.9	7.1	4.5	0.633802817	234	5.8	1.22	5.3	1.276	2.896	1665	31.52	0	2	0	1	0	1	0	0	1	1	1	1	0	21.7
0	61	1	3	0	2	33.6	0	1	0	0	0	0	0	1073.8	6.978959038	89.45	0	2.35	1.259	11.4	2.7	7.7	2.851851852	266	6	1.03	4.55	1.276	2.896	3080	117.84	0	0	0	0	0	0	0	0	1	0	0	1	0	0.8
1	60	1	3	0	1	25.08	0	0	0	0	0	0	0	779.5	6.658652688	98.32	0	2.25	1.162	5.1	2.1	2.5	1.19047619	208	5.4	1.76	4.84	1.084	2.586	1043	30.3	0	0	0	0	0	0	0	0	0	0	0	1	0	11.5
1	77	1	3	0	1	20.09	0	0	0	0	0	0	0	1856.3	7.526340538	68.24	0	2.4	1.388	6.1	1.8	3.6	2	222	5.6	1.29	5.56	1.852	3.414	1403	32.94	0	0	0	0	0	0	0	0	0	0	0	1	0	8.4
1	76	1	3	0	2	25.57	0	0	0	0	0	0	0	782.4	6.662366119	66.77	0	2.1	1.033	8.4	1.6	6	3.75	160	5.4	1.34	4.45	1.479	2.431	1080	30.57	0	1	0	1	0	0	0	0	0	1	0	0	0	23.2
0	55	0	3	0	2	27.59	0	0	0	0	0	0	0	599.9	6.396762975	78.62	0	2.4	1.356	6.8	2.5	3.1	1.24	262	5.9	0.8	4.06	1.276	2.896	2011	83.69	0	2	1	1	0	0	0	0	0	0	0	1	0	1.8
1	71	1	4	1	2	32.05	0	0	0	0	0	0	0	636.5	6.455984418	83.26	0	2.375	1.13	5.1	1.4	3.2	2.285714286	279	6	1.5	7.78	1.276	2.896	1664	41.17	1	0	0	0	0.2	0	0	0	0	0	0	1	0	49.3
1	43	0	3	0	2	38.08	0	0	0	0	0	0	0	632.5	6.449680221	67.53	0	2.325	1.259	9.6	1.9	6.8	3.578947368	367	5.6	1.68	6.93	1.276	2.896	2350	124.35	0	0	0	0	0	0	0	0	0	0	0	0	0	6.6
0	71	1	1	2	0	25.83	0	1	0	0	0	0	0	707.3	6.561454904	65.73	0	2.375	1.162	6.6	3.2	2.7	0.84375	173	5.5	1.47	4.99	0.666	3.207	2253	107.46	0	0	0	0	0	0	0	0	0	1	0	0	0	8.4
0	61	1	1	2	0	28.88	0	0	0	0	0	0	0	729.1	6.591810897	89.45	0	2.375	1.195	5.1	2.2	2.3	1.045454545	172	5.7	1.09	4.63	1.276	2.896	2937	138.38	0	2	1	1	0	0	0	0	0	0	0	1	0	0.6
0	50	0	3	0	0	29.63	0	1	0	0	0	0	1	919	6.823286122	76.18	0	2.4	1.162	8.6	3.4	3.9	1.147058824	251	5.8	1.01	3.88	1.276	2.896	1275	43.23	0	1	0	1	0	0	0	0	0	0	0	1	0	0.6
1	50	0	1	2	0	29.97	0	0	0	0	0	0	0	938.5	6.844282856	72.83	0	2.275	1.259	9.6	3.5	5.1	1.457142857	301	5.6	1.14	5.87	1.276	2.896	1157	61.97	0	0	0	0	0	0	0	0	0	0	0	0	0	1.5
1	71	1	2	2	0	31.23	1	1	0	0	0	0	0	686.2	6.53116913	72.22	0	2.425	1.227	9.2	2	6.4	3.2	264	6.4	0.96	6.78	4.268	3.853	878	31.42	0	2	0	1	0	0	1	0	0	0	1	0	1	44.3
0	70	1	1	2	0	39.18	0	1	0	1	0	1	0	835.9	6.728508989	52.35	1	2.175	1.227	8	2.2	5.1	2.318181818	232	7.6	1.03	3.18	1.355	1.526	826	42.16	0	0	0	0	0	0	0	0	1	0	0	1	1	174.5
1	62	1	2	2	2	33.54	1	1	0	0	0	0	0	2263.2	7.72453502	102.73	0	2.375	1.292	9.8	2.4	6.5	2.708333333	251	8	0.91	5.3	1.276	2.896	1492	19.35	0	0	0	0	0	0	0	0	0	0	0	0	0	82.5
1	58	0	4	1	2	28.48	0	0	0	0	0	0	0	2054.4	7.627739113	114.95	0	2.225	1.162	6.9	3.3	2.9	0.878787879	226	4.8	1.89	4.29	0.734	2.069	797	29.35	0	0	1	0	0	0	0	0	0	0	0	0	0	3.8
0	68	1	3	0	2	24.91	0	0	0	0	0	0	0	752.4	6.623268097	42.97	1	2.45	1.259	8	1.6	5.4	3.375	312	5.8	1.55	3.54	1.276	2.896	2183	93.39	0	2	1	1	0	0	1	0	0	1	1	1	0	124.9
1	61	1	1	2	0	29.18	0	1	0	0	0	0	0	979	6.886531643	97.64	0	2.55	1.356	8.1	2.2	5.2	2.363636364	403	6.7	1.32	7.14	1.276	2.896	1467	63.29	0	0	0	0	0	1	0	1	0	1	1	0	1	6.3
1	66	1	3	0	2	23.33	0	1	0	0	0	0	0	959.3	6.866203852	74.81	0	2.475	1.356	5.7	1.8	3.4	1.888888889	316	5.4	2.43	5.04	1.276	2.896	3387	128.14	0	2	1	1	0	0	0	0	0	0	0	1	0	10.8
0	63	1	4	1	1	30.98	0	1	0	0	0	0	0	778.9	6.657882668	72.49	0	2.425	1.066	5.1	1.7	3	1.764705882	265	10.1	1.37	6.54	1.276	2.896	1142	36.38	0	0	0	0	0	1	0	0	1	0	1	1	0	19.2
0	60	1	4	1	2	23.95	0	1	0	0	0	0	0	3341	8.114025442	114.02	0	2.475	1.066	5.9	1.8	3.4	1.888888889	273	6.2	1.32	5.4	1.276	2.896	5022	251.58	0	2	0	1	0	1	0	1	1	0	1	0	0	6.9
0	75	1	3	0	2	23.12	0	1	0	0	0	0	0	814.4	6.702451646	86.5	0	2.275	1.13	6.3	1.7	3.5	2.058823529	209	5.5	1.5	5.82	1.513	3.62	2165	86.04	1	2	1	1	43.4	0	0	0	0	1	0	0	0	10.7
0	55	0	3	0	1	27.44	0	1	0	0	0	0	0	626	6.439350371	56.65	1	2.425	1.033	6.2	1.1	4.2	3.818181818	259	5.6	1.09	6.72	1.276	2.896	1917	99.28	0	0	1	0	0	1	0	1	1	1	1	0	0	10.9
1	65	1	3	0	0	30.16	1	1	0	1	1	0	0	879.4	6.779239857	98.16	0	2.425	1.13	8.2	2	5.5	2.75	474	7.1	1.06	3.75	3.342	1.164	2668	90.41	1	2	0	1	110.6	0	0	0	1	0	0	1	1	21.9
0	57	0	5	2	0	28.88	1	1	0	0	0	0	0	1060.8	6.966778619	98.16	0	2.6	1.098	3.3	1.6	1.2	0.75	232	6	1.16	3.21	1.276	2.896	1253	25.19	0	0	0	0	0	0	0	0	0	0	0	0	0	6.1
1	67	1	3	0	2	28.12	0	0	0	0	0	0	0	825.4	6.715868117	86.93	0	2.6	1.518	8.9	2.4	5.3	2.208333333	273	5.4	1.45	5.84	1.276	2.896	2247	60.95	0	2	1	1	0	0	0	0	0	0	0	1	0	13.6
1	63	1	3	0	2	44.07	0	1	0	0	0	0	0	738.4	6.604485683	94.31	0	2.35	1.195	8.4	1.9	4.7	2.473684211	374	6	1.45	4.73	1.276	2.896	1654	70.2	0	0	0	0	0	1	0	0	1	0	1	1	0	0.6
1	63	1	3	0	1	40.12	0	0	0	0	0	0	0	730	6.593044534	98.97	0	2.375	1.388	6	1.9	3	1.578947368	272	6	1.71	5.09	2.145	2.405	1403	57.69	0	2	0	1	0	0	0	0	0	0	0	1	0	3
1	69	1	3	0	0	32.13	0	1	0	0	0	0	1	1041.9	6.948801248	85.72	0	2.225	0.969	4.4	1.2	2.7	2.25	213	5.6	2.79	8.22	0.406	5.25	1964	71.67	0	2	0	1	0	0	1	0	1	1	1	0	0	339
1	56	0	1	2	2	28.91	0	0	0	0	0	0	0	2163.7	7.679574998	89.39	0	2.425	1.485	6.1	1.5	3.7	2.466666667	212	5.4	1.22	5.95	2.371	3.646	1795	91.79	0	0	1	0	0	0	0	0	0	0	0	0	0	7.6
0	67	1	3	0	2	33.73	0	1	0	0	0	0	0	732.8	6.596872813	67.61	0	2.425	1.356	7.5	2.7	3.8	1.407407407	197	5.7	0.78	2.92	1.276	2.896	1420	37.88	1	2	0	1	33.5	0	1	0	0	0	1	1	0	38.4
0	53	0	3	0	0	37.14	0	0	0	0	0	0	0	836.7	6.729465583	99	0	2.15	1.033	8.6	2.6	5.2	2	244	5.9	1.19	4.5	1.276	2.896	4041	147.59	1	0	0	0	0.9	0	0	0	0	0	0	0	0	6.1
1	70	1	3	0	1	29.89	0	1	0	0	0	0	0	1030.9	6.938187486	70.64	0	2.4	1.453	6.9	2.6	3.6	1.384615385	308	6	1.09	5.87	1.276	2.896	1297	74.24	0	1	0	1	0	0	0	0	1	1	0	1	0	1.6
1	40	0	3	0	2	23.35	1	0	0	0	0	0	0	827.8	6.718771579	87.22	0	2.275	1.13	6.6	1.4	4.5	3.214285714	306	5.3	1.53	5.07	0.824	3.155	1390	47.87	0	1	0	1	0	0	0	0	0	0	0	0	1	3.5
0	53	0	3	0	0	23.78	0	0	0	0	0	0	0	657.5	6.488444764	106.5	0	2.375	1.13	6.3	1.7	3.9	2.294117647	325	5.7	1.11	7.55	2.235	5.405	2279	72.56	1	1	0	1	78.1	0	1	0	0	0	1	0	1	9.7
1	64	1	2	2	0	47.23	0	0	0	0	0	0	0	1016.9	6.924514063	95.6	0	2.35	1.259	8.1	2.3	4.6	2	269	6.7	1.22	4.4	1.276	2.896	1664	74.31	0	0	0	0	0	0	0	0	0	0	0	1	0	27.4
1	68	1	2	2	2	20.74	0	0	0	0	0	0	0	763.1	6.637389084	64.18	0	2.3	1.227	10.1	2	7.2	3.6	327	5.5	1.53	5.87	2.168	3.362	3456	90.85	1	1	0	1	6.1	0	0	0	0	0	0	0	0	6.3
1	44	0	2	2	0	25.29	0	1	0	0	0	0	0	670.1	6.507426955	20.49	1	2.4	1.453	7.4	1.1	5.4	4.909090909	258	4.6	2.25	5.53	1.66	2.534	2305	93.41	0	2	0	1	0	0	1	0	1	0	1	0	0	205
1	44	0	3	0	2	17.85	0	0	0	0	0	0	0	553.8	6.316803611	106.21	0	2.425	1.421	4.9	1.7	2.7	1.588235294	235	5.1	1.73	4.11	1.276	2.896	2038	100.68	1	0	1	0	27.3	0	0	0	0	0	0	0	0	0.8
0	65	1	3	0	2	27.27	0	1	0	0	0	0	1	686.2	6.53116913	81.58	0	2.325	1.098	5.6	1.6	3	1.875	218	5.6	1.71	5.46	1.276	2.896	2249	60.48	1	2	0	1	33.3	0	1	0	0	0	1	0	0	5.6
0	45	0	1	2	1	31.14	0	1	0	0	0	0	0	1024.2	6.931667099	106.8	0	2.425	0.807	5.5	2.2	2.9	1.318181818	251	5.6	1.11	5.3	1.276	2.896	1886	41.54	1	1	0	1	55.8	0	1	0	1	0	1	0	0	36.1
0	58	0	5	2	0	34.23	0	0	0	0	0	0	0	737.7	6.603537238	72.02	0	2.375	1.066	8.2	1.8	5.8	3.222222222	195	5.5	0.88	5.84	1.276	2.896	1858	54.24	0	2	0	1	0	0	0	0	0	0	0	0	0	12.7
1	76	1	3	0	1	24.36	0	0	0	0	0	0	0	729.4	6.592222278	72.95	0	2.45	1.453	6.9	1.8	4.4	2.444444444	340	6.2	1.09	3.49	2.36	1.319	1483	75.4	0	0	0	0	0	0	0	0	0	0	0	1	0	8.4
1	60	1	4	1	1	37.6	1	1	0	0	0	0	0	545.8	6.302252608	89.95	0	2.425	1.001	4.9	1.5	2.9	1.933333333	293	6.2	2.17	5.12	0.689	2.638	1082	50.84	0	2	1	1	0	1	0	0	1	1	1	1	1	13
0	45	0	3	0	2	31.26	0	0	0	0	0	0	0	1108.3	7.010582589	100.09	0	2.45	1.162	5.3	1.4	3	2.142857143	208	5.1	1.01	6.39	3.15	3.931	2681	111.66	0	0	0	0	0	0	0	0	0	0	0	0	0	1.3
1	64	1	3	0	1	40.43	0	1	0	0	0	0	0	753.3	6.624463555	87.31	0	2.2	1.13	7.4	2.4	4.5	1.875	276	6	1.01	5.09	1.276	2.896	1866	45.62	1	0	0	0	2.4	1	0	0	0	0	1	0	0	8.6
1	62	1	5	2	2	29.25	0	1	0	0	0	0	0	578.6	6.360611393	95.94	0	2.375	1.388	9.6	3.9	4.4	1.128205128	312	6.3	1.29	4.27	2.156	1.991	1430	34.66	0	0	0	0	0	1	0	0	0	0	1	1	1	1.4
1	54	0	1	2	2	38.35	0	1	0	0	0	0	0	692.7	6.540597005	81.39	0	2.35	1.13	4.4	1.8	1.9	1.055555556	182	9.1	1.03	5.69	3.206	3.181	1603	46.84	0	2	0	1	0	1	0	0	0	0	1	0	1	15.5
1	56	0	3	0	2	19.48	0	0	0	0	0	0	0	839	6.732210706	75.76	0	2.425	1.324	9.3	3	4.7	1.566666667	386	5.4	1.94	5.84	1.276	2.896	3050	84.3	1	1	0	1	3.2	0	0	0	0	0	0	0	0	46.5
0	63	1	3	0	1	21.11	0	0	0	0	0	0	0	675.6	6.515601185	94.11	0	2.325	1.066	11.2	1.6	8.7	5.4375	242	5.3	1.34	4.4	0.937	2.612	1703	76.1	0	1	0	1	0	0	0	0	0	0	0	0	0	6.6
0	68	1	1	2	0	26.47	1	0	0	0	0	0	0	895.3	6.797158858	85.16	0	2.35	1.324	6.3	1.7	4.1	2.411764706	186	8.9	1.24	5.02	0.937	3.336	2205	95.44	0	0	1	0	0	1	0	0	0	0	1	1	1	94.2
0	41	0	2	2	1	29.22	0	1	0	0	0	0	0	679	6.520621128	115.87	0	2.375	1.033	7.2	2.6	3.9	1.5	361	5.5	0.78	5.56	8.129	2.896	2824	36.45	1	0	0	0	155.9	1	0	0	0	0	1	0	0	19.6
0	79	1	4	1	1	24.32	0	1	0	0	0	0	0	910.8	6.814323334	64.78	0	2.375	1.001	5.9	1.6	3.5	2.1875	211	5.5	1.68	4.37	0.406	2.508	1274	62.49	0	0	0	0	0	1	0	1	0	1	1	0	0	360.5
1	68	1	4	1	2	30.25	1	1	0	0	0	0	0	1026.4	6.933812813	113.53	0	2.45	1.324	10.4	1.8	7.6	4.222222222	305	6.3	1.19	4.06	1.694	2.095	1497	62.52	0	1	0	1	0	1	0	1	1	0	1	1	1	5.6
0	72	1	3	0	0	33.55	1	1	0	0	0	0	0	1008.6	6.91631851	77.67	0	2.325	1.162	7.5	2	4.6	2.3	179	7.5	0.91	3.9	3.952	1.19	1593	56.17	0	2	0	1	0	0	1	0	1	0	1	1	1	8.5
0	58	0	1	2	2	26.55	1	1	0	0	0	0	0	928.1	6.833139486	78.77	0	2.45	1.195	5.1	1.2	3.1	2.583333333	146	6.8	2.28	4.84	1.434	1.914	3026	106.7	1	0	0	0	74.9	1	0	0	0	0	1	0	1	82
0	51	0	3	0	2	26.18	0	1	0	0	0	0	0	735.2	6.600142571	86.76	0	2.45	1.162	5	1.4	3.1	2.214285714	215	5	1.5	5.4	1.039	3.439	2235	105.37	0	0	0	0	0	1	0	0	0	0	1	0	0	3.6
1	78	1	3	0	1	28.8	0	1	0	0	0	0	0	987.1	6.894771351	59.83	1	2.4	1.13	6.8	2.4	3.8	1.583333333	223	6.6	0.85	6.21	1.276	2.896	1329	49.39	0	0	0	0	0	1	0	0	0	0	1	0	0	2.5
0	55	0	4	1	2	38.29	1	1	0	0	0	0	0	1264.9	7.142748347	88.85	0	2.55	1.292	7.1	3.9	2.2	0.564102564	254	10	1.89	5.12	1.276	2.896	1380	57.66	0	0	0	0	0	1	0	0	0	0	1	0	1	5.3
0	62	1	4	1	1	32.99	0	1	1	1	0	0	0	923.8	6.828495598	110.12	0	2.3	1.066	5.4	1.9	2.5	1.315789474	135	6	1.14	5.2	1.152	3.543	1851	63.06	0	0	1	0	0	0	1	0	1	0	1	0	0	6.8
0	64	1	4	1	0	25.23	0	1	0	0	0	0	1	697.8	6.547932529	59.91	1	2.275	0.904	4.9	0.8	3.4	4.25	235	5.9	1.19	3.44	0.869	1.862	816	29.25	0	1	0	1	0	1	0	0	1	0	1	1	0	14
0	44	0	3	0	2	26.84	0	0	0	0	0	0	0	685.4	6.530002609	79.46	0	2.375	1.098	7.5	2	4.9	2.45	265	5	1.09	3.67	1.829	1.758	1940	81.05	0	2	0	1	0	0	0	0	0	0	0	0	0	2
1	60	1	4	1	1	27.29	0	1	0	0	0	0	0	813.5	6.701345927	128.84	0	2.325	1.518	3.6	1.7	1.2	0.705882353	339	5	1.66	4.68	1.276	2.896	1841	69.81	0	1	0	1	0	0	1	0	0	0	1	0	0	12.5
1	42	0	5	2	2	37.09	0	0	0	0	0	0	0	475.2	6.163735768	82.43	0	2.45	1.324	14.1	1.5	12.2	8.133333333	402	5.6	1.4	8.82	1.276	2.896	2752	121.81	0	0	0	0	0	0	0	0	0	1	0	0	0	11.2
1	56	0	4	1	2	28.28	0	1	0	1	1	0	0	980.2	6.887756632	108.26	0	2.4	1.162	4.9	2.5	1.8	0.72	349	5.7	2.17	7.14	1.513	4.267	2358	74.15	0	0	1	0	0	1	0	0	1	1	1	0	0	240.5
1	45	0	3	0	0	15.69	0	0	0	0	0	0	0	1489.7	7.306330036	109.25	0	2.425	1.615	9.1	2.7	5.1	1.888888889	272	5.2	2.04	5.69	0.96	3.207	794	43.12	0	0	0	0	0	0	0	0	0	0	0	0	0	20.3
1	71	1	2	2	0	29.12	0	0	0	0	0	0	0	666.1	6.501439809	59.69	1	2.425	1.679	8.3	2.6	4.7	1.807692308	370	5.8	1.76	5.02	1.276	2.896	1035	21.22	0	0	0	0	0	0	0	1	0	0	1	0	0	18.8
0	71	1	5	2	0	37.53	1	1	0	0	0	0	0	674	6.513230111	53.89	1	2.225	1.162	7.1	2.2	4.4	2	251	7.2	0.8	4.37	1.276	2.896	2594	119.44	0	2	0	1	0	1	0	0	1	1	1	1	1	9.1
1	59	0	3	0	1	36.73	1	0	0	0	0	0	1	475.6	6.164577165	101.21	0	2.375	1.13	10.8	2.8	7.1	2.535714286	275	11.5	1.14	6.08	1.276	2.896	1090	49.47	0	1	0	1	0	0	0	0	0	0	0	1	1	36.5
0	69	1	2	2	0	35.64	1	0	0	1	0	1	0	778.2	6.656983561	67.39	0	2.275	1.066	5.4	2.2	2.2	1	390	7	1.22	3.65	1.276	2.896	771	44.58	0	2	1	1	0	0	1	0	0	0	1	1	1	16.3
1	41	0	3	0	0	34.27	0	0	0	0	0	0	0	833.2	6.725273709	109	0	2.25	0.969	8.6	2.7	5.1	1.888888889	272	5.4	1.09	3.93	0.971	2.405	1933	34.46	0	1	0	1	0	0	0	0	0	0	0	0	0	8.6
0	67	1	1	2	0	24.17	0	0	0	0	0	0	0	662	6.495265556	67.61	0	2.375	1.324	10.1	2.3	5.8	2.52173913	238	5.7	1.14	4.27	1.276	2.896	1504	41.66	0	2	0	1	0	0	0	0	0	0	0	0	0	4.4
0	68	1	3	0	0	23.91	1	1	0	0	0	0	0	959.7	6.866620736	85.16	0	2.35	1.13	9.1	3.8	4.1	1.078947368	162	6.7	0.67	5.22	1.276	2.896	1178	64.59	0	1	0	1	0	1	0	0	0	0	1	0	1	17.3
0	65	1	3	0	1	28.28	0	1	0	0	0	0	0	783.6	6.663898686	73.28	0	2.325	1.13	7.6	2.7	3.9	1.444444444	229	5.6	0.91	5.25	1.276	2.896	2525	110.21	0	0	0	0	0	0	0	0	1	1	0	0	0	5.7
1	50	0	3	0	2	23.98	0	1	0	0	0	0	0	526.8	6.26682097	83.7	0	2.3	1.195	5.6	2.3	2.8	1.217391304	217	5.2	2.51	10.63	1.276	2.896	430	13.88	0	2	0	1	0	0	0	0	0	0	0	0	0	1834
1	64	1	2	2	0	38.42	0	1	0	0	0	0	0	621.1	6.4314921	95.6	0	2.325	0.807	8.9	3.5	4.6	1.314285714	256	5.2	1.32	3.93	1.276	2.896	1437	39.78	1	0	0	0	40.3	0	1	0	1	0	1	1	0	18.2
0	49	0	2	2	0	35.72	0	0	0	0	0	0	0	1109.5	7.011664742	103.84	0	2.2	1.13	5.7	2.4	2.5	1.041666667	214	4.9	1.01	4.47	1.276	2.896	1854	80.81	0	0	0	0	0	0	0	0	0	0	0	0	0	12.2
0	51	0	4	1	0	38.8	1	1	1	1	0	1	1	634.1	6.452206671	93.47	0	2.2	1.388	5.4	1.8	2.8	1.555555556	206	5.8	1.76	4.45	0.485	2.457	1540	37.61	0	1	0	1	0	0	0	0	0	0	0	0	0	1114
0	57	0	2	2	2	27.5	0	1	0	0	0	0	0	856.3	6.752620782	71.75	0	2.425	1.485	9.5	1.9	6.5	3.421052632	283	5.1	1.19	6.15	4.076	3.103	1005	12.07	0	0	1	0	0	1	0	0	0	0	1	0	0	2.7
0	58	0	2	2	0	29.69	0	1	0	0	0	0	1	636.9	6.456612657	66.93	0	2.35	1.066	5	1.6	2.4	1.5	158	5.8	1.53	5.46	0.734	3.595	1135	25.92	0	2	0	1	0	1	0	1	0	0	1	0	0	97.7
0	53	0	1	2	0	22.63	1	0	0	0	0	0	0	1317.4	7.183415376	106.5	0	2.475	1.098	6.8	2.9	3.2	1.103448276	167	11.1	1.55	4.97	1.276	2.896	1828	38.82	1	0	1	0	13.9	0	0	0	0	0	0	0	1	1.1
1	70	1	3	0	1	26.5	0	0	0	0	0	0	0	527.7	6.26852794	67.71	0	2.15	1.162	5.8	2.3	2.7	1.173913043	260	5.5	1.29	6.75	1.219	4.888	1915	106.43	0	2	1	1	0	0	0	0	0	0	0	0	0	2
0	49	0	4	1	2	25.79	0	0	0	0	0	0	0	1238.2	7.121413991	126.63	0	2.375	1.324	3	1.3	1.4	1.076923077	258	5.6	1.29	7.03	1.231	5.172	2544	80.77	0	0	0	0	0	0	0	0	0	0	0	0	0	6.1
0	52	0	3	0	2	32.04	0	0	0	0	0	0	0	497.4	6.209394531	99.23	0	2.25	1.13	4.9	1.7	2.6	1.529411765	205	5.2	1.14	5.59	1.931	3.569	5628	173.52	1	0	1	0	215.3	0	0	0	0	0	0	0	0	8.9
1	62	1	4	1	1	34.42	0	0	0	0	0	0	0	689.2	6.535531505	77.17	0	2.4	1.195	6.8	1.9	4.2	2.210526316	329	6.2	1.16	4.6	1.276	2.896	1220	23.02	0	2	0	1	0	0	0	0	0	0	0	0	0	2.6
1	66	1	3	0	2	38.36	0	1	0	0	0	0	0	818.2	6.707106805	93.77	0	2.45	1.13	7.8	3	3.9	1.3	271	5.8	1.55	4.5	1.276	2.896	2569	72.53	0	2	0	1	0	1	0	1	0	0	1	0	0	8.4
1	63	1	1	2	0	25.51	0	0	0	0	0	0	0	434.6	6.074426068	104.73	0	2.475	1.13	8.4	2.6	5.3	2.038461538	244	6.1	1.24	6.15	1.276	4.319	1070	58.09	0	1	0	1	0	0	0	0	0	0	0	0	0	1.7
0	56	0	4	1	2	32.79	0	1	0	0	0	0	0	567.3	6.340888264	107.1	0	2.35	1.001	5.6	2.8	2.1	0.75	284	5.6	1.68	5.79	1.005	3.646	3058	115.58	1	2	1	1	46.4	0	0	0	0	1	0	0	0	6.2
1	75	1	3	0	0	50.49	0	1	0	0	0	0	0	1264.6	7.142511146	65.37	0	2.175	1.292	5.9	1.9	3.2	1.684210526	273	5.5	1.32	4.68	2.484	2.224	2101	102.94	0	2	0	1	0	0	1	0	1	0	1	1	0	8.6
1	47	0	3	0	0	23.01	0	1	0	0	0	0	0	864.3	6.761919931	107.73	0	2.3	1.388	12.6	1.9	10.4	5.473684211	474	5.5	1.55	5.25	0.903	3.284	1734	76.68	0	1	0	1	0	1	0	0	0	0	1	0	0	11.7
0	64	1	2	2	1	36.96	1	0	0	0	0	0	0	856	6.752270376	93.45	0	2.425	1.324	7.9	2.5	4.7	1.88	239	6.2	1.4	4.97	1.276	2.896	1307	66.43	0	0	0	0	0	0	0	0	0	0	0	0	1	7.1
0	61	1	3	0	0	33.35	0	1	0	0	0	0	0	610.3	6.41395064	86.05	0	2.175	1.033	7.4	1.5	5	3.333333333	268	5.6	1.14	5.25	2.461	2.974	1035	39.66	0	2	1	1	0	0	1	0	0	0	1	0	0	10.3
1	56	0	4	1	2	36.54	1	1	0	0	0	0	0	1133	7.032624261	63.46	0	2.45	1.13	5.9	2.5	2.7	1.08	413	6.3	1.53	7.42	1.276	2.896	921	37.7	1	2	0	1	24.2	0	0	0	1	0	0	1	1	37.5
0	76	1	3	0	0	30.43	0	0	1	1	1	0	0	909.9	6.813334703	41.23	1	2.2	0.936	5.3	0.8	4.1	5.125	207	5.3	1.22	3.18	1.163	1.422	1272	45.45	0	2	0	1	0	0	0	1	0	0	1	1	0	199
1	43	0	3	0	2	36.9	0	0	0	0	0	0	0	377.4	5.933305633	87.92	0	2.3	1.195	6.3	1.8	4	2.222222222	280	5.5	1.09	6.54	3.748	3.75	2245	125.73	1	0	1	0	0.9	0	0	0	0	0	0	0	1	1.3
0	61	1	3	0	2	32.62	0	0	0	0	0	0	0	710.8	6.566391096	99.01	0	2.3	1.066	6.3	2	3.3	1.65	222	5.7	1.47	5.64	0.632	3.879	2201	84.11	1	0	1	0	18.6	0	0	0	0	0	0	0	0	5
1	71	1	3	0	2	32.76	0	1	0	0	0	0	0	1179.1	7.072506715	73.3	0	2.3	1.421	5.6	1.8	3.1	1.722222222	242	5.9	1.91	4.22	1.276	2.896	1622	85.36	0	2	0	1	0	0	1	0	1	1	1	1	0	0.8
1	53	0	3	0	2	24.88	0	1	0	0	0	0	0	796.3	6.679975999	81.96	0	2.45	1.162	7.4	2.1	4.1	1.952380952	390	5.8	1.58	6.05	1.603	3.75	1173	24.16	1	1	0	1	7.7	1	0	0	0	0	1	0	0	1.5
0	50	0	3	0	0	44.48	0	1	0	1	0	1	0	563.5	6.334167333	109.4	0	2.275	1.13	10.3	1.8	7.8	4.333333333	174	5.7	0.96	5.2	1.569	3.517	3471	175.5	0	1	0	1	0	0	0	0	0	0	0	0	0	24.1
0	63	1	3	0	0	30.66	1	0	0	1	0	1	0	799.2	6.683611227	87.06	0	2.25	0.969	7.9	1.7	5.6	3.294117647	229	8.5	1.14	4.29	0.937	2.715	1367	68.72	0	0	0	0	0	1	0	0	1	0	1	1	1	15.6
1	52	0	2	2	1	35.58	1	0	0	0	0	0	0	1627.5	7.394800374	110.2	0	2.475	1.227	8.9	2.5	4.5	1.8	419	12.3	1.45	4.65	1.4	2.56	1484	59.88	0	1	0	1	0	0	0	0	0	0	0	1	1	149
1	49	0	2	2	2	27.15	0	0	0	0	0	0	0	893.2	6.79481052	86.85	0	2.4	1.615	5.6	1.8	3.2	1.777777778	284	5.6	1.91	3.67	0.869	1.371	2005	89.56	0	1	0	1	0	0	0	0	0	0	0	0	0	13.4
1	45	0	1	2	1	34.12	0	0	0	0	0	0	0	756.8	6.629099018	93.55	0	2.35	1.098	5.9	1.8	3.6	2	218	5.3	1.91	5.56	0.847	3.258	3458	144.34	1	1	0	1	0.4	0	0	0	0	0	0	0	0	22.6
1	63	1	3	0	2	36.42	0	1	0	1	1	0	0	1513.8	7.322378325	62.36	0	2.425	1.066	8.1	1.9	5.4	2.842105263	348	5.5	1.5	5.02	0.914	3.103	1371	52.05	0	0	1	0	0	0	0	1	0	0	1	0	0	8.1
1	72	1	3	0	0	25.07	0	0	0	0	0	0	0	860.7	6.757746012	78.62	0	2.325	1.001	7	1.5	4.9	3.266666667	364	6	1.47	4.86	1.603	2.664	1010	38.07	0	2	0	1	0	0	0	0	0	0	0	1	0	7.4
1	50	0	3	0	1	34.7	1	1	0	0	0	0	0	914.6	6.818486811	91.76	0	2.25	1.227	7.1	2.2	4.1	1.863636364	209	6.1	1.19	3.47	0.881	1.862	2849	114.71	0	1	0	1	0	0	0	0	0	0	0	1	1	12.2
0	57	0	1	2	0	31.91	1	1	0	0	0	0	0	948.9	6.855303419	98.16	0	2.275	1.033	7.2	2	4.5	2.25	288	9.2	1.45	5.95	1.129	3.982	2731	119.05	0	0	0	0	0	1	0	0	0	0	1	0	0	13.4
0	50	0	1	2	2	32.4	1	1	0	0	0	0	0	682	6.525029658	85.3	0	2.275	1.098	5.5	2	2.7	1.35	156	6.8	0.54	3.93	6.559	2.896	3540	134.1	0	2	1	1	0	0	1	0	1	0	1	1	1	3.1
1	75	1	3	0	0	29.56	0	1	0	0	0	0	0	870.6	6.769182629	70.22	0	2.45	1.13	9.4	5.3	3.1	0.58490566	260	6.4	1.03	7.34	1.276	2.896	1108	34.91	0	0	0	0	0	0	0	0	0	1	0	0	0	27
1	68	1	3	0	2	19.81	0	1	0	0	0	0	0	947	6.853299093	86.32	0	2.625	1.356	10.3	3.1	6.2	2	350	5.4	1.68	4.68	1.276	2.896	1742	65.5	1	1	0	1	32.5	0	0	0	0	0	0	1	0	4.9
1	62	1	3	0	2	28.58	0	0	0	0	0	0	0	703.7	6.556352129	76.94	0	2.425	1.421	11	3.2	6.6	2.0625	361	5.6	1.89	4.89	1.276	2.896	1072	30.27	0	0	1	0	0	0	0	0	0	0	0	1	0	4.2
1	76	1	3	0	0	19.85	0	0	0	0	0	0	0	633	6.450470422	53.56	1	2.425	1.356	8	2.1	5.1	2.428571429	229	5.7	2.07	5.64	1.276	2.896	1681	52.5	0	2	0	1	0	0	0	0	0	0	0	0	0	4.6
1	70	1	3	0	0	21.62	0	1	0	0	0	0	0	1139.8	7.038608087	85.12	0	2.4	1.259	6	2.2	2.9	1.318181818	250	5.9	1.68	3.7	1.005	1.552	1648	48.18	0	0	0	0	0	1	0	0	0	0	1	1	0	14.4
1	70	1	1	2	0	37.71	0	1	0	0	0	0	0	586.5	6.374172668	71.68	0	2.425	1.162	10.2	2.6	6.4	2.461538462	291	6.3	1.09	5.84	2.574	3.569	1934	47.21	0	0	0	0	0	0	0	0	0	1	0	0	0	1.8
0	62	1	1	2	2	31.31	0	0	0	0	0	0	0	838.8	6.731972299	102.35	0	2.35	1.259	8.9	3.6	4.5	1.25	304	5.2	0.65	5.72	4.166	3.155	2639	144.61	0	2	0	1	0	0	0	0	0	0	0	1	0	1.9
0	75	1	3	0	1	29.75	0	1	1	1	0	1	0	918.2	6.822415232	85.65	0	2.4	1.098	7.4	1.7	4.6	2.705882353	268	6	1.29	6.18	1.727	4.086	1189	47.43	0	2	0	1	0	0	1	0	1	0	1	0	0	0.6
1	54	0	3	0	1	28.07	1	1	0	1	0	0	0	496.6	6.207784873	81.39	0	2.525	1.13	6	2	2.8	1.4	410	11	1.16	7.03	3.364	4.319	2179	92.79	0	0	0	0	0	0	0	0	0	0	0	1	1	123.5
1	46	0	4	1	2	34.21	0	0	0	0	0	0	0	812.9	6.700608101	116.14	0	2.275	1.388	4.3	2.1	1.7	0.80952381	311	5.3	1.63	5.38	0.824	3.362	2299	107.49	0	0	0	0	0	0	0	0	0	0	0	0	0	8.2
1	65	1	2	2	2	25.81	0	0	0	0	0	0	0	518.7	6.251325681	75.33	0	2.525	1.324	5.6	2.2	2.7	1.227272727	241	5.8	1.71	3.88	1.276	2.896	1258	69.99	1	0	0	0	0.8	0	0	0	0	0	0	1	0	10.9
0	50	0	1	2	2	29.01	0	1	0	0	0	0	0	536.8	6.285625586	105.81	0	2.2	0.872	8.2	2	5.5	2.75	288	5.3	1.06	4.68	1.276	2.896	1931	76.22	1	1	1	1	14.9	0	0	1	0	0	1	0	0	18
1	62	1	3	0	2	26.51	0	1	0	0	0	0	0	400.1	5.991714516	59.09	1	2.425	1.162	4.6	1.8	2.2	1.222222222	284	5.3	1.63	5.97	2.766	3.077	902	50.5	0	0	1	0	0	1	0	1	1	0	1	0	0	1.1
1	46	0	3	0	0	15.83	0	0	0	0	0	0	0	1361.8	7.216562633	108.48	0	2.4	1.388	7.9	2.6	4.4	1.692307692	234	5.4	2.17	4.5	1.276	2.896	1378	61.98	0	0	0	0	0	0	0	0	0	0	0	0	0	3.8
0	70	1	4	1	2	25.93	0	1	0	0	0	0	0	1198.5	7.088826054	48.98	1	2.3	1.227	4.6	0.8	3.4	4.25	144	5.3	1.66	4.42	1.276	2.896	3773	160.36	0	0	1	0	0	0	0	1	0	0	1	1	0	5.5
1	49	0	4	1	2	23.7	0	0	0	0	0	0	0	1489.3	7.30606149	113.72	0	2.35	1.195	5.6	1.8	3.5	1.944444444	277	5.5	1.47	5.17	1.276	2.896	1800	64.65	0	0	0	0	0	0	0	0	0	0	0	0	0	2.4
0	68	1	4	1	1	36.91	0	1	0	0	0	0	0	640.8	6.462717396	86.9	0	2.45	1.162	8.6	3.1	4.6	1.483870968	313	5.7	1.11	4.65	1.276	2.896	2095	77.89	0	2	1	1	0	0	0	0	1	0	0	0	0	5.8
1	63	1	3	0	2	21.7	0	0	0	0	0	0	0	570.2	6.345987176	96.27	0	2.4	1.518	10.4	3.2	6.2	1.9375	284	5.8	0.85	7.63	1.276	2.896	2208	80.73	0	1	0	1	0	0	0	0	0	0	0	0	0	10.8
1	77	1	3	0	1	32.46	1	1	0	1	0	1	1	714.8	6.572002783	42	1	2.35	1.227	7.3	1.2	4.8	4	251	6.1	1.86	5.17	0.756	2.974	1335	40.71	0	0	0	0	0	1	0	0	1	0	1	1	1	24.7
0	51	0	1	2	0	36.66	1	1	0	0	0	0	0	963.8	6.870883804	84.71	0	2.3	0.969	7.4	2.8	3.7	1.321428571	228	7.1	0.98	5.07	2.134	3.103	708	15.81	0	1	0	1	0	1	0	0	0	0	1	0	1	4.7
1	63	1	3	0	0	39.79	1	1	0	0	0	0	0	1051	6.957497371	89.41	0	2.45	1.066	9.1	3.2	4.7	1.46875	312	9.4	1.29	4.34	1.276	2.896	2038	103.93	0	2	0	1	0	0	1	0	1	0	1	1	1	28.7
0	57	0	3	0	1	33.63	0	1	0	0	0	0	0	461.3	6.134048591	78.41	0	2.275	0.872	6.1	1.8	3.5	1.944444444	398	5.7	1.03	5.17	1.152	3.62	1905	99.31	1	0	0	0	0.8	0	1	0	1	0	1	0	0	14.9
1	64	1	3	0	2	33.13	0	0	0	0	0	0	0	674	6.513230111	88.78	0	2.375	1.388	5.2	1.9	2.8	1.473684211	265	5.9	1.32	4.29	1.276	2.896	2223	112.03	0	1	0	1	0	0	0	0	0	0	0	1	0	3.3
1	53	0	3	0	2	33.54	0	0	0	0	0	0	0	1121.2	7.022154819	101.18	0	2.375	1.388	6.6	1.9	4.1	2.157894737	219	5.6	1.45	4.63	1.276	2.896	1828	74.47	0	2	1	1	0	0	0	0	0	0	0	0	0	13.6
1	76	1	3	0	2	18.79	0	0	1	0	0	0	0	746.5	6.615395617	60.67	0	2.375	1.259	6.8	2.3	4.1	1.782608696	204	5.8	1.91	5.79	1.276	2.896	1176	33.67	1	2	1	1	23.4	0	0	0	0	1	0	1	0	4.5
1	69	1	1	2	0	40.06	1	0	0	0	0	0	0	916.8	6.820889346	70.13	0	2.55	1.582	9.4	2.5	6.1	2.44	260	6.4	1.19	4.78	1.276	2.896	2254	60.32	0	0	0	0	0	0	0	0	1	0	0	1	1	3.5
0	57	0	3	0	2	22.63	0	0	0	0	0	0	0	659.5	6.491481972	103.55	0	2.4	1.356	6.9	1.7	4.5	2.647058824	345	5.4	1.09	7.5	1.276	2.896	1674	61.14	0	2	1	1	0	0	0	0	0	0	0	0	0	3.5
0	60	1	3	0	1	42.4	1	1	0	0	0	0	0	404.7	6.003146052	59.86	1	2.075	1.582	9.3	1.7	6.5	3.823529412	393	7.3	1.86	4.47	1.434	1.965	1777	56.8	1	1	0	1	82.4	0	0	0	1	1	0	1	1	1534
1	71	1	2	2	0	30.97	0	1	0	0	0	0	0	1672.8	7.422254148	92	0	2.3	1.388	8.3	2.2	5	2.272727273	265	6	1.76	4.42	0.858	2.276	1031	25.63	0	0	0	0	0	0	1	1	0	0	1	1	0	2.4
0	61	1	1	2	0	30.08	0	1	0	0	0	0	0	642.4	6.465211163	92.28	0	2.4	1.162	7.5	2.7	3.8	1.407407407	228	5.3	1.29	5.69	1.276	2.896	2865	109.33	0	1	0	1	0	1	0	0	0	0	1	1	0	2.9
0	72	1	3	0	0	32.27	0	0	0	1	1	1	0	589.5	6.37927472	65.27	0	2.375	1.259	7.2	1.3	4.9	3.769230769	241	5.4	1.09	2.95	0.632	1.577	2027	46.18	1	1	0	1	10.9	1	0	0	1	1	1	1	0	26.3
1	60	1	4	1	1	42.39	1	1	0	0	0	0	0	1040.1	6.947072141	62.37	0	2.375	1.001	8.2	1.7	5.8	3.411764706	175	6	1.16	5.22	1.276	2.896	1913	76.84	0	1	0	1	0	1	0	0	1	0	1	0	1	4.4
1	49	0	3	0	2	30.57	0	1	0	0	0	0	0	1459.6	7.285917705	88.18	0	2.5	1.518	7.5	2.9	3.8	1.310344828	300	5.3	1.16	6.7	1.276	2.896	1345	32.41	0	1	0	1	0	0	1	0	1	0	1	0	0	7.8
1	42	0	4	1	0	39.9	1	1	0	0	0	0	0	554.7	6.318427427	26.02	1	2.3	1.162	11.2	1.9	8.5	4.473684211	233	11	0.91	4.4	1.276	2.896	2075	27.02	0	0	0	0	0	0	1	0	0	0	1	1	1	27.8
1	45	0	3	0	2	27.24	0	0	0	0	0	0	0	595.8	6.38990504	81.85	0	2.325	1.259	5.5	1.5	3.5	2.333333333	169	5.1	2.12	5.82	1.276	2.896	1009	57.39	0	0	1	0	0	0	0	0	0	0	0	0	0	2.3
0	66	1	3	0	2	23.67	0	1	0	0	0	0	1	352.7	5.865617837	44.57	1	2.375	1.388	7	1.8	4.2	2.333333333	375	5.8	0.67	4.99	1.276	2.896	3481	85.73	1	2	1	1	1.1	1	0	0	1	0	1	0	0	5.4
0	58	0	3	0	2	23.69	0	0	0	0	0	0	0	1241.9	7.124397744	71.25	0	2.35	1.033	4.9	1.7	2.8	1.647058824	177	6	0.96	4.24	1.84	2.431	2320	87.58	1	0	1	0	41	0	0	0	0	0	0	1	0	1.8
1	60	1	1	2	1	32.07	0	0	0	0	0	0	0	784.9	6.665556321	86.91	0	2.375	1.421	8.6	2.2	5.8	2.636363636	306	5.9	1.42	4.86	1.445	2.767	2605	130.14	0	0	0	0	0	0	0	0	0	0	0	0	0	6.8
1	53	0	3	0	2	27.62	0	0	0	0	0	0	0	823.6	6.713684975	94.33	0	2.5	1.679	7.3	3.1	3.4	1.096774194	249	6	1.32	5.59	1.276	2.896	893	29.78	0	2	1	1	0	0	0	0	0	0	0	1	0	4.7
0	60	1	3	0	1	25.84	0	1	0	0	0	0	0	500.1	6.214808078	92.51	0	2.45	1.001	7.8	2.6	4.2	1.615384615	280	5.5	1.34	6.39	1.276	2.896	2754	137.32	0	2	0	1	0	0	0	0	1	0	0	0	0	0.8
1	60	1	4	1	2	31.71	0	0	0	0	0	0	0	750.6	6.620872887	69.09	0	2.575	1.098	5.3	2.8	2	0.714285714	235	6.4	0.88	7.47	1.931	5.715	807	14.37	1	1	1	1	14	0	0	0	0	0	0	0	0	0.8
0	78	1	3	0	2	26.79	0	1	0	0	0	0	0	444.1	6.096049762	76.36	0	2.25	1.13	9.3	1.5	7.2	4.8	206	5.1	1.6	4.32	0.632	2.431	1306	44.83	0	2	1	1	0	0	1	1	0	0	1	1	0	15.2
1	63	1	2	2	0	32.04	1	1	0	0	0	0	0	1338.4	7.19923015	98.97	0	2.55	1.066	9.3	3	5.4	1.8	204	10	1.29	4.32	1.276	2.896	752	31.59	0	0	0	0	0	1	0	0	0	0	1	1	1	7
0	54	0	2	2	2	36.32	0	1	0	0	0	0	0	1280.7	7.155162082	97.84	0	2.35	1.259	7.6	2.2	3.9	1.772727273	248	5.7	1.6	4.81	0.802	2.845	2517	99.08	1	0	1	0	42.5	1	0	0	0	0	1	0	0	8.3
0	44	0	3	0	0	31.43	1	1	0	1	1	1	0	815.1	6.703310805	112.18	0	2.375	1.259	9.3	2.4	5.7	2.375	232	8.9	0.67	5.61	1.276	2.896	1764	28.82	0	1	0	1	0	1	0	0	0	1	1	1	1	9
1	64	1	5	2	0	27.18	1	0	0	0	0	0	0	675.6	6.515601185	100.04	0	2.525	1.162	4.1	2.1	1.5	0.714285714	218	7.9	1.37	4.16	1.276	2.896	518	2.76	0	0	0	0	0	0	1	0	0	0	1	1	1	4.3
0	58	0	3	0	2	33.23	0	0	0	0	0	0	0	375.4	5.927992124	86.77	0	2.375	1.001	5.5	1.4	3.5	2.5	210	6.3	0.93	8.15	1.276	2.896	3563	100.28	1	2	1	1	117	0	0	0	0	0	0	0	0	10.7
1	40	0	1	2	0	26.59	0	0	0	0	0	0	0	772.9	6.650149674	113.15	0	2.25	1.388	13	4.6	7.1	1.543478261	354	5.7	1.19	5.4	1.276	2.896	1478	49.84	0	0	0	0	0	0	0	0	0	0	0	0	0	3.1
1	55	0	3	0	0	41.56	1	1	0	0	0	0	0	1201	7.090909822	68.51	0	2.375	1.453	6.2	1.9	3.5	1.842105263	297	7.6	0.8	4.94	3.511	2.534	1882	69.35	0	0	0	0	0	0	1	0	0	1	1	1	1	0.8
1	55	0	1	2	2	28.97	0	0	0	0	0	0	0	1419.3	7.257919071	98.32	0	2.325	1.195	9.8	3	6	2	338	5.8	1.53	4.84	1.276	2.896	1831	33.56	0	0	0	0	0	0	0	0	1	0	0	1	0	2.9
1	50	0	2	2	0	29.15	0	0	0	0	0	0	0	1429.2	7.264870126	107.21	0	2.325	1.356	3.8	1.6	1.6	1	203	5.4	1.55	5.43	1.558	3.155	1901	57.85	0	0	1	0	0	0	0	0	0	0	0	0	0	5.1
1	54	0	3	0	2	21.03	0	1	0	0	0	0	0	972.7	6.88007571	72.72	0	2.45	1.421	4.4	1.8	1.8	1	211	5.7	1.32	5.79	1.276	2.896	1624	29.13	0	0	1	0	0	1	0	0	0	0	1	0	0	3.6
0	42	0	2	2	1	27.49	1	1	0	0	0	0	0	579.9	6.362855675	37.69	1	2.025	1.453	8.1	3.6	3.9	1.083333333	324	11.9	1.09	6.85	4.042	3.905	2417	105.91	0	2	1	1	0	0	0	0	0	0	0	0	0	4550
1	62	1	3	0	2	23	0	1	0	0	0	0	0	1055.1	6.961390828	75.82	0	2.375	1.195	7	2	4.5	2.25	167	5.6	1.34	6.28	1.276	2.896	3058	132.27	0	0	1	0	0	0	1	0	0	0	1	0	0	4.7
0	58	0	4	1	0	29.27	0	1	0	0	0	0	0	1712.4	7.445651174	87	0	2.275	1.162	4.9	1.3	2.9	2.230769231	138	5.6	1.78	6.03	0.994	3.776	2228	76.56	1	1	0	1	109.8	0	0	0	0	0	0	0	0	3.5
0	53	0	3	0	2	39.01	0	1	0	0	0	0	0	940.1	6.845986253	94.62	0	2.425	1.324	4.3	1.7	2	1.176470588	164	5.5	1.11	4.58	1.276	2.896	1474	35.05	0	0	0	0	0	0	1	0	0	0	1	0	0	7.1
1	48	0	3	0	0	26.37	0	0	0	0	0	0	0	946.1	6.852348272	65.98	0	2.45	1.066	5	1.6	2.9	1.8125	311	6	1.24	8.2	1.784	6.129	2236	37.99	0	1	0	1	0	0	0	0	0	0	0	0	0	12.4
1	66	1	1	2	0	22.83	1	1	0	0	0	0	1	1528.4	7.331976716	96.36	0	2.275	1.162	6.8	1.6	4.6	2.875	238	12.3	1.24	6.47	3.613	3.569	1922	58.57	0	2	0	1	0	1	0	1	0	0	1	0	1	439
1	50	0	5	2	1	40.7	1	1	0	0	0	0	0	830.7	6.722268719	90.32	0	2.3	1.162	5.5	1.6	3.1	1.9375	324	6.4	1.32	4.89	1.276	2.896	4084	158.52	0	0	0	0	0	1	0	0	0	1	1	0	1	5.7
0	43	0	3	0	1	39.82	0	1	0	0	0	0	0	826.3	6.716957904	109.98	0	2.425	1.162	9.2	2.3	6.1	2.652173913	247	5.6	1.27	5.84	1.276	2.896	2699	89.14	1	0	0	0	89.3	0	1	0	0	0	1	0	0	4.9
1	46	0	1	2	0	27.32	0	0	0	0	0	0	0	740.1	6.606785312	102.47	0	2.425	1.066	9.3	2	6	3	260	5.7	1.16	5.51	1.276	2.896	1781	51.86	0	0	1	0	0	0	0	0	0	0	0	0	0	35.6
0	75	1	1	2	0	21.2	0	0	0	0	0	0	1	629.4	6.444766985	69.1	0	2.35	1.388	10	2.8	5.7	2.035714286	310	6	1.03	3.13	1.276	2.896	2104	66.94	1	1	0	1	44.6	1	0	0	0	1	1	1	0	13.1
1	76	1	4	1	2	31.91	1	1	0	0	0	0	0	923.2	6.827845896	56.98	1	2.5	1.098	6	2.3	2.7	1.173913043	240	6.6	1.29	5.48	1.773	3.388	553	16.53	0	2	0	1	0	1	0	1	1	1	1	1	1	20.4
0	74	1	3	0	1	28.12	0	1	0	0	0	0	0	643.1	6.466300233	62.34	0	2.325	1.292	4.9	2.5	1.6	0.64	162	6.1	1.34	5.84	1.818	3.672	2220	95.53	1	0	0	0	11.2	0	1	0	1	1	1	0	0	14.2
1	63	1	1	2	0	33.16	0	1	0	0	0	0	0	356.3	5.875773073	75.29	0	2.375	1.195	6.7	2.1	4.1	1.952380952	247	5.7	1.24	8.35	2.631	5.896	1677	64.97	0	0	0	0	0	0	0	0	0	1	0	0	0	4.2
0	75	1	3	0	1	29.47	0	1	0	0	0	0	0	544.1	6.299133053	64.61	0	2.525	1.066	7.8	2.1	4.5	2.142857143	295	5.8	0.8	5.97	1.276	2.896	1712	49.62	0	0	1	0	0	0	1	0	1	1	1	0	0	0.8
0	43	0	2	2	0	22.14	1	1	0	0	0	0	0	1289	7.161622003	102.86	0	2.4	1.098	7.1	2.2	4.4	2	251	15.5	1.37	5.3	1.016	3.465	1834	66.57	0	0	0	0	0	1	0	0	0	0	1	1	1	37.9
0	66	1	4	1	2	23.13	1	0	0	0	0	0	0	1143.2	7.041586627	98.54	0	2.4	0.872	8	1.8	5.7	3.166666667	136	12.7	1.16	5.59	1.276	2.896	2847	108.94	1	1	0	1	74.3	1	0	0	0	0	1	1	1	36.2
1	70	1	3	0	0	40.46	0	1	0	0	0	0	0	863.4	6.760878083	76.09	0	2.275	1.195	8.4	2.1	4.9	2.333333333	362	6.2	0.98	3.8	2.902	1.5	1914	86.99	0	1	0	1	0	0	0	0	0	1	0	1	0	35.4
1	61	1	1	2	0	31.28	1	1	0	0	0	0	0	599.7	6.39642953	95.65	0	2.25	1.453	11.6	3.3	7.3	2.212121212	210	7.6	1.6	5.15	1.276	2.896	1486	39.69	0	0	0	0	0	1	1	0	1	1	1	0	1	5.1
1	70	1	4	1	0	38.54	1	1	0	0	0	0	0	904.5	6.807382305	102.49	0	2.4	1.324	6.3	2.7	2.9	1.074074074	395	5.9	1.45	4.45	0.847	2.612	1076	44.03	0	2	0	1	0	0	1	0	1	0	1	1	1	27.2
0	46	0	3	0	1	32.32	0	0	0	0	0	0	0	941	6.84694314	104.49	0	2.375	1.292	8.2	2.6	4.7	1.807692308	218	5.4	0.83	4.24	1.276	2.896	4177	172.27	0	2	0	1	0	0	0	0	0	0	0	1	0	1.3
1	52	0	4	1	0	28.95	0	1	0	0	0	0	1	1029.6	6.936925656	79.64	0	2.45	1.227	5.5	2.4	2.3	0.958333333	205	5.3	1.29	3.7	1.276	2.896	1316	45.05	0	2	0	1	0	0	0	0	0	0	0	1	0	8.4
0	55	0	4	1	2	36.74	1	1	1	1	1	1	1	754.1	6.625524985	9.04	1	2.125	1.776	6.2	1.9	3.7	1.947368421	141	6.9	0.93	6.36	1.276	2.896	1049	43.58	0	0	0	0	0	0	0	0	0	1	0	0	1	8.4
1	66	1	1	2	2	31.83	0	1	0	0	0	0	0	628.8	6.443813241	62.61	0	2.3	1.259	8.1	1.5	5.4	3.6	326	5.9	1.16	6.75	1.287	4.991	2008	77.71	0	0	0	0	0	0	0	0	0	0	0	0	0	13.5
1	64	1	3	0	2	33.99	0	0	0	0	0	0	0	1015.3	6.922939414	87.31	0	2.275	1.066	5.9	1.5	3.5	2.333333333	265	5.5	1.16	4.76	1.784	2.767	2112	90.1	0	2	0	1	0	0	0	0	0	0	0	0	0	7.1
0	55	0	4	1	2	26.97	0	1	0	0	0	0	0	700.4	6.5516516	67.84	0	2.3	1.518	8.9	2.5	5.6	2.24	226	5	1.27	5.82	1.276	2.896	3690	168.14	1	1	0	1	93.2	0	0	0	0	0	0	0	0	5.2
0	46	0	4	1	1	23.25	0	0	0	0	0	0	0	1087.8	6.991912587	81.68	0	2.35	1.162	6.8	1.4	4.5	3.214285714	168	5.5	2.15	5.79	1.276	2.896	2551	89.71	1	2	1	1	58	0	0	0	0	0	0	0	0	12.9
1	51	0	2	2	2	26.14	0	0	0	0	0	0	0	537.2	6.286370465	102.61	0	2.275	0.969	6.1	1.3	4.3	3.307692308	296	6	1.42	4.16	1.253	2.172	1971	77.65	0	0	0	0	0	0	0	0	0	0	0	1	0	17.7
1	57	0	3	0	2	29.12	0	0	0	0	0	0	0	768.5	6.644440563	97.89	0	2.375	1.259	6	2.4	3	1.25	337	5.3	1.53	8.02	1.976	5.586	1097	25.4	0	0	1	0	0	1	0	0	0	0	1	0	0	2.2
1	46	0	5	2	0	34.71	1	0	0	0	0	0	1	535.9	6.283947577	111.53	0	2.3	1.453	6.7	1.5	4.8	3.2	575	6.3	1.27	7.19	2.868	4.603	1167	33.84	0	1	0	1	0	0	0	0	0	0	0	0	1	10.4
1	56	0	5	2	2	29.35	0	1	0	0	0	0	0	657	6.487684018	93.91	0	2.375	1.098	4.7	2.1	2.3	1.095238095	168	5.3	2.43	6.13	1.49	3.026	783	15.5	0	0	0	0	0	1	0	0	0	0	1	0	0	0.6
1	46	0	3	0	1	22.5	0	0	0	0	0	0	0	576.7	6.357322201	68.55	0	2.225	1.033	5.2	1	3.6	3.6	125	5.8	1.47	4.34	0.632	2.586	1962	66.34	0	0	0	0	0	0	0	0	0	0	0	0	0	7.1
1	40	0	3	0	2	31.25	1	0	0	0	0	0	0	1400.4	7.244513189	113.76	0	2.3	0.872	9	2.2	6	2.727272727	286	8.5	0.96	4.94	1.276	2.896	1304	44.83	0	0	0	0	0	0	0	0	0	0	0	0	1	3
1	60	1	3	0	2	30.69	0	1	0	0	0	0	0	1024.7	6.932155166	89.8	0	2.475	1.388	4.7	1.6	2.5	1.5625	233	5.4	1.73	5.17	0.666	3.129	2412	124.77	0	0	1	0	0	0	0	0	0	0	0	0	0	5.7
0	61	1	1	2	0	30.07	1	1	0	0	0	0	0	863.4	6.760878083	69.76	0	2.525	1.421	8.4	2	5.7	2.85	246	8.5	1.01	3.31	1.276	2.896	1046	27.45	0	0	1	0	0	1	0	0	0	1	1	1	1	7.9
1	55	0	1	2	0	28.51	0	0	0	0	0	0	0	836	6.728628613	105.93	0	2.45	1.324	5.6	1.6	3.4	2.125	306	5.5	2.25	4.91	1.276	2.896	1556	79.51	0	0	0	0	0	0	0	0	0	0	0	1	0	4.3
0	57	0	3	0	2	31.88	0	1	0	0	0	0	0	662.2	6.495567625	81.21	0	2.375	1.324	4.7	1.7	2.1	1.235294118	388	5.7	1.06	5.82	3.161	3.31	2318	111.64	0	2	0	1	0	0	1	0	0	0	1	1	0	1267
0	79	1	3	0	2	27.78	0	1	0	0	0	0	0	922.1	6.826653678	77.8	0	2.375	1.033	7.3	2.1	4.4	2.095238095	236	7.1	1.29	4.86	1.614	2.819	2090	65	1	2	0	1	30.3	0	1	1	0	1	1	0	1	6.2
0	46	0	5	2	0	22.89	0	0	0	0	0	0	0	1031	6.938284484	105.52	0	2.375	1.033	10.1	1.1	8.3	7.545454545	133	5.6	2.59	5.9	1.276	2.896	2482	15.2	1	1	0	1	168.5	0	0	0	0	0	0	0	0	87
1	60	1	3	0	1	33.25	0	0	0	0	0	0	0	1330.9	7.193610684	57.87	1	2.275	1.356	7.9	2.5	4.4	1.76	236	5.9	1.63	5.25	1.276	2.896	2053	73.32	0	0	0	0	0	0	0	0	0	0	0	1	0	0.7
1	49	0	4	1	2	46.13	0	1	0	0	0	0	0	864.2	6.761804223	128.14	0	2.275	1.13	6.5	1.9	4	2.105263158	325	5.9	2.02	5.35	0.745	3	3978	136.93	1	0	1	0	4.5	1	0	0	1	0	1	1	0	82.5
1	74	1	3	0	0	36.77	0	1	0	0	0	0	0	584.1	6.370072201	62.35	0	2.275	1.066	5.1	1	3.1	3.1	151	4	0.91	3.08	0.926	1.758	2240	103.42	0	2	0	1	0	0	1	0	0	0	1	0	0	9.8
[truncated: 6,616 more rows]
